# Supplementary material for: Yeast9: a consensus genome-scale metabolic model for S. cerevisiae curated by the community
Source: Mol Syst Biol. 2024 Aug 12;20(10):1134–50. doi: 10.1038/s44320-024-00060-7 (PMC11450192; doi:10.1038/s44320-024-00060-7)
Supplement: Supplementary file 1 — Table EV1 [file 44320_2024_60_MOESM1_ESM.xlsx]

## Sheet: Table EV1
Isoleucine	Phenylalanine	Both isoleucine and phenylalanine
CHO1	CHO1	CHO1
TRX2	TRX2	TRX2
LEU4	LEU4	LEU4
ADE16	ADE16	YLR028C
ARG7	ARG7	ARG7
SES1	SES1	YDR023W
FAA4	FAA4	YMR246W
NCE103	NCE103	NCE103
YND1	YND1	YND1
SHM2	SHM2	SHM2
YNK1	YNK1	YNK1
MET10	MET10	YFR030W
GPP1	TRP4	TRP4
TRP4	ARG5,6	ARG5,6
ARG5,6	LYS1	LYS1
LYS1	TRR1	TRR1
TRR1	PRM15	YMR278W
PRM15	ADE12	ADE12
MAE1	HIS2	HIS2
ADE12	PDX3	ALE1
HIS2	ALE1	SER1
ALE1	SER1	YGL062W
SER1	PYC1	YLR043C
PYC1	TRX1	GLN1
GPD2	ALT2	CDC60
TRX1	GLN1	CTP1
GLN1	CDC60	PPA2
CDC60	CTP1	GDH2
CTP1	PPA2	YPL023C
PPA2	GDH2	YOR222W
GDH2	MET12	YBR249C
MET12	ODC2	YML106W
ODC2	ERG6	YMR271C
APA1	ARO4	YAL038W
ARO4	URA5	HIS3
URA5	URA10	APA1
URA10	CDC19	PSD1
CDC19	HIS3	YER099C
HIS3	APA1	PGK1
PSD1	PSD1	YOL086C
PRS2	PRS2	YDL168W
PGK1	PGK1	CDS1
ADH1	ADH1	WRS1
SFA1	SFA1	LYS12
CDS1	GRX2	MET2
DRS2	GRX3	VAS1
WRS1	CDS1	SHM1
LYS12	WRS1	ARO1
MET2	LYS12	LYS4
VAS1	MET2	AGC1
SHM1	VAS1	YBR121C
ARO1	BDH1	FUM1
LYS4	GRX1	YHR011W
AGC1	SHM1	DPS1
GRS1	ARO1	ARO7
FUM1	LYS4	FBA1
DIA4	AGC1	ARO8
DPS1	GRS1	YBR145W
ARO7	FUM1	MET6
FBA1	DIA4	YLR060W
ARO8	DPS1	YJR073C
ADH5	GRX4	YDR226W
MET6	ARO7	YJR109C
FRS1	FBA1	HIS4
OPI3	ARO8	YKR067W
PPX1	ADH5	ILV2
ADK1	MET6	THR4
ALD6	FRS1	YMR120C
CPA2	OPI3	ILS1
HIS4	ADK1	TRP5
GPT2	CPA2	PRO2
THR4	HIS4	PRO1
ILV2	GPT2	THR1
DNF3	GLR1	YDR234W
ADE17	ILV2	ARG3
ILS1	THR4	YMR108W
TRP5	ADE17	YER090W
PSD2	ILS1	PNP1
PRO2	TRP5	GLN4
PRO1	PRO2	THS1
THR1	PRO1	HOM6
LYS4	THR1	HTS1
ARG3	ERG3	SER2
ILV2	LYS4	YOR347C
TRP2	ARG3	LYS9
PNP1	ILV2	YPR081C
GLN4	ZWF1	ADE3
THS1	TRP2	ADE13
HOM6	PNP1	YMR105C
HTS1	GLN4	DED81
SER2	THS1	TYS1
PYK2	HOM6	IDP2
BAT2	HTS1	YGR240C
NEO1	SER2	YGR157W
LYS9	PYK2	LEU2
PPN1	LYS9	YPL134C
GRS2	GRS2	YBL011W
ADE3	ADE3	OPI3
ADE13	ADE13	YCL009C
PHA2	PGM2	YOR317W
PGM2	DED81	HIS7
DED81	TYS1	HIS5
TYS1	IDP2	YFL022C
IDP2	PFK1	YKL127W
PFK1	CHO2	YDL166C
GPP2	LEU2	MET17
CHO2	ODC1	GUK1
LEU2	SCT1	YGR209C
ODC1	HOM2	MET14
SCT1	OPI3	ARG1
OPI3	ILV6	HOM3
ILV6	FAA1	YHL011C
FAA1	HIS7	YJR137C
HIS7	PGI1	ORT1
HIS5	HIS5	YGR124W
FRS2	FRS2	HIS1
PGM1	PGM1	TRP3
FAP7	FAP7	YDL052C
MET17	MET17	ALA1
GUK1	GUK1	YDL182W
TRX2	TRX2	PMI40
MET14	MET14	URA6
ARG1	ARG1	YMR205C
HOM3	HOM3	YDR353W
PRS3	PRS3	ILV3
MET5	MET5	FAP7
ORT1	ORT1	GUS1
ASN2	ERG5	YDL131W
HIS1	ASN2	YJL200C
TRP3	HIS1	YKL181W
SLC1	TRP3	ARG8
ALA1	URA4	YOR175C
LYS20	SLC1	YGL125W
PMI40	ALA1	ILV5
URA6	LYS20	YKL211C
PFK2	PMI40	YBR218C
TRR1	URA6	YOR303W
ILV3	RPE1	SEC53
FAP7	PFK2	PRO3
GUS1	TRR1	YPR145W
LYS21	ILV3	ARG4
ACO2	TPI1	ARO2
PRS1	FAP7	YJL130C
ARG8	GUS1	IDP1
ALE1	LYS21	MES1
MET13	ACO2	TYR1
ILV5	PRS1	MET22
TRP3	ARG8	YOL061W
GPD1	ALE1	YDR035W
CPA1	MET13
SEC53	ILV5
PYC2	TRP3
PRO3	PYC2
PAH1	CPA1
ASN1	SEC53
ARG4	PRO3
ARO2	ASN1
URA2	ARG4
IDP1	ARO2
MES1	URA2
TYR1	IDP1
MET22	MES1
PRS5	TYR1
ARO3	MET22
	PRS5
	ARO3

## Sheet: Legend
Genes from Yeast9 that show consistent directional change on both the flux and protein level. The first column shows genes with consistent change when using isoleucine as the sole nitrogen source. The second column shows genes with consistent change when using phenylalanine as the sole nitrogen source. The third column shows genes with consistent change in both isoleucine and phenylalanine as the…
