# Supplementary material for: Yeast9: a consensus genome-scale metabolic model for S. cerevisiae curated by the community
Source: Mol Syst Biol. 2024 Aug 12;20(10):1134–50. doi: 10.1038/s44320-024-00060-7 (PMC11450192; doi:10.1038/s44320-024-00060-7)
Supplement: Supplementary file 2 — Table EV2 [file 44320_2024_60_MOESM2_ESM.xlsx]

## Sheet: Table EV2
Reaction identifier	In pFBA analysis	In random sampling analysis
r_0006	X	X
r_0018	X	X
r_0032	X	X
r_0075	X	X
r_0080	X	X
r_0081	X	X
r_0127	X	X
r_0153	X	X
r_0154	X	X
r_0226	X	X
r_0238	X	X
r_0239	X	X
r_0240	X	X
r_0241	X	X
r_0244	X	X
r_0250	X	X
r_0352	X	X
r_0353	X	X
r_0499	X	X
r_0524	X	X
r_0539	X	X
r_0665	X	X
r_0701	X	X
r_0722	X	X
r_0727	X	X
r_0729	X	X
r_0735	X	X
r_0739	X	X
r_0757	X	X
r_0852	X	X
r_0891	X	X
r_0902	X	X
r_0904	X	X
r_0906	X	X
r_0917	X	X
r_0918	X	X
r_0967	X	X
r_0989	X	X
r_1057	X	X
r_1088	X	X
r_1089	X	X
r_1178	X	X
r_1266	X	X
r_1729	X	X
r_2182	X	X
r_2183	X	X
r_2496	X	X
r_2500	X	X
r_2504	X	X
r_2508	X	X
r_4570	X	X
r_4587	X	X
r_4589	X	X
r_4591	X	X
r_4592	X	X
r_0811	X
r_1063	X
r_1245	X
r_2131	X
r_2335	X
r_2378	X
r_2437	X
r_2438	X
r_2488	X
r_2492	X
r_2493	X
r_2494	X
r_2501	X
r_2502	X
r_2509	X
r_2510	X
r_0165		X
r_0658		X
r_0713		X
r_0714		X
r_0738		X
r_0770		X
r_0889		X
r_1049		X
r_1050		X
r_1084		X
r_2163		X
r_2170		X
r_2380		X
r_4236		X

## Sheet: Legend
Reactions that demonstrate hierarchical regulation. Indicated is whether a reaction had ρ > 0.5 after pFBA analysis and/or random sampling analysis.
