# Supplementary material for: Yeast9: a consensus genome-scale metabolic model for S. cerevisiae curated by the community
Source: Mol Syst Biol. 2024 Aug 12;20(10):1134–50. doi: 10.1038/s44320-024-00060-7 (PMC11450192; doi:10.1038/s44320-024-00060-7)
Supplement: Supplementary file 3 — Table EV3 [file 44320_2024_60_MOESM3_ESM.xlsx]

## Sheet: Table EV3
Gene	Function
BMH1	cell cycle regulation
MCM22	cell cycle regulation
MND2	cell cycle regulation
PCL2	cell cycle regulation
DOC1	cell cycle regulation
KIP3	cell cycle regulation
VIK1	cell cycle regulation
CIN8	cell cycle regulation
CNN1	cell cycle regulation
SPO13	cell cycle regulation
RAD17	cell cycle regulation
ZDS2	cell cycle regulation
OPY2	cell cycle regulation
MMS4	cell cycle regulation
RAD9	cell cycle regulation
PCL10	cell cycle regulation
SGS1	cell cycle regulation
SMI1	cell cycle regulation
STE50	cell cycle regulation
BCK2	cell cycle regulation
HUG1	cell cycle regulation
SPO12	cell cycle regulation
NDJ1	cell cycle regulation
SEM1	cell cycle regulation
RTS1	cell cycle regulation
PCL1	cell cycle regulation
ZDS1	cell cycle regulation
FIN1	cell cycle regulation
CLB3	cell cycle regulation
LTE1	cell cycle regulation
YBP2	cell cycle regulation
RMI1	cell cycle regulation
CLB5	cell cycle regulation
PAC11	cell cycle regulation
FAR1	cell cycle regulation
SNF3	cell cycle regulation
DYN1	cell cycle regulation
CTF3	cell cycle regulation
ASE1	cell cycle regulation
PHO80	cell cycle regulation
MCM16	cell cycle regulation
BUB2	cell cycle regulation
SRC1	cell cycle regulation
PIN4	cell cycle regulation
MRC1	cell cycle regulation
BIK1	cell cycle regulation
RAD24	cell cycle regulation
PCL9	cell cycle regulation
CLB1	cell cycle regulation
MCM21	cell cycle regulation
PAC1	cell cycle regulation
CLB6	cell cycle regulation
RED1	cell cycle regulation
MEC3	cell cycle regulation
PCH2	cell cycle regulation
NKP2	cell cycle regulation
MAD3	cell cycle regulation
CLB2	cell cycle regulation
FPR3	cell cycle regulation
CLN1	cell cycle regulation
CSM3	cell cycle regulation
CLN2	cell cycle regulation
CLN3	cell cycle regulation
NKP1	cell cycle regulation
KIP1	cell cycle regulation
CTF19	cell cycle regulation
CDH1	cell cycle regulation
HOP1	cell cycle regulation
SWM1	cell cycle regulation
DCR2	cell cycle regulation
CLB4	cell cycle regulation
GRR1	cell cycle regulation
SGF73	chromatin factor
EAF5	chromatin factor
IES4	chromatin factor
SET3	chromatin factor
CHZ1	chromatin factor
CHD1	chromatin factor
SDC1	chromatin factor
SNF2	chromatin factor
DLS1	chromatin factor
CDC73	chromatin factor
BRE1	chromatin factor
PHO23	chromatin factor
TOS4	chromatin factor
PAF1	chromatin factor
CCR4	chromatin factor
RXT3	chromatin factor
SIR1	chromatin factor
RSC1	chromatin factor
CAF4	chromatin factor
IES5	chromatin factor
SET1	chromatin factor
SAP30	chromatin factor
IOC2	chromatin factor
RTG2	chromatin factor
CPR1	chromatin factor
SPT8	chromatin factor
SHG1	chromatin factor
NTO1	chromatin factor
SWI3	chromatin factor
ISW1	chromatin factor
TOD6	chromatin factor
SAS2	chromatin factor
VPS72	chromatin factor
RFM1	chromatin factor
NHP10	chromatin factor
VPS71	chromatin factor
SGF29	chromatin factor
SWP82	chromatin factor
ASH1	chromatin factor
EAF3	chromatin factor
HIF1	chromatin factor
GCN5	chromatin factor
SAS5	chromatin factor
BRE2	chromatin factor
UBP8	chromatin factor
HOS1	chromatin factor
HAT2	chromatin factor
SDS3	chromatin factor
BUR2	chromatin factor
IOC3	chromatin factor
IOC4	chromatin factor
ITC1	chromatin factor
SIN3	chromatin factor
CAC2	chromatin factor
SWC5	chromatin factor
HHT2	chromatin factor
CTR9	chromatin factor
HDA3	chromatin factor
RTT106	chromatin factor
CAF40	chromatin factor
SNF5	chromatin factor
MSI1	chromatin factor
HIR3	chromatin factor
IES3	chromatin factor
IES1	chromatin factor
HIR2	chromatin factor
NGG1	chromatin factor
EAF6	chromatin factor
SWC7	chromatin factor
DOT6	chromatin factor
HHF1	chromatin factor
HTL1	chromatin factor
BTT1	chromatin factor
SPT3	chromatin factor
HHT1	chromatin factor
SIF2	chromatin factor
NPL6	chromatin factor
UME1	chromatin factor
EAF7	chromatin factor
ASF1	chromatin factor
DOT1	chromatin factor
SIR2	chromatin factor
SWC3	chromatin factor
HTZ1	chromatin factor
IES2	chromatin factor
CAF130	chromatin factor
SIR3	chromatin factor
SGF11	chromatin factor
AHC1	chromatin factor
ADA2	chromatin factor
ARP5	chromatin factor
SAS3	chromatin factor
HHF2	chromatin factor
SPT7	chromatin factor
RPD3	chromatin factor
RTF1	chromatin factor
IES6	chromatin factor
HMT1	chromatin factor
RCO1	chromatin factor
YAF9	chromatin factor
HIR1	chromatin factor
ARP6	chromatin factor
LGE1	chromatin factor
ISW2	chromatin factor
YNG1	chromatin factor
HAT1	chromatin factor
VPS75	chromatin factor
JHD2	chromatin factor
RXT2	chromatin factor
ARP8	chromatin factor
HDA1	chromatin factor
SPT20	chromatin factor
SNT1	chromatin factor
DPB4	chromatin factor
SNF12	chromatin factor
HPC2	chromatin factor
RAD6	chromatin factor
HOS2	chromatin factor
HOS4	chromatin factor
DEP1	chromatin factor
RSC2	chromatin factor
RTT102	chromatin factor
SAS4	chromatin factor
SNF11	chromatin factor
HFI1	chromatin factor
RTT109	chromatin factor
SWR1	chromatin factor
SIR4	chromatin factor
LDB7	chromatin factor
CTI6	chromatin factor
YKU80	chromatin factor
ESC8	chromatin factor
MED2	chromatin factor
TUP1	chromatin factor
NOT3	chromatin factor
HTA2	chromatin factor
HDA2	chromatin factor
FKH2	gene-specific transcription factor
RDR1	gene-specific transcription factor
YHP1	gene-specific transcription factor
CUP9	gene-specific transcription factor
WAR1	gene-specific transcription factor
SIP4	gene-specific transcription factor
USV1	gene-specific transcription factor
YNR063W	gene-specific transcription factor
SKO1	gene-specific transcription factor
PIP2	gene-specific transcription factor
FZF1	gene-specific transcription factor
TYE7	gene-specific transcription factor
ZAP1	gene-specific transcription factor
SWI4	gene-specific transcription factor
PPR1	gene-specific transcription factor
GSM1	gene-specific transcription factor
GIS1	gene-specific transcription factor
CIN5	gene-specific transcription factor
UPC2	gene-specific transcription factor
GZF3	gene-specific transcription factor
OAF1	gene-specific transcription factor
MSS11	gene-specific transcription factor
LEU3	gene-specific transcription factor
CUP2	gene-specific transcription factor
GAL4	gene-specific transcription factor
HMO1	gene-specific transcription factor
PHO4	gene-specific transcription factor
TBS1	gene-specific transcription factor
MSN4	gene-specific transcription factor
MBP1	gene-specific transcription factor
ERT1	gene-specific transcription factor
LEE1	gene-specific transcription factor
UGA3	gene-specific transcription factor
CST6	gene-specific transcription factor
SEF1	gene-specific transcription factor
YLL054C	gene-specific transcription factor
HMS1	gene-specific transcription factor
RDS2	gene-specific transcription factor
RGT1	gene-specific transcription factor
SNT2	gene-specific transcription factor
MAC1	gene-specific transcription factor
SUT2	gene-specific transcription factor
MOT3	gene-specific transcription factor
ROX1	gene-specific transcription factor
YPR022C	gene-specific transcription factor
OAF3	gene-specific transcription factor
CBF1	gene-specific transcription factor
GAT3	gene-specific transcription factor
PDR1	gene-specific transcription factor
HAA1	gene-specific transcription factor
FKH1	gene-specific transcription factor
YAP6	gene-specific transcription factor
ECM23	gene-specific transcription factor
ARO80	gene-specific transcription factor
STP3	gene-specific transcription factor
LYS14	gene-specific transcription factor
GCN4	gene-specific transcription factor
RGM1	gene-specific transcription factor
YRR1	gene-specific transcription factor
ADR1	gene-specific transcription factor
ACE2	gene-specific transcription factor
RLM1	gene-specific transcription factor
HAP1	gene-specific transcription factor
TOS8	gene-specific transcription factor
MET32	gene-specific transcription factor
MET28	gene-specific transcription factor
THI2	gene-specific transcription factor
PDR3	gene-specific transcription factor
HAP2	gene-specific transcription factor
ARG80	gene-specific transcription factor
MBF1	gene-specific transcription factor
HCM1	gene-specific transcription factor
TEA1	gene-specific transcription factor
DAL82	gene-specific transcription factor
SMP1	gene-specific transcription factor
XBP1	gene-specific transcription factor
NHP6B	gene-specific transcription factor
ARG81	gene-specific transcription factor
YJL206C	gene-specific transcription factor
PHO2	gene-specific transcription factor
AFT2	gene-specific transcription factor
MIG1	gene-specific transcription factor
YAP3	gene-specific transcription factor
RTG3	gene-specific transcription factor
GAT4	gene-specific transcription factor
RSF2	gene-specific transcription factor
CHA4	gene-specific transcription factor
SOK2	gene-specific transcription factor
STP4	gene-specific transcription factor
ECM22	gene-specific transcription factor
CRZ1	gene-specific transcription factor
PEP7	gene-specific transcription factor
SKN7	gene-specific transcription factor
YAP5	gene-specific transcription factor
YRM1	gene-specific transcription factor
DAT1	gene-specific transcription factor
MAL33	gene-specific transcription factor
SUT1	gene-specific transcription factor
STB4	gene-specific transcription factor
URC2	gene-specific transcription factor
RPN4	gene-specific transcription factor
RIM101	gene-specific transcription factor
GAT1	gene-specific transcription factor
GLN3	gene-specific transcription factor
YOX1	gene-specific transcription factor
INO2	gene-specific transcription factor
AFT1	gene-specific transcription factor
HAL9	gene-specific transcription factor
YPR015C	gene-specific transcription factor
HAP3	gene-specific transcription factor
GAT2	gene-specific transcription factor
RME1	gene-specific transcription factor
ABF2	gene-specific transcription factor
ASG1	gene-specific transcription factor
SUM1	gene-specific transcription factor
YLR278C	gene-specific transcription factor
ARR1	gene-specific transcription factor
HXK2	gene-specific transcription factor
MGA1	gene-specific transcription factor
STB3	gene-specific transcription factor
EDS1	gene-specific transcription factor
TEC1	gene-specific transcription factor
NRG1	gene-specific transcription factor
HAP5	gene-specific transcription factor
RFX1	gene-specific transcription factor
INO4	gene-specific transcription factor
RDS1	gene-specific transcription factor
SWI5	gene-specific transcription factor
PHD1	gene-specific transcription factor
MSN2	gene-specific transcription factor
PUT3	gene-specific transcription factor
DAL81	gene-specific transcription factor
ACA1	gene-specific transcription factor
MIG3	gene-specific transcription factor
RTG1	gene-specific transcription factor
YAP7	gene-specific transcription factor
STP1	gene-specific transcription factor
STE12	gene-specific transcription factor
IXR1	gene-specific transcription factor
DAL80	gene-specific transcription factor
YKL222C	gene-specific transcription factor
YFL052W	gene-specific transcription factor
NDT80	gene-specific transcription factor
CAT8	gene-specific transcription factor
MIG2	gene-specific transcription factor
MAL13	gene-specific transcription factor
RPI1	gene-specific transcription factor
PDR8	gene-specific transcription factor
CKA2	protein kinase
SMK1	protein kinase
PHO85	protein kinase
HAL5	protein kinase
YLR253W	protein kinase
SCY1	protein kinase
YCK1	protein kinase
SSK2	protein kinase
MCK1	protein kinase
SSK22	protein kinase
YPL109C	protein kinase
HOG1	protein kinase
SNF1	protein kinase
YPL150W	protein kinase
KIN2	protein kinase
VHS1	protein kinase
LCB4	protein kinase
YCK2	protein kinase
ELM1	protein kinase
FMP48	protein kinase
KNS1	protein kinase
STE20	protein kinase
MKK1	protein kinase
PRR1	protein kinase
SKY1	protein kinase
TPK2	protein kinase
IKS1	protein kinase
ALK1	protein kinase
RCK2	protein kinase
AKL1	protein kinase
CKI1	protein kinase
TEL1	protein kinase
LCB5	protein kinase
SKM1	protein kinase
IME2	protein kinase
TOS3	protein kinase
CLA4	protein kinase
TWF1	protein kinase
CMK1	protein kinase
MEK1	protein kinase
STE11	protein kinase
CKA1	protein kinase
BCK1	protein kinase
FUS3	protein kinase
KKQ8	protein kinase
TPK1	protein kinase
KSS1	protein kinase
ATG1	protein kinase
KIN1	protein kinase
FAB1	protein kinase
PRK1	protein kinase
PTK1	protein kinase
KSP1	protein kinase
EKI1	protein kinase
SWE1	protein kinase
SAT4	protein kinase
CMK2	protein kinase
KCC4	protein kinase
KIN82	protein kinase
TPK3	protein kinase
RIM15	protein kinase
PTK2	protein kinase
YPK2	protein kinase
ARK1	protein kinase
SAK1	protein kinase
RIM11	protein kinase
VPS15	protein kinase
YPK1	protein kinase
HRK1	protein kinase
SLT2	protein kinase
PKH1	protein kinase
PBS2	protein kinase
STE7	protein kinase
DUN1	protein kinase
HSL1	protein kinase
PRR2	protein kinase
PKH3	protein kinase
RCK1	protein kinase
CTK1	protein kinase
YAK1	protein kinase
GCN2	protein kinase
MKK2	protein kinase
TOR1	protein kinase
PSK2	protein kinase
YCK3	protein kinase
NPR1	protein kinase
MRK1	protein kinase
CHK1	protein kinase
KIN3	protein kinase
IRE1	protein kinase
GIN4	protein kinase
KIN4	protein kinase
HSM3	ubiquitin(-like) modification
CDC26	ubiquitin(-like) modification
PEP3	ubiquitin(-like) modification
UBP6	ubiquitin(-like) modification
UBP12	ubiquitin(-like) modification
HUB1	ubiquitin(-like) modification
NAM7	ubiquitin(-like) modification
UBC5	ubiquitin(-like) modification
MMS1	ubiquitin(-like) modification
RRI2	ubiquitin(-like) modification
ELP2	ubiquitin(-like) modification
NAS6	ubiquitin(-like) modification
UBP16	ubiquitin(-like) modification
PEX4	ubiquitin(-like) modification
UBX6	ubiquitin(-like) modification
ADD66	ubiquitin(-like) modification
HUL4	ubiquitin(-like) modification
UBP9	ubiquitin(-like) modification
UBX2	ubiquitin(-like) modification
MFB1	ubiquitin(-like) modification
YLR224W	ubiquitin(-like) modification
UBP15	ubiquitin(-like) modification
TOM1	ubiquitin(-like) modification
UBX4	ubiquitin(-like) modification
RAD18	ubiquitin(-like) modification
SAN1	ubiquitin(-like) modification
UFO1	ubiquitin(-like) modification
OTU1	ubiquitin(-like) modification
ASI3	ubiquitin(-like) modification
DCN1	ubiquitin(-like) modification
RTT107	ubiquitin(-like) modification
UBC4	ubiquitin(-like) modification
UBP13	ubiquitin(-like) modification
HSC82	ubiquitin(-like) modification
UBR1	ubiquitin(-like) modification
UFD2	ubiquitin(-like) modification
VID30	ubiquitin(-like) modification
UIP4	ubiquitin(-like) modification
HRD1	ubiquitin(-like) modification
APC9	ubiquitin(-like) modification
MDM30	ubiquitin(-like) modification
PRE9	ubiquitin(-like) modification
PBA1	ubiquitin(-like) modification
UBP7	ubiquitin(-like) modification
MUB1	ubiquitin(-like) modification
VID28	ubiquitin(-like) modification
NFI1	ubiquitin(-like) modification
CUL3	ubiquitin(-like) modification
WSS1	ubiquitin(-like) modification
UBX5	ubiquitin(-like) modification
UBP2	ubiquitin(-like) modification
UBP3	ubiquitin(-like) modification
YOS9	ubiquitin(-like) modification
RPN10	ubiquitin(-like) modification
BRO1	ubiquitin(-like) modification
YDR306C	ubiquitin(-like) modification
UBS1	ubiquitin(-like) modification
ASI1	ubiquitin(-like) modification
BUL1	ubiquitin(-like) modification
ACM1	ubiquitin(-like) modification
UBP11	ubiquitin(-like) modification
CSI1	ubiquitin(-like) modification
ECM30	ubiquitin(-like) modification
PEX10	ubiquitin(-like) modification
UBX3	ubiquitin(-like) modification
UBP1	ubiquitin(-like) modification
ASI2	ubiquitin(-like) modification
PCI8	ubiquitin(-like) modification
SLX5	ubiquitin(-like) modification
URM1	ubiquitin(-like) modification
PEX2	ubiquitin(-like) modification
TUL1	ubiquitin(-like) modification
ELP6	ubiquitin(-like) modification
HRT3	ubiquitin(-like) modification
POC4	ubiquitin(-like) modification
MMS2	ubiquitin(-like) modification
ELC1	ubiquitin(-like) modification
PIB1	ubiquitin(-like) modification
RAD23	ubiquitin(-like) modification
SAF1	ubiquitin(-like) modification
UBC6	ubiquitin(-like) modification
ATG10	ubiquitin(-like) modification
HUL5	ubiquitin(-like) modification
ULA1	ubiquitin(-like) modification
DSK2	ubiquitin(-like) modification
UBC8	ubiquitin(-like) modification
BUL2	ubiquitin(-like) modification
ASR1	ubiquitin(-like) modification
UBC11	ubiquitin(-like) modification
CUE5	ubiquitin(-like) modification
ELA1	ubiquitin(-like) modification
UBC7	ubiquitin(-like) modification
UPF3	ubiquitin(-like) modification
BRE5	ubiquitin(-like) modification
DAS1	ubiquitin(-like) modification
BLM10	ubiquitin(-like) modification
SLX8	ubiquitin(-like) modification
SIZ1	ubiquitin(-like) modification
RRI1	ubiquitin(-like) modification
YDR131C	ubiquitin(-like) modification
UBP14	ubiquitin(-like) modification
CUE1	ubiquitin(-like) modification
UFD4	ubiquitin(-like) modification
PEX12	ubiquitin(-like) modification
UBI4	ubiquitin(-like) modification
PAN2	ubiquitin(-like) modification
UBC12	ubiquitin(-like) modification
YUH1	ubiquitin(-like) modification
RPN14	ubiquitin(-like) modification
UBP5	ubiquitin(-like) modification

## Sheet: Legend
Genes and their function that were used for gene funtion prediction in Fig. 5.
