# Supplementary material for: Yeast9: a consensus genome-scale metabolic model for S. cerevisiae curated by the community
Source: Mol Syst Biol. 2024 Aug 12;20(10):1134–50. doi: 10.1038/s44320-024-00060-7 (PMC11450192; doi:10.1038/s44320-024-00060-7)
Supplement: Supplementary file 4 — Table EV4 [file 44320_2024_60_MOESM4_ESM.xlsx]

## Sheet: Table EV4
Dataset	Algorithm	Train data accuracy	Test data accuracy	Test data recall rate	Test data F score
Transcriptomic	SVM	0.99	0.65	0.63	0.63
	MLP	1	0.7	0.67	0.68
	Naïve Bayes	0.6	0.38	0.4	0.37
	Random forest	1	0.61	0.58	0.58
	k-NN	1	0.61	0.59	0.59
	Logistic	1	0.67	0.66	0.66
Flux	SVM	0.81	0.36	0.32	0.31
	MLP	0.34	0.35	0.29	0.19
	Naïve Bayes	0.93	0.87	0.87	0.87
	Random forest	1	0.87	0.85	0.86
	k-NN	1	0.45	0.44	0.45
	Logistic	0.63	0.33	0.34	0.32
Transcriptomic and Flux	SVM	0.63	0.33	0.34	0.32
	MLP	1	0.43	0.44	0.43
	Naïve Bayes	0.92	0.82	0.82	0.83
	Random forest	1	0.74	0.73	0.73
	k-NN	0.37	0.35	0.31	0.24
	Logistic	1	0.35	0.32	0.29

## Sheet: Legend
Gene funtion prediction results when excluding the 11 genes that are included in Yeast9. Cf. with table 1.
