# Supplementary material for: Yeast9: a consensus genome-scale metabolic model for S. cerevisiae curated by the community
Source: Mol Syst Biol. 2024 Aug 12;20(10):1134–50. doi: 10.1038/s44320-024-00060-7 (PMC11450192; doi:10.1038/s44320-024-00060-7)
Supplement: Supplementary file 6 — Dataset EV1 [file 44320_2024_60_MOESM6_ESM.xlsx]

## Sheet: Dataset EV1
Reaction identifier	Reaction name	Reaction equation	Gene association	Single subSystem assignment
r_0001	(R)-lactate:ferricytochrome-c 2-oxidoreductase	(R)-lactate[c] + 2 ferricytochrome c[m] => 2 ferrocytochrome c[m] + pyruvate[c]	(YDL174C and YEL039C) or (YDL174C and YJR048W) or (YEL039C and YEL071W) or (YEL071W and YJR048W)	pyruvate metabolism (sce00620)
r_0002	(R)-lactate:ferricytochrome-c 2-oxidoreductase	(R)-lactate[m] + 2 ferricytochrome c[m] => 2 ferrocytochrome c[m] + pyruvate[m]	(YDL178W and YEL039C) or (YDL178W and YJR048W)	pyruvate metabolism (sce00620)
r_0003	(R,R)-butanediol dehydrogenase	(R,R)-2,3-butanediol[c] + NAD[c] <=> (R)-acetoin[c] + H+[c] + NADH[c]	YAL060W	butanoate metabolism (sce00650)
r_0004	(S)-lactate:ferricytochrome-c 2-oxidoreductase	(S)-lactate[c] + 2 ferricytochrome c[m] => 2 ferrocytochrome c[m] + pyruvate[c]	(YEL039C and YML054C) or (YJR048W and YML054C)	pyruvate metabolism (sce00620)
r_0005	1,3-beta-glucan synthase	UDP-D-glucose[c] => (1->3)-beta-D-glucan[ce] + H+[c] + UDP[c]	YGR032W or YMR306W or (YLR342W and YCR034W)	starch and sucrose metabolism (sce00500)
r_0006	1,6-beta-glucan synthase	UDP-D-glucose[c] => (1->6)-beta-D-glucan[ce] + H+[c] + UDP[c]	YGR143W or YPR159W	starch and sucrose metabolism (sce00500)
r_0007	1-(5-phosphoribosyl)-5-[(5-phosphoribosylamino)methylideneamino)imidazole-4-carboxamide isomerase	1-(5-phospho-D-ribosyl)-5-[(5-phospho-D-ribosylamino)methylideneamino]imidazole-4-carboxamide[c] => 5-[(5-phospho-1-deoxy-D-ribulos-1-ylamino)methylideneamino]-1-(5-phospho-D-ribosyl)imidazole-4-carboxamide[c]	YIL020C	histidine metabolism (sce00340)
r_0012	1-pyrroline-5-carboxylate dehydrogenase	1-pyrroline-5-carboxylate[m] + 2 H2O[m] + NAD[m] => H+[m] + L-glutamate[m] + NADH[m]	YHR037W	alanine, aspartate and glutamate metabolism (sce00250)
r_0013	2,3-diketo-5-methylthio-1-phosphopentane degradation reaction	5-(methylsulfanyl)-2,3-dioxopentyl phosphate[c] + 3 H2O[c] => 4-methylthio-2-oxobutanoate[c] + formate[c] + 6 H+[c] + phosphate[c]	YEL038W and YMR009W	cysteine and methionine metabolism (sce00270)
r_0014	2,5-diamino-6-ribitylamino-4(3H)-pyrimidinone 5'-phosphate deaminase	2,5-diamino-6-(5-phosphono)ribitylamino-4(3H)-pyrimidinone[c] + H+[c] + H2O[c] => 5-amino-6-(5-phosphoribitylamino)uracil[c] + ammonium[c]	YOL066C	riboflavin metabolism (sce00740)
r_0015	2,5-diamino-6-ribosylamino-4(3H)-pyrimidinone 5'-phosphate reductase (NADPH)	2,5-diamino-4-hydroxy-6-(5-phosphoribosylamino)pyrimidine[c] + H+[c] + NADPH[c] => 2,5-diamino-6-(5-phosphono)ribitylamino-4(3H)-pyrimidinone[c] + NADP(+)[c]	YBR153W	riboflavin metabolism (sce00740)
r_0016	2-aceto-2-hydroxybutanoate synthase	2-oxobutanoate[m] + H+[m] + pyruvate[m] => (S)-2-acetyl-2-hydroxybutanoate[m] + carbon dioxide[m]	(YCL009C and YMR108W) or YMR108W	valine, leucine and isoleucine metabolism
r_0017	2-amino-4-hydroxy-6-hydroxymethyldihydropteridine diphosphokinase	2-amino-6-(hydroxymethyl)-7,8-dihydropteridin-4-ol[m] + ATP[m] => (2-amino-4-hydroxy-7,8-dihydropteridin-6-yl)methyl trihydrogen diphosphate[m] + AMP[m] + H+[m]	YNL256W	folate biosynthesis (sce00790)
r_0018	2-aminoadipate transaminase	2-oxoadipic acid[c] + L-glutamate[c] <=> 2-oxoglutarate[c] + L-2-aminoadipate[c]	YER152C or YGL202W or YJL060W	lysine metabolism
r_0019	2-dehydropantoate 2-reductase	2-dehydropantoate[c] + H+[c] + NADPH[c] => (R)-pantoate[c] + NADP(+)[c]	YHR063C	pantothenate and coa biosynthesis (sce00770)
r_0020	2-deoxy-D-arabino-heptulosonate 7-phosphate synthetase	D-erythrose 4-phosphate[m] + H2O[m] + phosphoenolpyruvate[m] => 7-phospho-2-dehydro-3-deoxy-D-arabino-heptonic acid[m] + phosphate[m]	YDR035W or YBR249C	phenylalanine, tyrosine and tryptophan biosynthesis (sce00400)
r_0021	2-hexaprenyl-6-methoxy-1,4-benzoquinone methyltransferase	2-hexaprenyl-6-methoxy-1,4-benzoquinone[m] + S-adenosyl-L-methionine[m] => 2-hexaprenyl-6-methoxy-3-methyl-1,4-benzoquinone[m] + H+[m] + S-adenosyl-L-homocysteine[m]	YDR204W and YGL119W and YGR255C and YLR201C and YML110C and YOL096C and YOR125C	ubiquinone and other terpenoid-quinone biosynthesis (sce00130)
r_0022	2-hexaprenyl-6-methoxyphenol monooxygenase	2-hexaprenyl-6-methoxyphenol[m] + oxygen[m] => 2-hexaprenyl-6-methoxy-1,4-benzoquinone[m] + H2O[m]	YDR204W and YGL119W and YGR255C and YLR201C and YML110C and YOL096C and YOR125C	ubiquinone and other terpenoid-quinone biosynthesis (sce00130)
r_0023	2-isopropylmalate hydratase	2-isopropylmaleic acid[c] + H2O[c] <=> 2-isopropylmalate[c]	YGL009C	valine, leucine and isoleucine metabolism
r_0024	2-isopropylmalate synthase	3-methyl-2-oxobutanoate[c] + acetyl-CoA[c] + H2O[c] => 2-isopropylmalate[c] + coenzyme A[c] + H+[c]	YNL104C or YOR108W	valine, leucine and isoleucine metabolism
r_0025	2-isopropylmalate synthase	3-methyl-2-oxobutanoate[m] + acetyl-CoA[m] + H2O[m] => 2-isopropylmalate[m] + coenzyme A[m] + H+[m]	YNL104C	valine, leucine and isoleucine metabolism
r_0026	2-keto-4-methylthiobutyrate transamination	4-methylthio-2-oxobutanoate[c] + L-glutamate[c] => 2-oxoglutarate[c] + L-methionine[c]	YHR208W or YJR148W or YGL202W or YHR137W	cysteine and methionine metabolism (sce00270)
r_0027	2-methylcitrate dehydratase	homocitrate[m] <=> but-1-ene-1,2,4-tricarboxylic acid[m] + H2O[m]	YDR234W	lysine metabolism
r_0028	2-methylcitrate synthase	H2O[m] + oxaloacetate[m] + propionyl-CoA[m] => 2-methylcitrate[m] + coenzyme A[m] + H+[m]	YPR001W	propanoate metabolism (sce00640)
r_0029	2-oxo-4-methyl-3-carboxypentanoate decarboxylation	(2S)-2-isopropyl-3-oxosuccinate[c] + H+[c] => 4-methyl-2-oxopentanoate[c] + carbon dioxide[c]	YJR148W	valine, leucine and isoleucine metabolism
r_0030	2-oxo-4-methyl-3-carboxypentanoate decarboxylation	(2S)-2-isopropyl-3-oxosuccinate[m] + H+[m] => 4-methyl-2-oxopentanoate[m] + carbon dioxide[m]	YHR208W	valine, leucine and isoleucine metabolism
r_0032	3',5'-bisphosphate nucleotidase	adenosine 3',5'-bismonophosphate[c] + H2O[c] => AMP[c] + phosphate[c]	YOL064C	sulfur metabolism (sce00920)
r_0033	3',5'-cyclic-nucleotide phosphodiesterase	3',5'-cyclic AMP[c] + H2O[c] => AMP[c] + H+[c]	YGL248W or YOR360C	purine metabolism (sce00230)
r_0034	3',5'-cyclic-nucleotide phosphodiesterase	3',5'-cyclic dAMP[c] + H2O[c] => dAMP[c] + H+[c]	YOR360C	purine metabolism (sce00230)
r_0035	3',5'-cyclic-nucleotide phosphodiesterase	3',5'-cyclic IMP[c] + H2O[c] => H+[c] + IMP[c]	YOR360C	purine metabolism (sce00230)
r_0036	3',5'-cyclic-nucleotide phosphodiesterase	3',5'-cyclic GMP[c] + H2O[c] => GMP[c] + H+[c]	YOR360C	purine metabolism (sce00230)
r_0037	3',5'-cyclic-nucleotide phosphodiesterase	3',5'-cyclic CMP[c] + H2O[c] => CMP[c] + H+[c]	YOR360C	purine metabolism (sce00230)
r_0038	3,4-dihydroxy-2-butanone-4-phosphate synthase	D-ribulose 5-phosphate[c] => 2-hydroxy-3-oxobutyl phosphate[c] + formate[c] + H+[c]	YDR487C	riboflavin metabolism (sce00740)
r_0039	3-dehydroquinate dehydratase	3-dehydroquinate[c] => 3-dehydroshikimate[c] + H2O[c]	YDR127W	phenylalanine, tyrosine and tryptophan biosynthesis (sce00400)
r_0040	3-dehydroquinate synthase	7-phospho-2-dehydro-3-deoxy-D-arabino-heptonic acid[c] => 3-dehydroquinate[c] + phosphate[c]	YDR127W	phenylalanine, tyrosine and tryptophan biosynthesis (sce00400)
r_0041	3-dehydrosphinganine reductase	3-ketosphinganine[er] + H+[er] + NADPH[er] => NADP(+)[er] + sphinganine[er]	YBR265W	sphingolipid metabolism (sce00600)
r_0042	3-deoxy-D-arabino-heptulosonate 7-phosphate synthetase	D-erythrose 4-phosphate[c] + H2O[c] + phosphoenolpyruvate[c] => 7-phospho-2-dehydro-3-deoxy-D-arabino-heptonic acid[c] + phosphate[c]	YBR249C or YDR035W	phenylalanine, tyrosine and tryptophan biosynthesis (sce00400)
r_0043	3-hexaprenyl-4,5-dihydroxybenzoate hydroxylase	3-hexaprenyl-4-hydroxybenzoic acid[c] + 0.5 oxygen[c] => 3-hexaprenyl-4,5-dihydroxybenzoic acid[c]	YPL252C or YDR376W	ubiquinone and other terpenoid-quinone biosynthesis (sce00130)
r_0044	3-hexaprenyl-4-hydroxy-5-methoxybenzoate decarboxylase	3-hexaprenyl-4-hydroxy-5-methoxybenzoic acid[m] + H+[m] => 2-hexaprenyl-6-methoxyphenol[m] + carbon dioxide[m]	YDR538W and YDR539W	ubiquinone and other terpenoid-quinone biosynthesis (sce00130)
r_0045	3-hydroxy-L-kynurenine hydrolase	3-hydroxy-L-kynurenine[c] + H2O[c] => 3-hydroxyanthranilate[c] + H+[c] + L-alanine[c]	YLR231C	tryptophan metabolism (sce00380)
r_0057	3-hydroxyacyl-CoA dehydrogenase (3-oxotetradecanoyl-CoA)	(S)-3-hydroxytetradecanoyl-CoA[p] + NAD[p] => 3-oxotetradecanoyl-CoA[p] + H+[p] + NADH[p]	YKR009C	fatty acid degradation (sce00071)
r_0058	3-hydroxyanthranilate 3,4-dioxygenase	3-hydroxyanthranilate[c] + oxygen[c] => 2-amino-3-carboxymuconate-6-semialdehyde[c]	YJR025C	tryptophan metabolism (sce00380)
r_0059	3-isopropylmalate 3-methyltransferase	(2R,3S)-3-isopropylmalate[c] + S-adenosyl-L-methionine[c] => 3-hydroxy-2-isopropyl-4-methoxy-4-oxobutanoate[c] + S-adenosyl-L-homocysteine[c]	YER175C	complex alcohol metabolism
r_0060	3-isopropylmalate dehydratase	(2R,3S)-3-isopropylmalate[c] <=> 2-isopropylmaleic acid[c] + H2O[c]	YGL009C	valine, leucine and isoleucine metabolism
r_0061	3-isopropylmalate dehydrogenase	(2R,3S)-3-isopropylmalate[c] + NAD[c] => (2S)-2-isopropyl-3-oxosuccinate[c] + H+[c] + NADH[c]	YCL018W	valine, leucine and isoleucine metabolism
r_0062	3-methyl-2-oxobutanoate decarboxylase	3-methyl-2-oxobutanoate[c] + H+[c] => carbon dioxide[c] + isobutyraldehyde[c]	YGR087C or YLR044C or YLR134W	complex alcohol metabolism
r_0063	3-methyl-2-oxobutanoate hydroxymethyltransferase	3-methyl-2-oxobutanoate[m] + 5,10-methylenetetrahydrofolate[m] + H2O[m] => 2-dehydropantoate[m] + THF[m]	YBR176W	pantothenate and coa biosynthesis (sce00770)
r_0064	3-methyl-2-oxopentanoate decarboxylase	(S)-3-methyl-2-oxopentanoate[c] + H+[c] => 2-methylbutanal[c] + carbon dioxide[c]	YDL080C or YGR087C or YLR044C or YLR134W	complex alcohol metabolism
r_0065	3-phosphoshikimate 1-carboxyvinyltransferase	3-phosphoshikimic acid[c] + phosphoenolpyruvate[c] => 5-O-(1-carboxyvinyl)-3-phosphoshikimic acid[c] + phosphate[c]	YDR127W	phenylalanine, tyrosine and tryptophan biosynthesis (sce00400)
r_0066	4-amino-4-deoxychorismate synthase	chorismate[c] + L-glutamine[c] => 4-amino-4-deoxychorismate[c] + L-glutamate[c]	YNR033W	folate biosynthesis (sce00790)
r_0067	4-aminobenzoate synthase	4-amino-4-deoxychorismate[c] => 4-aminobenzoate[c] + H+[c] + pyruvate[c]	YMR289W	folate biosynthesis (sce00790)
r_0068	4-aminobutyrate transaminase	2-oxoglutarate[c] + gamma-aminobutyrate[c] => L-glutamate[c] + succinic semialdehyde[c]	YGR019W	alanine, aspartate and glutamate metabolism (sce00250)
r_0069	4-hydroxy-L-threonine synthase	4-(phosphonooxy)-L-threonine[c] + H2O[c] => 4-hydroxy-L-threonine[c] + phosphate[c]	YCR053W	vitamin b6 metabolism (sce00750)
r_0070	4-hydroxybenzoate formation	4-hydroxybenzoyl-CoA[m] + H2O[m] => 4-hydroxybenzoate[m] + coenzyme A[m] + H+[m]		ubiquinone and other terpenoid-quinone biosynthesis (sce00130)
r_0072	4-methyl-2-oxopentanoate decarboxylase	4-methyl-2-oxopentanoate[c] + H+[c] => 3-methylbutanal[c] + carbon dioxide[c]	YDL080C	complex alcohol metabolism
r_0073	4PP-IP5 depyrophosphorylation to IP6	4-diphospho-1D-myo-inositol pentakisphosphate[c] + H2O[c] => H+[c] + myo-inositol hexakisphosphate[c] + phosphate[c]	YLR410W or YOR163W	inositol phosphate metabolism (sce00562)
r_0074	4PP-IP5 pyrophosphorylation to 4,5-PP2-IP4	4-diphospho-1D-myo-inositol pentakisphosphate[c] + ATP[c] + H+[c] => 4,5-bis(diphospho)-1D-myo-inositol tetrakisphosphate[c] + ADP[c]	YDR017C	phosphatidylinositol signaling system (sce04070)
r_0075	5'-methylthioadenosine phosphorylase	5'-S-methyl-5'-thioadenosine[c] + phosphate[c] => adenine[c] + S-methyl-5-thio-alpha-D-ribose 1-phosphate[c]	YLR017W	cysteine and methionine metabolism (sce00270)
r_0076	5'-nucleotidase (CMP)	CMP[c] + H2O[c] => cytidine[c] + phosphate[c]	YER037W or YGL224C	nicotinate and nicotinamide metabolism (sce00760)
r_0077	5'-nucleotidase (IMP)	H2O[c] + IMP[c] => inosine[c] + phosphate[c]	YOR155C	purine metabolism (sce00230)
r_0078	5'-nucleotidase (UMP)	H2O[c] + UMP[c] => phosphate[c] + uridine[c]	YER037W or YGL224C	nicotinate and nicotinamide metabolism (sce00760)
r_0079	5'-phosphoribosylformyl glycinamidine synthetase	5'-phosphoribosyl-N-formylglycineamide[c] + ATP[c] + H2O[c] + L-glutamine[c] => 5'-phosphoribosyl-N-formylglycineamidine[c] + ADP[c] + H+[c] + L-glutamate[c] + phosphate[c]	YGR061C	purine metabolism (sce00230)
r_0080	5,10-methylenetetrahydrofolate reductase (NADPH)	5,10-methylenetetrahydrofolate[c] + H+[c] + NADPH[c] => 5-methyltetrahydrofolate[c] + NADP(+)[c]	YGL125W or YPL023C	one carbon pool by folate (sce00670)
r_0081	5-aminolevulinate synthase	H+[m] + L-glycine[m] + succinyl-CoA[m] => 5-aminolevulinate[m] + carbon dioxide[m] + coenzyme A[m]	YDR232W	porphyrin and chlorophyll metabolism (sce00860)
r_0082	5-diphosphoinositol-1,2,3,4,6-pentakisphosphate diphosphohydrolase	5-diphospho-1D-myo-inositol pentakisphosphate[c] + H2O[c] => H+[c] + myo-inositol hexakisphosphate[c] + phosphate[c]	YOR163W	inositol phosphate metabolism (sce00562)
r_0083	5-diphosphoinositol-1,2,3,4,6-pentakisphosphate synthase	ATP[c] + myo-inositol hexakisphosphate[c] => 5-diphospho-1D-myo-inositol pentakisphosphate[c] + ADP[c]	YDR017C	phosphatidylinositol signaling system (sce04070)
r_0084	5-formethyltetrahydrofolate cyclo-ligase	5-formyltetrahydrofolic acid[c] + ATP[c] => 5,10-methenyl-THF[c] + ADP[c] + phosphate[c]	YER183C	one carbon pool by folate (sce00670)
r_0085	5-methyltetrahydropteroyltriglutamate-homocysteine S-methyltransferase	5-methyltetrahydropteroyltri-L-glutamic acid[c] + L-homocysteine[c] => L-methionine[c] + tetrahydropteroyltri-L-glutamic acid[c]	YER091C	cysteine and methionine metabolism (sce00270)
r_0086	5-methylthio-5-deoxy-D-ribulose 1-phosphate dehydratase	S-methyl-5-thio-D-ribulose 1-phosphate[c] => 5-(methylsulfanyl)-2,3-dioxopentyl phosphate[c] + H2O[c]	YJR024C	cysteine and methionine metabolism (sce00270)
r_0087	5-methylthioribose-1-phosphate isomerase	S-methyl-5-thio-alpha-D-ribose 1-phosphate[c] <=> S-methyl-5-thio-D-ribulose 1-phosphate[c]	YPR118W	cysteine and methionine metabolism (sce00270)
r_0088	5PP-IP5 pyrophosphorylation to 4,5-PP2-IP4	5-diphospho-1D-myo-inositol pentakisphosphate[c] + 2 H+[c] + phosphate[c] <=> 4,5-bis(diphospho)-1D-myo-inositol tetrakisphosphate[c] + H2O[c]	YLR410W	inositol phosphate metabolism (sce00562)
r_0089	5PP-IP5 pyrophosphorylation to 5,6-PP2-IP4	5-diphospho-1D-myo-inositol pentakisphosphate[c] + 2 H+[c] + phosphate[c] <=> 5,6-bis(diphospho)-1D-myo-inositol tetrakisphosphate[c] + H2O[c]	YLR410W	inositol phosphate metabolism (sce00562)
r_0090	6-phosphofructo-2-kinase	ATP[c] + D-fructose 6-phosphate[c] => ADP[c] + beta-D-fructose 2,6-bisphosphate[c] + H+[c]	YIL107C or YOL136C	fructose and mannose metabolism (sce00051)
r_0091	6-phosphogluconolactonase	6-O-phosphono-D-glucono-1,5-lactone[c] + H2O[c] => 6-phospho-D-gluconate[c] + H+[c]	YGR248W or YHR163W	pentose phosphate pathway (sce00030)
r_0092	6PP-IP5 depyrophosphorylation to IP6	6-diphospho-1D-myo-inositol pentakisphosphate[c] + H2O[c] => H+[c] + myo-inositol hexakisphosphate[c] + phosphate[c]	YLR410W or YOR163W	inositol phosphate metabolism (sce00562)
r_0093	6PP-IP5 pyrophosphorylation to 5,6-PP2-IP4	6-diphospho-1D-myo-inositol pentakisphosphate[c] + ATP[c] + H+[c] => 5,6-bis(diphospho)-1D-myo-inositol tetrakisphosphate[c] + ADP[c]	YDR017C	phosphatidylinositol signaling system (sce04070)
r_0094	8-amino-7-oxononanoate synthase	H+[c] + L-alanine[c] + pimeloyl-CoA[c] => 8-amino-7-oxononanoate[c] + carbon dioxide[c] + coenzyme A[c]		biotin metabolism (sce00780)
r_0095	acetaldehyde condensation	2 acetaldehyde[c] => (R)-acetoin[c]	YGR087C or YLR044C or YLR134W	other
r_0096	acetohydroxy acid isomeroreductase	2-acetyllactic acid[m] + H+[m] + NADPH[m] => (R)-2,3-dihydroxy-3-methylbutanoate[m] + NADP(+)[m]	YLR355C	valine, leucine and isoleucine metabolism
r_0097	acetolactate synthase	H+[m] + 2 pyruvate[m] => 2-acetyllactic acid[m] + carbon dioxide[m]	(YCL009C and YMR108W) or YMR108W	valine, leucine and isoleucine metabolism
r_0099	acetyl-CoA ACP transacylase	acetyl-CoA[m] + ACP1[m] <=> acetyl-ACP[m] + coenzyme A[m]	YKL192C	fatty acid biosynthesis (sce00061)
r_0100	acetyl-CoA C-acyltransferase (palmitoyl-CoA)	3-oxooctadecanoyl-CoA[p] + coenzyme A[p] => acetyl-CoA[p] + palmitoyl-CoA[p]	YIL160C	fatty acid degradation (sce00071)
r_0101	acetyl-CoA C-acyltransferase (tetracosanoyl-CoA)	3-oxohexacosanoyl-CoA[p] + coenzyme A[p] => acetyl-CoA[p] + tetracosanoyl-CoA[p]	YIL160C	fatty acid degradation (sce00071)
r_0102	acetyl-CoA C-acyltransferase (myristoyl-CoA)	3-oxopalmitoyl-CoA[p] + coenzyme A[p] => acetyl-CoA[p] + myristoyl-CoA[p]	YIL160C	fatty acid degradation (sce00071)
r_0103	acetyl-CoA C-acetyltransferase	2 acetyl-CoA[c] <=> acetoacetyl-CoA[c] + coenzyme A[c]	YPL028W	fatty acid degradation (sce00071)
r_0104	acetyl-CoA C-acetyltransferase	2 acetyl-CoA[m] <=> acetoacetyl-CoA[m] + coenzyme A[m]	YPL028W	fatty acid degradation (sce00071)
r_0105	acetyl-CoA C-acyltransferase (lauroyl-CoA)	3-oxotetradecanoyl-CoA[p] + coenzyme A[p] => acetyl-CoA[p] + lauroyl-CoA[p]	YIL160C	fatty acid degradation (sce00071)
r_0106	acetyl-CoA C-acyltransferase (octanoyl-CoA)	3-oxodecanoyl-CoA[p] + coenzyme A[p] => acetyl-CoA[p] + octanoyl-CoA[p]	YIL160C	fatty acid degradation (sce00071)
r_0107	acetyl-CoA C-acyltransferase (decanoyl-CoA)	3-oxolauroyl-CoA[p] + coenzyme A[p] => acetyl-CoA[p] + decanoyl-CoA[p]	YIL160C	fatty acid degradation (sce00071)
r_0108	acetyl-Coa carboxylase	acetyl-CoA[m] + ATP[m] + bicarbonate[m] => ADP[m] + H+[m] + malonyl-CoA[m] + phosphate[m]	YMR207C	fatty acid biosynthesis (sce00061)
r_0109	acetyl-CoA carboxylase, reaction	acetyl-CoA[c] + ATP[c] + bicarbonate[c] => ADP[c] + H+[c] + malonyl-CoA[c] + phosphate[c]	YDL141W and YNR016C	fatty acid biosynthesis (sce00061)
r_0111	acetyl-CoA hydrolase	acetyl-CoA[m] + H2O[m] => acetate[m] + coenzyme A[m] + H+[m]	YBL015W	pyruvate metabolism (sce00620)
r_0112	acetyl-CoA synthetase	acetate[c] + ATP[c] + coenzyme A[c] => acetyl-CoA[c] + AMP[c] + diphosphate[c]	YAL054C or YLR153C	pyruvate metabolism (sce00620)
r_0113	acetyl-CoA synthetase	acetate[m] + ATP[m] + coenzyme A[m] => acetyl-CoA[m] + AMP[m] + diphosphate[m]	YAL054C	pyruvate metabolism (sce00620)
r_0114	acetyl-CoA synthetase nuclear	acetate[n] + ATP[n] + coenzyme A[n] => acetyl-CoA[n] + AMP[n] + diphosphate[n]	YLR153C	pyruvate metabolism (sce00620)
r_0115	acetylglutamate kinase	ATP[m] + N-acetyl-L-glutamate[m] => ADP[m] + N-acetyl-L-gamma-glutamyl phosphate[m]	YER069W	arginine biosynthesis (sce00220)
r_0116	acid phosphatase (secreted)	FMN[e] + H2O[e] => phosphate[e] + riboflavin[e]	YBR093C or YAR071W or YBR092C or YHR215W	riboflavin metabolism (sce00740)
r_0117	aconitase	2-methylcitrate[m] <=> (2S,3R)-3-hydroxybutane-1,2,3-tricarboxylic acid[m]	YPR002W	propanoate metabolism (sce00640)
r_0118	acteylornithine transaminase	2-acetamido-5-oxopentanoate[m] + L-glutamate[m] => 2-oxoglutarate[m] + N(2)-acetyl-L-ornithine[m]	YOL140W	arginine biosynthesis (sce00220)
r_0119	acyl carrier protein synthase	coenzyme A[m] + H2O[m] => adenosine 3',5'-bismonophosphate[m] + 2 H+[m] + pantetheine 4'-phosphate[m]	YPL148C	pantothenate and coa biosynthesis (sce00770)
r_0120	acyl-CoA oxidase (decanoyl-CoA)	decanoyl-CoA[p] + oxygen[p] => hydrogen peroxide[p] + trans-dec-2-enoyl-CoA[p]	YGL205W	fatty acid degradation (sce00071)
r_0121	acyl-CoA oxidase (dodecanoyl-CoA)	lauroyl-CoA[p] + oxygen[p] => hydrogen peroxide[p] + trans-dodec-2-enoyl-CoA[p]	YGL205W	fatty acid degradation (sce00071)
r_0122	acyl-CoA oxidase (hexacosanoyl-CoA)	hexacosanoyl-CoA[p] + oxygen[p] => hydrogen peroxide[p] + trans-hexacos-2-enoyl-CoA[p]	YGL205W	fatty acid degradation (sce00071)
r_0123	acyl-CoA oxidase (hexadecanoyl-CoA)	oxygen[p] + palmitoyl-CoA[p] => hexadec-2-enoyl-CoA[p] + hydrogen peroxide[p]	YGL205W	fatty acid degradation (sce00071)
r_0124	acyl-CoA oxidase (octadecanoyl-CoA)	oxygen[p] + stearoyl-CoA[p] => hydrogen peroxide[p] + trans-octadec-2-enoyl-CoA[p]	YGL205W	fatty acid degradation (sce00071)
r_0125	acyl-CoA oxidase (tetradecanoyl-CoA)	myristoyl-CoA[p] + oxygen[p] => hydrogen peroxide[p] + trans-tetradec-2-enoyl-CoA[p]	YGL205W	fatty acid degradation (sce00071)
r_0126	acyl-CoA:sterol acyltransferase (oleoyl-CoA:episterol), ER membrane	oleoyl-CoA[erm] + episterol[erm] <=> coenzyme A[erm] + episteryl oleate[erm]	YCR048W	steroid biosynthesis (sce00100)
r_0127	acyl-CoA:sterol acyltransferase (oleoyl-CoA:ergosterol), ER membrane	oleoyl-CoA[erm] + ergosterol[erm] => coenzyme A[erm] + ergosteryl oleate[erm]	YCR048W or YNR019W	steroid biosynthesis (sce00100)
r_0128	acyl-CoA:sterol acyltransferase (oleoyl-CoA:fecosterol), ER membrane	oleoyl-CoA[erm] + fecosterol[erm] <=> coenzyme A[erm] + fecosteryl oleate[erm]	YCR048W	steroid biosynthesis (sce00100)
r_0129	acyl-CoA:sterol acyltransferase (oleoyl-CoA:lanosterol), ER membrane	oleoyl-CoA[erm] + lanosterol[erm] => coenzyme A[erm] + lanosteryl oleate[erm]	YCR048W	steroid biosynthesis (sce00100)
r_0130	acyl-CoA:sterol acyltransferase (oleoyl-CoA:zymosterol), ER membrane	oleoyl-CoA[erm] + zymosterol[erm] <=> coenzyme A[erm] + zymosteryl oleate[erm]	YCR048W	steroid biosynthesis (sce00100)
r_0131	acyl-CoA:sterol acyltransferase (palmitoleoyl-CoA:episterol), ER membrane	palmitoleoyl-CoA(4-)[erm] + episterol[erm] <=> coenzyme A[erm] + episteryl palmitoleate[erm]	YCR048W	steroid biosynthesis (sce00100)
r_0132	acyl-CoA:sterol acyltransferase (palmitoleoyl-CoA:ergosterol), ER membrane	palmitoleoyl-CoA(4-)[erm] + ergosterol[erm] <=> coenzyme A[erm] + ergosteryl palmitoleate[erm]	YCR048W or YNR019W	steroid biosynthesis (sce00100)
r_0133	acyl-CoA:sterol acyltransferase (palmitoleoyl-CoA:fecosterol), ER membrane	palmitoleoyl-CoA(4-)[erm] + fecosterol[erm] <=> coenzyme A[erm] + fecosteryl palmitoleate[erm]	YCR048W	steroid biosynthesis (sce00100)
r_0134	acyl-CoA:sterol acyltransferase (palmitoleoyl-CoA:lanosterol), ER membrane	palmitoleoyl-CoA(4-)[erm] + lanosterol[erm] <=> coenzyme A[erm] + lanosteryl palmitoleate[erm]	YCR048W	steroid biosynthesis (sce00100)
r_0135	acyl-CoA:sterol acyltransferase (palmitoleoyl-CoA:zymosterol), ER membrane	palmitoleoyl-CoA(4-)[erm] + zymosterol[erm] <=> coenzyme A[erm] + zymosteryl palmitoleate[erm]	YCR048W	steroid biosynthesis (sce00100)
r_0137	acylation of GPI inositol at 2 position, GPI-anchor assembly, step 3	6-(alpha-D-glucosaminyl)-1-phosphatidyl-1D-myo-inositol[er] + palmitoyl-CoA[er] <=> 6-(alpha-D-glucosaminyl)-O-acyl-1-phosphatidyl-1D-myo-inositol[er] + coenzyme A[er]	YJL091C	glycosylphosphatidylinositol (gpi)-anchor biosynthesis (sce00563)
r_0138	adenine deaminase	adenine[c] + H+[c] + H2O[c] => ammonium[c] + hypoxanthine[c]	YNL141W	purine metabolism (sce00230)
r_0139	adenine phosphoribosyltransferase	adenine[c] + PRPP[c] => AMP[c] + diphosphate[c]	YDR441C or YML022W	purine metabolism (sce00230)
r_0140	adenosine deaminase	adenosine[c] + H+[c] + H2O[c] => ammonium[c] + inosine[c]	YNL141W	purine metabolism (sce00230)
r_0142	adenosine kinase	adenosine[c] + ATP[c] => ADP[c] + AMP[c] + H+[c]	YJR105W	purine metabolism (sce00230)
r_0143	adenosine monophosphate deaminase	AMP[c] + H+[c] + H2O[c] => ammonium[c] + IMP[c]	YML035C	purine metabolism (sce00230)
r_0144	adenosylhomocysteinase	H2O[c] + S-adenosyl-L-homocysteine[c] => adenosine[c] + L-homocysteine[c]	YER043C	cysteine and methionine metabolism (sce00270)
r_0145	adenosylmethionine decarboxylase	H+[c] + S-adenosyl-L-methionine[c] => carbon dioxide[c] + S-adenosylmethioninamine[c]	YOL052C	arginine and proline metabolism (sce00330)
r_0146	adenosylmethionine-8-amino-7-oxononanoate transaminase	8-amino-7-oxononanoate[c] + S-adenosyl-L-methionine[c] <=> 7,8-diaminononanoate[c] + S-adenosyl-4-methylthio-2-oxobutanoate[c]	YNR058W	biotin metabolism (sce00780)
r_0147	adenylate cyclase	ATP[c] => 3',5'-cyclic AMP[c] + diphosphate[c]	YJL005W	purine metabolism (sce00230)
r_0148	adenylate kinase	AMP[c] + ATP[c] => 2 ADP[c]	YDL166C or YDR226W	purine metabolism (sce00230)
r_0149	adenylate kinase	AMP[m] + ATP[m] => 2 ADP[m]	YER170W	purine metabolism (sce00230)
r_0150	adenylate kinase (GTP)	AMP[m] + GTP[m] <=> ADP[m] + GDP[m]	YER170W	purine metabolism (sce00230)
r_0151	adenylosuccinate lyase (AICAR)	5'-phosphoribosyl-4-(N-succinocarboxamide)-5-aminoimidazole[c] => AICAR[c] + fumarate[c]	YLR359W	purine metabolism (sce00230)
r_0152	adenylosuccinate lyase	adenylo-succinate[c] <=> AMP[c] + fumarate[c]	YLR359W	purine metabolism (sce00230)
r_0153	adenylosuccinate synthase	GTP[c] + IMP[c] + L-aspartate[c] => adenylo-succinate[c] + GDP[c] + 2 H+[c] + phosphate[c]	YNL220W	purine metabolism (sce00230)
r_0154	adenylyl-sulfate kinase	5'-adenylyl sulfate[c] + ATP[c] => 3'-phospho-5'-adenylyl sulfate[c] + ADP[c] + H+[c]	YKL001C	sulfur metabolism (sce00920)
r_0155	ADP-ribose 2,3-cyclic phosphodiesterase	2',3'-cyclic AMP[c] + H2O[c] => adenosine 2'-phosphate[c] + H+[c]	YGR247W	other
r_0156	alanine glyoxylate aminotransferase	glyoxylate[c] + L-alanine[c] => L-glycine[c] + pyruvate[c]	YFL030W	alanine, aspartate and glutamate metabolism (sce00250)
r_0157	alanyl-tRNA synthetase	ATP[c] + L-alanine[c] + tRNA(Ala)[c] => Ala-tRNA(Ala)[c] + AMP[c] + diphosphate[c]	YOR335C	aminoacyl-trna biosynthesis (sce00970)
r_0158	alcohol acetyltransferase (2-methylbutanol)	2-methylbutanol[c] + acetyl-CoA[c] => 2-methylbutyl acetate[c] + coenzyme A[c]	YGR177C or YOR377W	complex alcohol metabolism
r_0159	alcohol acetyltransferase (ethanol)	acetyl-CoA[c] + ethanol[c] => coenzyme A[c] + ethyl acetate[c]	YGR177C or YOR377W	complex alcohol metabolism
r_0160	alcohol acetyltransferase (isoamyl alcohol)	acetyl-CoA[c] + isoamylol[c] => coenzyme A[c] + isoamyl acetate[c]	YGR177C or YOR377W	complex alcohol metabolism
r_0161	alcohol acetyltransferase (isobutyl alcohol)	acetyl-CoA[c] + isobutanol[c] => coenzyme A[c] + isobutyl acetate[c]	YGR177C or YOR377W	complex alcohol metabolism
r_0162	alcohol acetyltransferase (phenylethanol alcohol)	2-phenylethanol[c] + acetyl-CoA[c] => coenzyme A[c] + phenethyl acetate[c]	YGR177C or YOR377W	complex alcohol metabolism
r_0163	alcohol dehydrogenase (ethanol to acetaldehyde)	ethanol[c] + NAD[c] => acetaldehyde[c] + H+[c] + NADH[c]	YMR303C	glycolysis / gluconeogenesis (sce00010)
r_0164	alcohol dehydrogenase (glycerol, NADP)	D-glyceraldehyde[c] + H+[c] + NADPH[c] => glycerol[c] + NADP(+)[c]	YDR368W or YHR104W	glycerolipid metabolism (sce00561)
r_0165	mitochondrial alcohol dehydrogenase	acetaldehyde[m] + H+[m] + NADH[m] => ethanol[m] + NAD[m]	YGL256W or YMR083W	glycolysis / gluconeogenesis (sce00010)
r_0166	aldehyde dehydrogenase (2-methylbutanol, NAD)	2-methylbutanal[c] + H+[c] + NADH[c] => 2-methylbutanol[c] + NAD[c]	YBR145W or YDL168W or YOL086C	complex alcohol metabolism
r_0167	aldehyde dehydrogenase (2-methylbutanol, NAD)	2-methylbutanal[m] + H+[m] + NADH[m] => 2-methylbutanol[m] + NAD[m]	YGL256W or YMR083W	complex alcohol metabolism
r_0168	aldehyde dehydrogenase (2-methylbutanol, NADP)	2-methylbutanal[c] + H+[c] + NADPH[c] => 2-methylbutanol[c] + NADP(+)[c]	YCR105W or YDR368W or YMR318C	complex alcohol metabolism
r_0169	aldehyde dehydrogenase (2-phenylethanol, NAD)	H+[c] + NADH[c] + phenylacetaldehyde[c] => 2-phenylethanol[c] + NAD[c]	YBR145W or YDL168W or YOL086C	phenylalanine metabolism (sce00360)
r_0170	aldehyde dehydrogenase (2-phenylethanol, NAD)	H+[m] + NADH[m] + phenylacetaldehyde[m] => 2-phenylethanol[m] + NAD[m]	YGL256W or YMR083W	phenylalanine metabolism (sce00360)
r_0171	aldehyde dehydrogenase (2-phenylethanol, NADP)	H+[c] + NADPH[c] + phenylacetaldehyde[c] => 2-phenylethanol[c] + NADP(+)[c]	YCR105W or YMR318C	phenylalanine metabolism (sce00360)
r_0172	aldehyde dehydrogenase (3-aminopropanal, NAD)	3-aminopropanal[c] + H2O[c] + NAD[c] => beta-alanine[c] + 2 H+[c] + NADH[c]	YMR110C or YMR169C or YMR170C	beta-alanine metabolism (sce00410)
r_0173	aldehyde dehydrogenase (acetaldehyde, NADP)	acetaldehyde[c] + H2O[c] + NADP(+)[c] => acetate[c] + 2 H+[c] + NADPH[c]	YPL061W	glycolysis / gluconeogenesis (sce00010)
r_0174	aldehyde dehydrogenase (acetylaldehyde, NAD)	acetaldehyde[m] + H2O[m] + NAD[m] => acetate[m] + 2 H+[m] + NADH[m]	YOR374W	glycolysis / gluconeogenesis (sce00010)
r_0175	aldehyde dehydrogenase (acetylaldehyde, NADP)	acetaldehyde[m] + H2O[m] + NADP(+)[m] => acetate[m] + 2 H+[m] + NADPH[m]	YER073W or YOR374W	pyruvate metabolism (sce00620)
r_0176	aldehyde dehydrogenase (indole-3-acetaldehyde, NAD)	H2O[m] + indol-3-ylacetaldehyde[m] + NAD[m] => 2 H+[m] + indole-3-acetate[m] + NADH[m]	YOR374W	tryptophan metabolism (sce00380)
r_0177	aldehyde dehydrogenase (indole-3-acetaldehyde, NADP)	H2O[c] + indol-3-ylacetaldehyde[c] + NADP(+)[c] => 2 H+[c] + indole-3-acetate[c] + NADPH[c]	YPL061W	tryptophan metabolism (sce00380)
r_0178	aldehyde dehydrogenase (indole-3-acetaldehyde, NADP)	H2O[m] + indol-3-ylacetaldehyde[m] + NADP(+)[m] => 2 H+[m] + indole-3-acetate[m] + NADPH[m]	YER073W or YOR374W	tryptophan metabolism (sce00380)
r_0179	aldehyde dehydrogenase (isoamyl alcohol, NAD)	3-methylbutanal[c] + H+[c] + NADH[c] => isoamylol[c] + NAD[c]	YBR145W or YDL168W or YOL086C	complex alcohol metabolism
r_0180	aldehyde dehydrogenase (isoamyl alcohol, NAD)	3-methylbutanal[m] + H+[m] + NADH[m] => isoamylol[m] + NAD[m]	YGL256W or YMR083W	complex alcohol metabolism
r_0181	aldehyde dehydrogenase (isoamyl alcohol, NADP)	3-methylbutanal[c] + H+[c] + NADPH[c] => isoamylol[c] + NADP(+)[c]	YCR105W or YMR318C	complex alcohol metabolism
r_0182	aldehyde dehydrogenase (isobutyl alcohol, NAD)	H+[c] + isobutyraldehyde[c] + NADH[c] => isobutanol[c] + NAD[c]	YBR145W or YDL168W or YOL086C	complex alcohol metabolism
r_0183	aldehyde dehydrogenase (isobutyl alcohol, NAD)	H+[m] + isobutyraldehyde[m] + NADH[m] => isobutanol[m] + NAD[m]	YGL256W or YMR083W	complex alcohol metabolism
r_0184	aldehyde dehydrogenase (isobutyl alcohol, NADP)	H+[c] + isobutyraldehyde[c] + NADPH[c] => isobutanol[c] + NADP(+)[c]	YCR105W or YMR318C	complex alcohol metabolism
r_0185	aldehyde dehydrogenase (phenylacetaldehyde, NAD)	H2O[c] + NAD[c] + phenylacetaldehyde[c] => 2 H+[c] + NADH[c] + phenylacetic acid[c]	YMR169C or YMR170C	phenylalanine metabolism (sce00360)
r_0186	aldehyde dehydrogenase (tryptophol, NAD)	H+[c] + indol-3-ylacetaldehyde[c] + NADH[c] => NAD[c] + tryptophol[c]	YBR145W or YDL168W or YOL086C	tyrosine metabolism (sce00350)
r_0187	aldehyde dehydrogenase (tryptophol, NAD)	H+[m] + indol-3-ylacetaldehyde[m] + NADH[m] => NAD[m] + tryptophol[m]	YGL256W or YMR083W	tyrosine metabolism (sce00350)
r_0188	alkaline phosphatase (dihydroneopterin)	7,8-dihydroneopterin 3'-triphosphate[c] + 3 H2O[c] => 7,8-dihydroneopterin[c] + 2 H+[c] + 3 phosphate[c]	YDR481C	folate biosynthesis (sce00790)
r_0189	allantoate amidinohydrolase	allantoate[c] + H2O[c] <=> urea[c] + ureidoglycolic acid[c]	YIR029W	purine metabolism (sce00230)
r_0190	allantoinase, reaction	allantoin[c] + H2O[c] <=> allantoate[c] + H+[c]	YIR027C	purine metabolism (sce00230)
r_0191	allophanate hydrolase	3 H+[c] + H2O[c] + urea-1-carboxylic acid[c] => 2 ammonium[c] + 2 carbon dioxide[c]	YBR208C	arginine biosynthesis (sce00220)
r_0192	alpha 1,2-mannosyltransferase	beta-D-mannosyldiacetylchitobiosyldiphosphodolichol[g] + GDP-alpha-D-mannose[g] + H+[g] => alpha-D-mannosyl-beta-D-mannosyldiacetylchitobiosyldiphosphodolichol[g] + GDP[g]	YBR199W or YBR205W or YDR483W or YJL139C or YKR061W or YNL029C or YOR099W or YPL053C	other
r_0193	alpha,alpha-trehalase	H2O[v] + trehalose[v] => 2 D-glucose[v]	YPR026W or YBR001C	starch and sucrose metabolism (sce00500)
r_0194	alpha,alpha-trehalase	H2O[c] + trehalose[c] => 2 D-glucose[c]	YDR001C	starch and sucrose metabolism (sce00500)
r_0195	alpha,alpha-trehalose-phosphate synthase (UDP-forming)	D-glucose 6-phosphate[c] + UDP-D-glucose[c] => alpha,alpha-trehalose 6-phosphate[c] + H+[c] + UDP[c]	(YBR126C and YDR074W and YML100W) or (YBR126C and YDR074W and YMR261C)	starch and sucrose metabolism (sce00500)
r_0198	alpha-glucosidase	H2O[c] + maltose[c] => 2 D-glucose[c]	YBR299W or YGR287C or YGR292W or YIL172C or YJL216C or YJL221C	starch and sucrose metabolism (sce00500)
r_0199	amidase	4-guanidinobutanamide[c] + H2O[c] => 4-guanidinobutanoic acid[c] + ammonium[c]	YDR242W or YMR293C	arginine and proline metabolism (sce00330)
r_0200	Aminoacetone:oxygen oxidoreductase(deaminating)(flavin-containing)	aminoacetone[c] + H2O[c] + oxygen[c] => ammonium[c] + hydrogen peroxide[c] + methylglyoxal[c]		glycine, serine and threonine metabolism (sce00260)
r_0201	Aminobutyraldehyde dehydrogenase	4-aminobutanal[m] + H2O[m] + NAD[m] => gamma-aminobutyrate[m] + 2 H+[m] + NADH[m]	YOR374W	arginine and proline metabolism (sce00330)
r_0202	anthranilate phosphoribosyltransferase	anthranilate[c] + PRPP[c] => diphosphate[c] + N-(5-phospho-beta-D-ribosyl)anthranilate[c]	YDR354W	phenylalanine, tyrosine and tryptophan biosynthesis (sce00400)
r_0203	anthranilate synthase	chorismate[c] + L-glutamine[c] => anthranilate[c] + H+[c] + L-glutamate[c] + pyruvate[c]	YER090W and YKL211C	phenylalanine, tyrosine and tryptophan biosynthesis (sce00400)
r_0204	Ap4A hydrolase	H2O[c] + P(1),P(4)-bis(5'-adenosyl) tetraphosphate[c] <=> 2 ADP[c] + 2 H+[c]	YDR305C	purine metabolism (sce00230)
r_0205	arabinose reductase	H+[c] + L-arabinose[c] + NADPH[c] => L-arabinitol[c] + NADP(+)[c]	YHR104W	pentose and glucuronate interconversions (sce00040)
r_0206	arginase	H2O[c] + L-arginine[c] => ornithine[c] + urea[c]	YPL111W	arginine biosynthesis (sce00220)
r_0207	argininosuccinate lyase	(N(omega)-L-arginino)succinic acid[c] <=> fumarate[c] + L-arginine[c]	YHR018C	arginine biosynthesis (sce00220)
r_0208	argininosuccinate synthase	ATP[c] + L-aspartate[c] + L-citrulline[c] <=> (N(omega)-L-arginino)succinic acid[c] + AMP[c] + diphosphate[c] + H+[c]	YOL058W	arginine biosynthesis (sce00220)
r_0209	arginyl-tRNA synthetase	ATP[c] + L-arginine[c] + tRNA(Arg)[c] => AMP[c] + Arg-tRNA(Arg)[c] + diphosphate[c]	YDR341C	aminoacyl-trna biosynthesis (sce00970)
r_0210	arginyl-tRNA synthetase	ATP[m] + L-arginine[m] + tRNA(Arg)[m] => AMP[m] + Arg-tRNA(Arg)[m] + diphosphate[m]	YHR091C	aminoacyl-trna biosynthesis (sce00970)
r_0211	asparagine synthase (glutamine-hydrolysing)	ATP[c] + H2O[c] + L-aspartate[c] + L-glutamine[c] => AMP[c] + diphosphate[c] + H+[c] + L-asparagine[c] + L-glutamate[c]	YGR124W or YPR145W	alanine, aspartate and glutamate metabolism (sce00250)
r_0212	Asparaginyl-tRNA synthetase	ATP[c] + L-asparagine[c] + tRNA(Asn)[c] => AMP[c] + Asn-tRNA(Asn)[c] + diphosphate[c]	YHR019C	aminoacyl-trna biosynthesis (sce00970)
r_0213	asparaginyl-tRNA synthetase, miotchondrial	ATP[m] + L-asparagine[m] + tRNA(Asn)[m] => AMP[m] + Asn-tRNA(Asn)[m] + diphosphate[m]	YCR024C	aminoacyl-trna biosynthesis (sce00970)
r_0214	aspartate carbamoyltransferase	carbamoyl phosphate[c] + L-aspartate[c] => H+[c] + N-carbamoyl-L-aspartate[c] + phosphate[c]	YJL130C	pyrimidine metabolism (sce00240)
r_0215	aspartate kinase	ATP[c] + L-aspartate[c] => 4-phospho-L-aspartate[c] + ADP[c]	YER052C	glycine, serine and threonine metabolism (sce00260)
r_0216	aspartate transaminase	2-oxoglutarate[c] + L-aspartate[c] <=> L-glutamate[c] + oxaloacetate[c]	YLR027C	alanine, aspartate and glutamate metabolism (sce00250)
r_0217	aspartate transaminase	L-glutamate[m] + oxaloacetate[m] => 2-oxoglutarate[m] + L-aspartate[m]	YKL106W	alanine, aspartate and glutamate metabolism (sce00250)
r_0218	aspartate transaminase	2-oxoglutarate[p] + L-aspartate[p] <=> L-glutamate[p] + oxaloacetate[p]	YLR027C	alanine, aspartate and glutamate metabolism (sce00250)
r_0219	aspartate-semialdehyde dehydrogenase	4-phospho-L-aspartate[c] + H+[c] + NADPH[c] => L-aspartate 4-semialdehyde[c] + NADP(+)[c] + phosphate[c]	YDR158W	glycine, serine and threonine metabolism (sce00260)
r_0220	Aspartyl-tRNA synthetase	ATP[c] + L-aspartate[c] + tRNA(Asp)[c] => AMP[c] + Asp-tRNA(Asp)[c] + diphosphate[c]	YLL018C	aminoacyl-trna biosynthesis (sce00970)
r_0221	Aspartyl-tRNA synthetase	ATP[m] + L-aspartate[m] + tRNA(Asp)[m] => AMP[m] + Asp-tRNA(Asp)[m] + diphosphate[m]	YPL104W	aminoacyl-trna biosynthesis (sce00970)
r_0222	ATP adenylyltransferase	ADP[c] + ATP[c] + H+[c] => P(1),P(4)-bis(5'-adenosyl) tetraphosphate[c] + phosphate[c]	YDR530C	purine metabolism (sce00230)
r_0223	ATP adenylyltransferase	ADP[c] + GTP[c] + H+[c] => P1-(5'-adenosyl),P4-(5'-guanosyl) tetraphosphate[c] + phosphate[c]	YCL050C	purine metabolism (sce00230)
r_0224	ATP adenylyltransferase	GDP[c] + GTP[c] + H+[c] => P(1),P(4)-bis(5'-guanosyl) tetraphosphate[c] + phosphate[c]	YCL050C	purine metabolism (sce00230)
r_0225	ATP phosphoribosyltransferase	ATP[c] + PRPP[c] => 5-phosphoribosyl-ATP[c] + diphosphate[c]	YER055C	histidine metabolism (sce00340)
r_0226	ATP synthase	ADP[m] + 3 H+[c] + phosphate[m] => ATP[m] + 2 H+[m] + H2O[m]	(Q0080 and Q0085 and Q0130 and YBL099W and YBR039W and YDL004W and YDR298C and YDR322C-A and YDR377W and YJR121W and YKL016C and YLR295C and YML081C-A and YPL078C and YPL271W) or (Q0080 and Q0085 and Q0130 and YBL099W and YBR039W and YDL004W and YDR298C and YDR377W and YJR121W and YKL016C and YLR295C and YML081C-A and YPL078C and YPL271W and YPR020W) or (Q0080 and Q0085 and Q0130 and YBL099W and …	oxidative phosphorylation (sce00190)
r_0227	ATPase, cytosolic	ATP[c] + H2O[c] => ADP[c] + H+[e] + phosphate[c]	(YCR024C-A and YEL017C-A and YGL008C) or (YCR024C-A and YEL017C-A and YPL036W) or YER005W	Transport[c, e]
r_0228	beta-1,4 mannosyltransferase	GDP-alpha-D-mannose[c] + N,N'-diacetylchitobiosyldiphosphodolichol[c] => beta-D-mannosyldiacetylchitobiosyldiphosphodolichol[c] + GDP[c] + H+[c]	YBR110W	n-glycan biosynthesis (sce00510)
r_0229	biotin synthase	dethiobiotin[c] + polysulphur[c] <=> biotin[c] + 2 H+[c]	YGR286C	biotin metabolism (sce00780)
r_0230	biotin-[acetyl-CoA-carboxylase] ligase	ATP[c] + biotin[c] + H+[c] => biotinyl-5'-AMP[c] + diphosphate[c]	YDL141W	biotin metabolism (sce00780)
r_0231	C-14 sterol reductase	4,4-dimethyl-5alpha-cholesta-8,14,24-trien-3beta-ol[c] + H+[c] + NADPH[c] => 14-demethyllanosterol[c] + NADP(+)[c]	YNL280C	steroid biosynthesis (sce00100)
r_0233	C-22 sterol desaturase (NADP)	ergosta-5,7,24(28)-trien-3beta-ol[c] + H+[c] + NADPH[c] + oxygen[c] => ergosta-5,7,22,24(28)-tetraen-3beta-ol[c] + 2 H2O[c] + NADP(+)[c]	YMR015C	steroid biosynthesis (sce00100)
r_0234	C-3 sterol dehydrogenase	NADP(+)[c] + zymosterol intermediate 1c[c] => carbon dioxide[c] + NADPH[c] + zymosterol intermediate 2[c]	YGL001C	steroid biosynthesis (sce00100)
r_0235	C-3 sterol dehydrogenase (4-methylzymosterol)	4beta-methylzymosterol-4alpha-carboxylic acid[c] + NAD[c] => 3-dehydro-4-methylzymosterol[c] + carbon dioxide[c] + NADH[c]	YGL001C	steroid biosynthesis (sce00100)
r_0236	C-3 sterol keto reductase (4-methylzymosterol)	3-dehydro-4-methylzymosterol[c] + H+[c] + NADPH[c] => 4alpha-methylzymosterol[c] + NADP(+)[c]	YLR100W	steroid biosynthesis (sce00100)
r_0237	C-3 sterol keto reductase (zymosterol)	H+[c] + NADPH[c] + zymosterol intermediate 2[c] => NADP(+)[c] + zymosterol[c]	YLR100W	steroid biosynthesis (sce00100)
r_0238	C-4 methyl sterol oxidase	4alpha-methylzymosterol[c] + H+[c] + NADPH[c] + oxygen[c] => H2O[c] + NADP(+)[c] + zymosterol intermediate 1a[c]	YGR060W	steroid biosynthesis (sce00100)
r_0239	C-4 methyl sterol oxidase	H+[c] + NADPH[c] + oxygen[c] + zymosterol intermediate 1a[c] => 2 H2O[c] + NADP(+)[c] + zymosterol intermediate 1b[c]	YGR060W	steroid biosynthesis (sce00100)
r_0240	C-4 methyl sterol oxidase	NADPH[c] + oxygen[c] + zymosterol intermediate 1b[c] => H2O[c] + NADP(+)[c] + zymosterol intermediate 1c[c]	YGR060W	steroid biosynthesis (sce00100)
r_0241	C-4 sterol methyl oxidase (4,4-dimethylzymosterol)	14-demethyllanosterol[c] + 5 H+[c] + 3 oxygen[c] + 6 Ferrocytochrome b5[erm] => 4beta-methylzymosterol-4alpha-carboxylic acid[c] + 4 H2O[c] + 6 Ferricytochrome b5[erm]	YGR060W	steroid biosynthesis (sce00100)
r_0242	C-5 sterol desaturase	episterol[c] + H+[c] + NADPH[c] + oxygen[c] => ergosta-5,7,24(28)-trien-3beta-ol[c] + 2 H2O[c] + NADP(+)[c]	YLR056W	steroid biosynthesis (sce00100)
r_0243	C-8 sterol isomerase	fecosterol[c] => episterol[c]	YMR202W	steroid biosynthesis (sce00100)
r_0244	C-s24 sterol reductase	ergosta-5,7,22,24(28)-tetraen-3beta-ol[er] + H+[er] + NADPH[er] => ergosterol[er] + NADP(+)[er]	YGL012W	steroid biosynthesis (sce00100)
r_0249	CAAX farnesyltransferase	4-hydroxybenzoate[c] + nonaprenyl diphosphate[c] => diphosphate[c] + nonaprenyl 4-hydroxybenzoate[c]	YDL090C and YKL019W	terpenoid backbone biosynthesis (sce00900)
r_0250	carbamoyl-phosphate synthase (glutamine-hydrolysing)	2 ATP[c] + bicarbonate[c] + H2O[c] + L-glutamine[c] => 2 ADP[c] + carbamoyl phosphate[c] + 2 H+[c] + L-glutamate[c] + phosphate[c]	YJL130C and YJR109C and YOR303W	pyrimidine metabolism (sce00240)
r_0252	carnitine O-acetyltransferase	(R)-carnitine[c] + acetyl-CoA[c] => coenzyme A[c] + O-acetylcarnitine[c]	YAR035W or YER024W	other
r_0253	carnitine O-acetyltransferase	(R)-carnitine[p] + acetyl-CoA[p] => coenzyme A[p] + O-acetylcarnitine[p]	YML042W	other
r_0254	carnitine O-acetyltransferase	coenzyme A[m] + O-acetylcarnitine[m] => (R)-carnitine[m] + acetyl-CoA[m]	YML042W	other
r_0255	catalase	2 hydrogen peroxide[c] => 2 H2O[c] + oxygen[c]	YGR088W	glyoxylate and dicarboxylate metabolism (sce00630)
r_0256	catalase	2 hydrogen peroxide[p] => 2 H2O[p] + oxygen[p]	YDR256C	glyoxylate and dicarboxylate metabolism (sce00630)
r_0259	ceramide-1 hydroxylase (24C)	ceramide-1 (C24)[er] + H+[er] + NADPH[er] + oxygen[er] => ceramide-2 (C24)[er] + H2O[er] + NADP(+)[er]	YDR297W	sphingolipid metabolism (sce00600)
r_0260	ceramide-1 hydroxylase (24C)	ceramide-1 (C24)[er] + H+[er] + NADPH[er] + oxygen[er] => ceramide-2' (C24)[er] + H2O[er] + NADP(+)[er]	YMR272C	sphingolipid metabolism (sce00600)
r_0261	ceramide-1 hydroxylase (26C)	ceramide-1 (C26)[er] + H+[er] + NADPH[er] + oxygen[er] => ceramide-2 (C26)[er] + H2O[er] + NADP(+)[er]	YDR297W	sphingolipid metabolism (sce00600)
r_0262	ceramide-1 hydroxylase (26C)	ceramide-1 (C26)[er] + H+[er] + NADPH[er] + oxygen[er] => ceramide-2' (C26)[er] + H2O[er] + NADP(+)[er]	YMR272C	sphingolipid metabolism (sce00600)
r_0263	ceramide-1 synthase (24C)	sphinganine[er] + tetracosanoyl-CoA[er] => ceramide-1 (C24)[er] + coenzyme A[er] + H+[er]	(YHL003C and YMR298W) or (YKL008C and YMR298W)	sphingolipid metabolism (sce00600)
r_0264	ceramide-1 synthase (26C)	hexacosanoyl-CoA[er] + sphinganine[er] => ceramide-1 (C26)[er] + coenzyme A[er] + H+[er]	(YHL003C and YMR298W) or (YKL008C and YMR298W)	sphingolipid metabolism (sce00600)
r_0265	ceramide-2 synthase (24C)	phytosphingosine[er] + tetracosanoyl-CoA[er] => ceramide-2 (C24)[er] + coenzyme A[er] + H+[er]	(YHL003C and YMR298W) or (YKL008C and YMR298W)	sphingolipid metabolism (sce00600)
r_0266	ceramide-2 synthase (26C)	hexacosanoyl-CoA[er] + phytosphingosine[er] => ceramide-2 (C26)[er] + coenzyme A[er] + H+[er]	(YHL003C and YMR298W) or (YKL008C and YMR298W)	sphingolipid metabolism (sce00600)
r_0267	ceramide-3 synthase (24C)	ceramide-2 (C24)[er] + H+[er] + NADPH[er] + oxygen[er] => ceramide-3 (C24)[er] + H2O[er] + NADP(+)[er]	YMR272C	sphingolipid metabolism (sce00600)
r_0268	ceramide-3 synthase (26C)	ceramide-2 (C26)[er] + H+[er] + NADPH[er] + oxygen[er] => ceramide-3 (C26)[er] + H2O[er] + NADP(+)[er]	YMR272C	sphingolipid metabolism (sce00600)
r_0269	ceramide-4 synthase (24C)	ceramide-3 (C24)[er] + H+[er] + NADPH[er] + oxygen[er] => ceramide-4 (C24)[er] + H2O[er] + NADP(+)[er]	YMR272C	sphingolipid metabolism (sce00600)
r_0270	ceramide-4 synthase (26C)	ceramide-3 (C26)[er] + H+[er] + NADPH[er] + oxygen[er] => ceramide-4 (C26)[er] + H2O[er] + NADP(+)[er]	YMR272C	sphingolipid metabolism (sce00600)
r_0271	chitin deacetylase	chitin[c] + H2O[c] => acetate[c] + chitosan[ce] + H+[c]	YLR307W or YLR308W	amino sugar and nucleotide sugar metabolism (sce00520)
r_0272	chitin synthase	UDP-N-acetyl-alpha-D-glucosamine[c] => chitin[c] + H+[c] + UDP[c]	YBR023C or YBR038W or YNL192W	amino sugar and nucleotide sugar metabolism (sce00520)
r_0273	choline kinase	ATP[c] + choline[c] => ADP[c] + choline phosphate[c] + H+[c]	YLR133W	glycerophospholipid metabolism (sce00564)
r_0274	choline phosphate cytididyltransferase	choline phosphate[c] + CTP[c] + H+[c] => CDP-choline[c] + diphosphate[c]	YGR202C	glycerophospholipid metabolism (sce00564)
r_0278	chorismate mutase	chorismate[c] => prephenate[c]	YPR060C	phenylalanine, tyrosine and tryptophan biosynthesis (sce00400)
r_0279	chorismate synthase	5-O-(1-carboxyvinyl)-3-phosphoshikimic acid[c] => chorismate[c] + phosphate[c]	YGL148W	phenylalanine, tyrosine and tryptophan biosynthesis (sce00400)
r_0280	cis-aconitate(3-) to isocitrate	cis-aconitate[m] + H2O[m] <=> isocitrate[m]	YLR304C	citrate cycle (tca cycle) (sce00020)
r_0281	cis-prenyltransferase step 01	farnesyl diphosphate[lp] + isopentenyl diphosphate[lp] => diphosphate[lp] + geranylgeranyl diphosphate[lp]	YBR002C or YMR101C	terpenoid backbone biosynthesis (sce00900)
r_0282	cis-prenyltransferase step 02	geranylgeranyl diphosphate[lp] + isopentenyl diphosphate[lp] => diphosphate[lp] + pentaprenyl diphosphate[lp]	YBR002C or YMR101C	terpenoid backbone biosynthesis (sce00900)
r_0283	cis-prenyltransferase step 03	isopentenyl diphosphate[lp] + pentaprenyl diphosphate[lp] => diphosphate[lp] + hexaprenyl diphosphate[lp]	YBR002C or YMR101C	terpenoid backbone biosynthesis (sce00900)
r_0284	cis-prenyltransferase step 04	hexaprenyl diphosphate[lp] + isopentenyl diphosphate[lp] => diphosphate[lp] + heptaprenyl diphosphate[lp]	YBR002C or YMR101C	terpenoid backbone biosynthesis (sce00900)
r_0285	cis-prenyltransferase step 05	heptaprenyl diphosphate[lp] + isopentenyl diphosphate[lp] => diphosphate[lp] + octaprenyl diphosphate[lp]	YBR002C or YMR101C	terpenoid backbone biosynthesis (sce00900)
r_0286	cis-prenyltransferase step 06	isopentenyl diphosphate[lp] + octaprenyl diphosphate[lp] => diphosphate[lp] + nonaprenyl diphosphate[lp]	YBR002C or YMR101C	terpenoid backbone biosynthesis (sce00900)
r_0287	cis-prenyltransferase step 07	isopentenyl diphosphate[lp] + nonaprenyl diphosphate[lp] => decaprenyl diphosphate[lp] + diphosphate[lp]	YBR002C or YMR101C	terpenoid backbone biosynthesis (sce00900)
r_0288	cis-prenyltransferase step 08	decaprenyl diphosphate[lp] + isopentenyl diphosphate[lp] => diphosphate[lp] + undecaprenyl diphosphate[lp]	YBR002C or YMR101C	terpenoid backbone biosynthesis (sce00900)
r_0289	cis-prenyltransferase step 09	isopentenyl diphosphate[lp] + undecaprenyl diphosphate[lp] => diphosphate[lp] + dodecaprenyl diphosphate[lp]	YBR002C or YMR101C	terpenoid backbone biosynthesis (sce00900)
r_0290	cis-prenyltransferase step 10	dodecaprenyl diphosphate[lp] + isopentenyl diphosphate[lp] => diphosphate[lp] + tridecaprenyl diphosphate[lp]	YBR002C or YMR101C	terpenoid backbone biosynthesis (sce00900)
r_0291	cis-prenyltransferase step 11	isopentenyl diphosphate[lp] + tridecaprenyl diphosphate[lp] => diphosphate[lp] + tetradecaprenyl diphosphate[lp]	YBR002C or YMR101C	terpenoid backbone biosynthesis (sce00900)
r_0292	cis-prenyltransferase step 12	isopentenyl diphosphate[lp] + tetradecaprenyl diphosphate[lp] => diphosphate[lp] + pentadecaprenyl diphosphate[lp]	YBR002C or YMR101C	terpenoid backbone biosynthesis (sce00900)
r_0293	cis-prenyltransferase step 13	isopentenyl diphosphate[lp] + pentadecaprenyl diphosphate[lp] => diphosphate[lp] + hexadecaprenyl diphosphate[lp]	YBR002C or YMR101C	terpenoid backbone biosynthesis (sce00900)
r_0294	cis-prenyltransferase step 14	hexadecaprenyl diphosphate[lp] + isopentenyl diphosphate[lp] <=> diphosphate[lp] + heptadecaprenyl diphosphate[lp]	YBR002C or YMR101C	terpenoid backbone biosynthesis (sce00900)
r_0295	cis-prenyltransferase step 15	heptadecaprenyl diphosphate[lp] + isopentenyl diphosphate[lp] <=> diphosphate[lp] + octadecaprenyl diphosphate[lp]	YBR002C or YMR101C	terpenoid backbone biosynthesis (sce00900)
r_0296	cis-prenyltransferase step 16	isopentenyl diphosphate[lp] + octadecaprenyl diphosphate[lp] => diphosphate[lp] + nonadecaprenyl diphosphate[lp]	YBR002C or YMR101C	terpenoid backbone biosynthesis (sce00900)
r_0297	cis-prenyltransferase step 17	isopentenyl diphosphate[lp] + nonadecaprenyl diphosphate[lp] => diphosphate[lp] + icosaprenyl diphosphate[lp]	YBR002C or YMR101C	terpenoid backbone biosynthesis (sce00900)
r_0298	cis-prenyltransferase step 18	icosaprenyl diphosphate[lp] + isopentenyl diphosphate[lp] => diphosphate[lp] + henicosaprenyl diphosphate[lp]	YBR002C or YMR101C	terpenoid backbone biosynthesis (sce00900)
r_0299	cis-prenyltransferase step 19	henicosaprenyl diphosphate[lp] + isopentenyl diphosphate[lp] => diphosphate[lp] + docosaprenyl diphosphate[lp]	YBR002C or YMR101C	terpenoid backbone biosynthesis (sce00900)
r_0300	citrate synthase	acetyl-CoA[m] + H2O[m] + oxaloacetate[m] => citrate[m] + coenzyme A[m] + H+[m]	YNR001C or YPR001W	citrate cycle (tca cycle) (sce00020)
r_0301	citrate synthase, peroxisomal	acetyl-CoA[p] + H2O[p] + oxaloacetate[p] => citrate[p] + coenzyme A[p] + H+[p]	YCR005C	citrate cycle (tca cycle) (sce00020)
r_0302	citrate to cis-aconitate(3-)	citrate[m] <=> cis-aconitate[m] + H2O[m]	YLR304C	citrate cycle (tca cycle) (sce00020)
r_0303	citrate to cis-aconitate(3-), cytoplasmic	citrate[c] <=> cis-aconitate[c] + H2O[c]	YLR304C	citrate cycle (tca cycle) (sce00020)
r_0304	coproporphyrinogen oxidase (O2 required)	coproporphyrinogen III[c] + 2 H+[c] + oxygen[c] => 2 carbon dioxide[c] + 2 H2O[c] + protoporphyrinogen[c]	YDR044W	porphyrin and chlorophyll metabolism (sce00860)
r_0306	CTP synthase (glutamine)	ATP[c] + H2O[c] + L-glutamine[c] + UTP[c] => ADP[c] + CTP[c] + 2 H+[c] + L-glutamate[c] + phosphate[c]	YBL039C or YJR103W	pyrimidine metabolism (sce00240)
r_0307	CTP synthase (NH3)	ammonium[c] + ATP[c] + UTP[c] => ADP[c] + CTP[c] + 2 H+[c] + phosphate[c]	YBL039C or YJR103W	pyrimidine metabolism (sce00240)
r_0308	cystathionine b-lyase	H2O[c] + L-cystathionine[c] => ammonium[c] + L-homocysteine[c] + pyruvate[c]	YFR055W or YGL184C	cysteine and methionine metabolism (sce00270)
r_0309	cystathionine beta-synthase	L-homocysteine[c] + L-serine[c] => H2O[c] + L-cystathionine[c]	YGR155W	glycine, serine and threonine metabolism (sce00260)
r_0310	cystathionine g-lyase	H2O[c] + L-cystathionine[c] => 2-oxobutanoate[c] + ammonium[c] + L-cysteine[c]	YAL012W	cysteine and methionine metabolism (sce00270)
r_0311	cystathionine gamma-synthase	L-cysteine[c] + O-acetyl-L-homoserine[c] => acetate[c] + H+[c] + L-cystathionine[c]	YJR130C	cysteine and methionine metabolism (sce00270)
r_0312	cysteine synthase	hydrogen sulfide[c] + O-acetyl-L-serine[c] => acetate[c] + L-cysteine[c]	YLR303W	cysteine and methionine metabolism (sce00270)
r_0313	cysteinyl-tRNA synthetase	ATP[c] + L-cysteine[c] + tRNA(Cys)[c] => AMP[c] + Cys-tRNA(Cys)[c] + diphosphate[c]	YNL247W	aminoacyl-trna biosynthesis (sce00970)
r_0314	cytidine deaminase	cytidine[c] + H+[c] + H2O[c] => ammonium[c] + uridine[c]	YLR245C	pyrimidine metabolism (sce00240)
r_0315	cytidine kinase (GTP)	cytidine[c] + GTP[c] => CMP[c] + GDP[c] + H+[c]	YNR012W	pyrimidine metabolism (sce00240)
r_0317	cytochrome P450 lanosterol 14-alpha-demethylase (NADP)	2 H+[c] + lanosterol[c] + 3 NADPH[c] + 3 oxygen[c] => 4,4-dimethyl-5alpha-cholesta-8,14,24-trien-3beta-ol[c] + formate[c] + 4 H2O[c] + 3 NADP(+)[c]	YHR007C and YHR042W	steroid biosynthesis (sce00100)
r_0318	cytosine deaminase	cytosine[c] + H+[c] + H2O[c] => ammonium[c] + uracil[c]	YPR062W	pyrimidine metabolism (sce00240)
r_0319	D-arabinono-1,4-lactone oxidase	D-arabinono-1,4-lactone[c] + oxygen[c] => dehydro-D-arabinono-1,4-lactone[c] + H+[c] + hydrogen peroxide[c]	YML086C	alternate carbon metabolism
r_0320	D-arabinose 1-dehydrogenase (NAD)	D-arabinose[c] + NAD[c] => D-arabinono-1,4-lactone[c] + H+[c] + NADH[c]	YMR041C	alternate carbon metabolism
r_0321	D-arabinose 1-dehydrogenase (NADP)	D-arabinose[c] + NADP(+)[c] => D-arabinono-1,4-lactone[c] + H+[c] + NADPH[c]	YBR149W	alternate carbon metabolism
r_0322	D-fructose 1-phosphate D-glyceraldehyde-3-phosphate-lyase	D-fructose 1-phosphate[c] <=> D-glyceraldehyde[c] + dihydroxyacetone phosphate[c]	YKL060C	glycolysis / gluconeogenesis (sce00010)
r_0323	D-sorbitol dehydrogenase (D-fructose producing)	D-glucitol[c] + NAD[c] => D-fructose[c] + H+[c] + NADH[c]	YDL246C or YJR159W	fructose and mannose metabolism (sce00051)
r_0326	dCMP deaminase	dCMP[c] + H+[c] + H2O[c] <=> ammonium[c] + dUMP[c]	YHR144C	pyrimidine metabolism (sce00240)
r_0327	dCTP deaminase	dCTP[c] + H+[c] + H2O[c] => ammonium[c] + dUTP[c]	YHR144C	pyrimidine metabolism (sce00240)
r_0328	deoxyadenosine deaminase	2'-deoxyadenosine[c] + H+[c] + H2O[c] => 2'-deoxyinosine[c] + ammonium[c]	YNL141W	purine metabolism (sce00230)
r_0329	deoxycytidine deaminase	deoxycytidine[c] + H+[c] + H2O[c] => 2'-deoxyuridine[c] + ammonium[c]	YLR245C	pyrimidine metabolism (sce00240)
r_0330	deoxyguanylate kinase (dGMP:ATP)	ATP[c] + dGMP[c] <=> ADP[c] + dGDP[c]	YDR454C	purine metabolism (sce00230)
r_0331	deoxyhypusine synthase, cytosolic/mitochondrial	H2O[c] + spermidine[c] + ubiquinone-6[m] => 4-aminobutanal[c] + trimethylenediamine[c] + ubiquinol-6[m]	YHR068W	other
r_0332	deoxyribokinase	2-deoxy-D-ribose[c] + ATP[c] => 2-deoxy-D-ribose 5-phosphate[c] + ADP[c] + H+[c]	YCR036W	pentose phosphate pathway (sce00030)
r_0334	dephospho-CoA kinase	3'-dephospho-CoA[m] + ATP[m] => ADP[m] + coenzyme A[m] + H+[m]	YDR196C	pantothenate and coa biosynthesis (sce00770)
r_0335	dethiobiotin synthase	7,8-diaminononanoate[c] + ATP[c] + carbon dioxide[c] <=> ADP[c] + dethiobiotin[c] + 3 H+[c] + phosphate[c]	YNR057C	biotin metabolism (sce00780)
r_0340	dihydroceramidase	lignoceric acid[er] + sphinganine[er] <=> ceramide-1 (C24)[er] + H2O[er]	YPL087W	sphingolipid metabolism (sce00600)
r_0341	dihydroceramidase	cerotic acid[er] + sphinganine[er] <=> ceramide-1 (C26)[er] + H2O[er]	YPL087W	sphingolipid metabolism (sce00600)
r_0342	dihydroceramidase	ceramide-2 (C24)[er] + H2O[er] => lignoceric acid[er] + phytosphingosine[er]	YPL087W	sphingolipid metabolism (sce00600)
r_0343	dihydroceramidase	ceramide-2 (C26)[er] + H2O[er] => cerotic acid[er] + phytosphingosine[er]	YPL087W	sphingolipid metabolism (sce00600)
r_0344	dihydrofolate reductase	dihydrofolic acid[c] + H+[c] + NADPH[c] => NADP(+)[c] + THF[c]	YOR236W	folate biosynthesis (sce00790)
r_0345	dihydrofolate reductase	dihydrofolic acid[m] + H+[m] + NADPH[m] => NADP(+)[m] + THF[m]	YOR236W	folate biosynthesis (sce00790)
r_0346	dihydrofolate synthase	7,8-dihydropteroate[c] + ATP[c] + L-glutamate[c] => ADP[c] + dihydrofolic acid[c] + H+[c] + phosphate[c]	YMR113W	folate biosynthesis (sce00790)
r_0347	dihydroneopterin aldolase	7,8-dihydroneopterin[m] => 2-amino-6-(hydroxymethyl)-7,8-dihydropteridin-4-ol[m] + glycolaldehyde[m]	YNL256W	folate biosynthesis (sce00790)
r_0348	dihydroneopterin monophosphate dephosphorylase	7,8-dihydroneopterin 3'-phosphate[c] + H2O[c] => 7,8-dihydroneopterin[c] + phosphate[c]	YDL100C	folate biosynthesis (sce00790)
r_0349	dihydroorotase	(S)-dihydroorotate[c] + H2O[c] <=> H+[c] + N-carbamoyl-L-aspartate[c]	YLR420W	pyrimidine metabolism (sce00240)
r_0350	dihydropteroate synthase	2-amino-6-(hydroxymethyl)-7,8-dihydropteridin-4-ol[m] + 4-aminobenzoate[m] => 7,8-dihydropteroate[m] + H2O[m]	YNL256W	folate biosynthesis (sce00790)
r_0351	dihydropteroate synthase	(2-amino-4-hydroxy-7,8-dihydropteridin-6-yl)methyl trihydrogen diphosphate[m] + 4-aminobenzoate[m] => 7,8-dihydropteroate[m] + diphosphate[m]	YNL256W	folate biosynthesis (sce00790)
r_0352	dihydroxy-acid dehydratase (2,3-dihydroxy-3-methylbutanoate)	(R)-2,3-dihydroxy-3-methylbutanoate[m] => 3-methyl-2-oxobutanoate[m] + H2O[m]	YJR016C	valine, leucine and isoleucine metabolism
r_0353	dihydroxy-acid dehydratase (2,3-dihydroxy-3-methylpentanoate)	(2R,3R)-2,3-dihydroxy-3-methylpentanoate[m] => (S)-3-methyl-2-oxopentanoate[m] + H2O[m]	YJR016C	valine, leucine and isoleucine metabolism
r_0354	dihydroxyacetone kinase	ATP[c] + glycerone[c] => ADP[c] + dihydroxyacetone phosphate[c] + H+[c]	YFL053W or YML070W	glycerolipid metabolism (sce00561)
r_0355	dimethylallyltranstransferase	isopentenyl diphosphate[c] + prenyl diphosphate(3-)[c] => diphosphate[c] + geranyl diphosphate[c]	YJL167W	terpenoid backbone biosynthesis (sce00900)
r_0356	diphosphoglyceromutase	1,3-bisphospho-D-glycerate[c] <=> 2,3-bisphospho-D-glyceric acid[c] + H+[c]	YKL152C	glycolysis / gluconeogenesis (sce00010)
r_0357	diphosphoinositol-1,3,4,6-tetrakisphosphate diphosphohydrolase	5,6-bis(diphospho)-1D-myo-inositol tetrakisphosphate[c] + 3 H2O[c] => 3 H+[c] + myo-inositol 1,3,4,5,6-pentakisphosphate[c] + 3 phosphate[c]	YOR163W	inositol phosphate metabolism (sce00562)
r_0358	diphosphoinositol-1,3,4,6-tetrakisphosphate synthase	ATP[c] + 2 H+[c] + myo-inositol 1,3,4,5,6-pentakisphosphate[c] + 2 phosphate[c] => 5,6-bis(diphospho)-1D-myo-inositol tetrakisphosphate[c] + ADP[c] + 2 H2O[c]	YDR017C	phosphatidylinositol signaling system (sce04070)
r_0359	diphthine synthase	2-(3-amino-3-carboxypropyl)-L-histidine[c] + S-adenosyl-L-methionine[c] => 2-[3-carboxy-3-(methylammonio)propyl]-L-histidine[c] + H+[c] + S-adenosyl-L-homocysteine[c]	YLR172C	cysteine and methionine metabolism (sce00270)
r_0360	dolichol kinase	CTP[c] + dolichol[c] + H+[c] => CDP[c] + dolichyl phosphate[c]	YMR013C	n-glycan biosynthesis (sce00510)
r_0361	dolichyl-phosphate D-mannosyltransferase	dolichyl phosphate[c] + GDP-alpha-D-mannose[c] => dolichyl D-mannosyl phosphate[er] + GDP[c] + H+[c]	YPR183W	n-glycan biosynthesis (sce00510)
r_0362	dolichyl-phosphate-mannose--protein mannosyltransferase	dolichyl D-mannosyl phosphate[er] => dolichyl phosphate[er] + mannan[er]	(YAL023C and YDL095W) or YDL093W or YJR143C or YOR321W	other
r_0363	dTMP kinase	ATP[c] + dTMP[c] => ADP[c] + dTDP[c]	YJR057W	pyrimidine metabolism (sce00240)
r_0364	dUTP diphosphatase	dUTP[c] + H2O[c] => diphosphate[c] + dUMP[c] + H+[c]	YJR069C or YBR252W	pyrimidine metabolism (sce00240)
r_0365	endopolygalacturonase	H2O[e] + pectin[e] => D-galacturonate[e]	YJR153W	pentose and glucuronate interconversions (sce00040)
r_0366	enolase	2-phospho-D-glyceric acid[c] <=> H2O[c] + phosphoenolpyruvate[c]	YPL281C or YGR254W or YHR174W or YMR323W or YOR393W	glycolysis / gluconeogenesis (sce00010)
r_0368	ethanolamine kinase	ATP[c] + ethanolamine[c] => ADP[c] + H+[c] + O-phosphoethanolamine[c]	YDR147W or YLR133W	glycerophospholipid metabolism (sce00564)
r_0369	ethyl acetate-hydrolyzing esterase	ethyl acetate[c] + H2O[c] => acetate[c] + ethanol[c] + H+[c]	YOR126C	complex alcohol metabolism
r_0370	exo-1,3-beta-glucan glucohydrase	(1->3)-beta-D-glucan[e] + H2O[e] => D-glucose[e]	YDR261C or YGR282C or YLR300W or YNR067C or YOR190W	starch and sucrose metabolism (sce00500)
r_0373	farnesyltranstransferase	farnesyl diphosphate[c] + isopentenyl diphosphate[c] => geranylgeranyl diphosphate[c] + diphosphate[c]	YPL069C	terpenoid backbone biosynthesis (sce00900)
r_0399	fatty-acid--CoA ligase (decanoate)	ATP[p] + coenzyme A[p] + decanoate[p] <=> AMP[p] + decanoyl-CoA[p] + diphosphate[p]	YER015W	fatty acid biosynthesis (sce00061)
r_0400	fatty-acid--CoA ligase (dodecanoate)	ATP[p] + coenzyme A[p] + laurate[p] <=> AMP[p] + diphosphate[p] + lauroyl-CoA[p]	YER015W	fatty acid biosynthesis (sce00061)
r_0402	fatty-acid--CoA ligase (hexadecanoate)	ATP[p] + coenzyme A[p] + palmitate[p] <=> AMP[p] + diphosphate[p] + palmitoyl-CoA[p]	YER015W	fatty acid biosynthesis (sce00061)
r_0410	fatty-acid--CoA ligase (octanoate)	ATP[p] + coenzyme A[p] + octanoate[p] <=> AMP[p] + diphosphate[p] + octanoyl-CoA[p]	YER015W	fatty acid biosynthesis (sce00061)
r_0412	fatty-acid--CoA ligase (tetradecanoate)	ATP[p] + coenzyme A[p] + myristate[p] <=> AMP[p] + diphosphate[p] + myristoyl-CoA[p]	YER015W	fatty acid biosynthesis (sce00061)
r_0436	ferrochelatase	iron(2+)[m] + protoporphyrin[m] => ferroheme b[m] + 2 H+[m]	YOR176W	porphyrin and chlorophyll metabolism (sce00860)
r_0437	ferrocytochrome-c:hydrogen-peroxide oxidoreductase	2 ferrocytochrome c[m] + hydrogen peroxide[m] => 2 ferricytochrome c[m] + 2 H2O[m]	(YEL039C and YKR066C) or (YJR048W and YKR066C)	oxidative phosphorylation (sce00190)
r_0438	ferrocytochrome-c:oxygen oxidoreductase	ferrocytochrome c[m] + 1.266 H+[m] + 0.25 oxygen[m] => ferricytochrome c[m] + 0.633 H+[c] + 0.5 H2O[m]	(Q0045 and Q0250 and Q0275 and YDL067C and YEL039C and YGL187C and YGL191W and YHR051W and YIL111W and YLR038C and YLR395C and YMR256C) or (Q0045 and Q0250 and Q0275 and YDL067C and YEL039C and YGL187C and YGL191W and YHR051W and YLR038C and YLR395C and YMR256C and YNL052W) or (Q0045 and Q0250 and Q0275 and YDL067C and YGL187C and YGL191W and YHR051W and YIL111W and YJR048W and YLR038C and YLR395…	oxidative phosphorylation (sce00190)
r_0439	ubiquinol:ferricytochrome c reductase	2 ferricytochrome c[m] + 1.266 H+[m] + ubiquinol-6[m] => 2 ferrocytochrome c[m] + 2.532 H+[c] + ubiquinone-6[m]	(Q0105 and YBL045C and YDR529C and YEL024W and YEL039C and YFR033C and YGR183C and YHR001W-A and YJL166W and YOR065W and YPR191W) or (Q0105 and YBL045C and YDR529C and YEL024W and YFR033C and YGR183C and YHR001W-A and YJL166W and YJR048W and YOR065W and YPR191W)	oxidative phosphorylation (sce00190)
r_0440	FMN adenylyltransferase	ATP[c] + FMN[c] + H+[c] => diphosphate[c] + FAD[c]	YDL045C	riboflavin metabolism (sce00740)
r_0441	FMN reductase	FMN[c] + 2 H+[c] + NADH[c] => FMNH2[c] + NAD[c]	YLR011W	riboflavin metabolism (sce00740)
r_0442	FMN reductase	FMN[c] + 2 H+[c] + NADPH[c] => FMNH2[c] + NADP(+)[c]	YLR011W	riboflavin metabolism (sce00740)
r_0443	formaldehyde dehydrogenase	formaldehyde[c] + glutathione[c] + NAD[c] => H+[c] + NADH[c] + S-formylglutathione[c]	YDL168W	tyrosine metabolism (sce00350)
r_0445	formate dehydrogenase	formate[c] + NAD[c] => carbon dioxide[c] + NADH[c]	YOR388C	glyoxylate and dicarboxylate metabolism (sce00630)
r_0446	formate-tetrahydrofolate ligase	ATP[c] + formate[c] + THF[c] <=> 10-formyl-THF[c] + ADP[c] + phosphate[c]	YGR204W	one carbon pool by folate (sce00670)
r_0447	formate-tetrahydrofolate ligase	ATP[m] + formate[m] + THF[m] <=> 10-formyl-THF[m] + ADP[m] + phosphate[m]	YBR084W	one carbon pool by folate (sce00670)
r_0448	fructose-2,6-bisphosphate 2-phosphatase	beta-D-fructose 2,6-bisphosphate[c] + H2O[c] => D-fructose 6-phosphate[c] + phosphate[c]	YLR345W or YJL155C	fructose and mannose metabolism (sce00051)
r_0449	fructose-bisphosphatase	D-fructose 1,6-bisphosphate[c] + H2O[c] => D-fructose 6-phosphate[c] + phosphate[c]	YLR377C	glycolysis / gluconeogenesis (sce00010)
r_0450	fructose-bisphosphate aldolase	D-fructose 1,6-bisphosphate[c] <=> dihydroxyacetone phosphate[c] + glyceraldehyde 3-phosphate[c]	YKL060C	glycolysis / gluconeogenesis (sce00010)
r_0451	fumarase	fumarate[m] + H2O[m] <=> (S)-malate[m]	YPL262W	citrate cycle (tca cycle) (sce00020)
r_0452	fumarase, cytoplasmic	fumarate[c] + H2O[c] <=> (S)-malate[c]	YPL262W	citrate cycle (tca cycle) (sce00020)
r_0453	dihydoorotic acid dehydrogenase	(S)-dihydroorotate[c] + fumarate[c] => orotate[c] + succinate[c]	YKL216W	pyrimidine metabolism (sce00240)
r_0454	fumarate reductase	FADH2[m] + fumarate[m] <=> FAD[m] + H+[m] + succinate[m]	YEL047C	other
r_0455	soluble fumarate reductase	FADH2[c] + fumarate[c] <=> FAD[c] + H+[c] + succinate[c]	YEL047C	other
r_0457	g-glutamyltransferase	glutathione[c] + L-alanine[c] => L-cysteinylglycine[c] + L-gamma-glutamyl-L-alanine[c]	YLR299W	glutathione metabolism (sce00480)
r_0458	galactokinase	ATP[c] + D-galactose[c] => ADP[c] + alpha-D-galactose 1-phosphate[c] + H+[c]	YBR020W	galactose metabolism (sce00052)
r_0459	galactose-1-phosphate uridylyltransferase	alpha-D-galactose 1-phosphate[c] + H+[c] + UTP[c] => diphosphate[c] + UDP-D-galactose[c]	YBR018C	galactose metabolism (sce00052)
r_0460	gamma-glutamylcysteine synthetase	ATP[c] + L-cysteine[c] + L-glutamate[c] => ADP[c] + H+[c] + L-gamma-glutamyl-L-cysteine[c] + phosphate[c]	YJL101C	glutathione metabolism (sce00480)
r_0461	geranylgeranyltranstransferase	geranylgeranyl diphosphate[c] + isopentenyl diphosphate[c] => diphosphate[c] + pentaprenyl diphosphate[c]		ubiquinone and other terpenoid-quinone biosynthesis (sce00130)
r_0462	geranyltranstransferase	geranyl diphosphate[c] + isopentenyl diphosphate[c] => farnesyl diphosphate[c] + diphosphate[c]	YJL167W	terpenoid backbone biosynthesis (sce00900)
r_0463	glucan 1,4-alpha-glucosidase	glycogen[c] + H2O[c] => D-glucose[c]	YPR184W	starch and sucrose metabolism (sce00500)
r_0464	glucan 1,4-alpha-glucosidase, vacuole	glycogen[v] + H2O[v] => D-glucose[v]	YIL099W	starch and sucrose metabolism (sce00500)
r_0465	glucosamine-6-phosphate deaminase	alpha-D-glucosamine 6-phosphate[c] + H2O[c] => ammonium[c] + D-fructose 6-phosphate[c]		amino sugar and nucleotide sugar metabolism (sce00520)
r_0466	glucose 6-phosphate dehydrogenase	D-glucose 6-phosphate[c] + NADP(+)[c] => 6-O-phosphono-D-glucono-1,5-lactone[c] + H+[c] + NADPH[c]	YNL241C	pentose phosphate pathway (sce00030)
r_0467	glucose-6-phosphate isomerase	D-glucose 6-phosphate[c] <=> D-fructose 6-phosphate[c]	YBR196C	glycolysis / gluconeogenesis (sce00010)
r_0468	glutamate 5-kinase	ATP[c] + L-glutamate[c] => ADP[c] + L-gamma-glutamyl phosphate[c]	YDR300C	arginine and proline metabolism (sce00330)
r_0469	glutamate decarboxylase	H+[c] + L-glutamate[c] => carbon dioxide[c] + gamma-aminobutyrate[c]	YMR250W	alanine, aspartate and glutamate metabolism (sce00250)
r_0470	glutamate dehydrogenase (NAD)	H2O[c] + L-glutamate[c] + NAD[c] => 2-oxoglutarate[c] + ammonium[c] + H+[c] + NADH[c]	YDL215C	alanine, aspartate and glutamate metabolism (sce00250)
r_0471	glutamate dehydrogenase (NADP)	2-oxoglutarate[c] + ammonium[c] + H+[c] + NADPH[c] => H2O[c] + L-glutamate[c] + NADP(+)[c]	YAL062W or YOR375C	alanine, aspartate and glutamate metabolism (sce00250)
r_0472	glutamate synthase (NADH2)	2-oxoglutarate[c] + H+[c] + L-glutamine[c] + NADH[c] => 2 L-glutamate[c] + NAD[c]	YDL171C	alanine, aspartate and glutamate metabolism (sce00250)
r_0473	glutamate-5-semialdehyde dehydrogenase	H+[c] + L-gamma-glutamyl phosphate[c] + NADPH[c] => L-glutamic 5-semialdehyde[c] + NADP(+)[c] + phosphate[c]	YOR323C	arginine and proline metabolism (sce00330)
r_0475	glutaminase	H2O[c] + L-glutamine[c] => ammonium[c] + L-glutamate[c]	YFL060C or YNL334C	alanine, aspartate and glutamate metabolism (sce00250)
r_0476	glutamine synthetase	ammonium[c] + ATP[c] + L-glutamate[c] => ADP[c] + H+[c] + L-glutamine[c] + phosphate[c]	YPR035W	alanine, aspartate and glutamate metabolism (sce00250)
r_0477	glutamine-fructose-6-phosphate transaminase	D-fructose 6-phosphate[c] + L-glutamine[c] => alpha-D-glucosamine 6-phosphate[c] + L-glutamate[c]	YMR084W or YKL104C	alanine, aspartate and glutamate metabolism (sce00250)
r_0478	glutaminyl-tRNA synthetase	ATP[c] + L-glutamine[c] + tRNA(Gln)[c] => AMP[c] + diphosphate[c] + Gln-tRNA(Gln)[c]	YOR168W	aminoacyl-trna biosynthesis (sce00970)
r_0479	glutamyl-tRNA synthetase	ATP[c] + L-glutamate[c] + tRNA(Glu)[c] => AMP[c] + diphosphate[c] + Glu-tRNA(Glu)[c]	YGL245W	aminoacyl-trna biosynthesis (sce00970)
r_0480	glutamyl-tRNA synthetase	ATP[m] + L-glutamate[m] + tRNA(Glu)[m] => AMP[m] + diphosphate[m] + Glu-tRNA(Glu)[m]	YOL033W	aminoacyl-trna biosynthesis (sce00970)
r_0481	glutathione oxidoreductase	glutathione disulfide[c] + H+[c] + NADPH[c] => 2 glutathione[c] + NADP(+)[c]	(YCL035C and YPL091W) or (YDR098C and YPL091W) or (YDR513W and YPL091W) or (YER174C and YPL091W)	glutathione metabolism (sce00480)
r_0482	glutathione oxidoreductase	glutathione disulfide[m] + H+[m] + NADPH[m] => 2 glutathione[m] + NADP(+)[m]	YPL059W and YPL091W	glutathione metabolism (sce00480)
r_0483	glutathione peridoxase	2 glutathione[c] + hydrogen peroxide[c] => glutathione disulfide[c] + 2 H2O[c]	YNL229C or YBR244W or YCL035C or YDR513W or YIR037W or YKL026C	glutathione metabolism (sce00480)
r_0484	glutathione peroxidase, mitochondria	2 glutathione[m] + hydrogen peroxide[m] => glutathione disulfide[m] + 2 H2O[m]	YPL059W	glutathione metabolism (sce00480)
r_0485	glutathione synthetase	ATP[c] + L-gamma-glutamyl-L-cysteine[c] + L-glycine[c] => ADP[c] + glutathione[c] + H+[c] + phosphate[c]	YOL049W	glutathione metabolism (sce00480)
r_0486	glyceraldehyde-3-phosphate dehydrogenase	glyceraldehyde 3-phosphate[c] + NAD[c] + phosphate[c] <=> 1,3-bisphospho-D-glycerate[c] + H+[c] + NADH[c]	YGR192C or YJL052W or YJR009C	glycolysis / gluconeogenesis (sce00010)
r_0487	glycerol dehydrogenase (NADP-dependent)	glycerol[c] + NADP(+)[c] => glycerone[c] + H+[c] + NADPH[c]	YOR120W	glycerolipid metabolism (sce00561)
r_0488	glycerol kinase	ATP[c] + glycerol[c] => ADP[c] + glycerol 3-phosphate[c] + H+[c]	YHL032C	glycerolipid metabolism (sce00561)
r_0489	glycerol-3-phosphatase	glycerol 3-phosphate[c] + H2O[c] => glycerol[c] + phosphate[c]	YER062C or YIL053W	glycerolipid metabolism (sce00561)
r_0490	glycerol-3-phosphate dehydrogenase (fad)	FAD[m] + glycerol 3-phosphate[m] + H+[m] => dihydroxyacetone phosphate[m] + FADH2[m]	YIL155C	glycerophospholipid metabolism (sce00564)
r_0491	glycerol-3-phosphate dehydrogenase (NAD)	dihydroxyacetone phosphate[c] + H+[c] + NADH[c] => glycerol 3-phosphate[c] + NAD[c]	YDL022W or YOL059W	glycerophospholipid metabolism (sce00564)
r_0492	glycerol-3-phosphate dehydrogenase (NAD)	dihydroxyacetone phosphate[m] + H+[m] + NADH[m] => glycerol 3-phosphate[m] + NAD[m]	YOL059W	glycerophospholipid metabolism (sce00564)
r_0497	glycerophosphodiester phosphodiesterase (glycerophosphocholine)	H2O[c] + sn-glycero-3-phosphocholine[c] => choline[c] + glycerol 3-phosphate[c] + H+[c]	YPL110C	glycerophospholipid metabolism (sce00564)
r_0499	glycinamide ribotide transformylase	10-formyl-THF[c] + 5-phospho-ribosyl-glycineamide[c] => 5'-phosphoribosyl-N-formylglycineamide[c] + H+[c] + THF[c]	YDR408C	purine metabolism (sce00230)
r_0500	glycine C-acetyltransferase	coenzyme A[c] + L-2-amino-3-oxobutanoate[c] => acetyl-CoA[c] + L-glycine[c]		glycine, serine and threonine metabolism (sce00260)
r_0501	glycine cleavage system	L-glycine[m] + NAD[m] + THF[m] => 5,10-methylenetetrahydrofolate[m] + ammonium[m] + carbon dioxide[m] + NADH[m]	YAL044C and YDR019C and YFL018C and YMR189W	glycine, serine and threonine metabolism (sce00260)
r_0502	glycine hydroxymethyltransferase	L-serine[c] + THF[c] <=> 5,10-methylenetetrahydrofolate[c] + H2O[c] + L-glycine[c]	YLR058C	glycine, serine and threonine metabolism (sce00260)
r_0503	glycine hydroxymethyltransferase	L-serine[m] + THF[m] <=> 5,10-methylenetetrahydrofolate[m] + H2O[m] + L-glycine[m]	YBR263W	glycine, serine and threonine metabolism (sce00260)
r_0504	glycine-cleavage complex (lipoamide)	H+[m] + L-glycine[m] + lipoamide[m] => carbon dioxide[m] + S(8)-aminomethyldihydrolipoamide[m]	YAL044C and YDR019C and YFL018C and YMR189W	glycine, serine and threonine metabolism (sce00260)
r_0505	glycine-cleavage complex (lipoamide)	dihydrolipoamide[m] + NAD[m] => H+[m] + lipoamide[m] + NADH[m]	(YAL044C and YDR019C and YFL018C and YMR189W) or (YDR148C and YFL018C and YIL125W)	glycine, serine and threonine metabolism (sce00260)
r_0506	glycine-cleavage complex (lipoylprotein)	L-glycine[m] + lipoylprotein[m] => carbon dioxide[m] + S(8)-aminomethyldihydrolipoylprotein[m]	YAL044C and YDR019C and YFL018C and YMR189W	glycine, serine and threonine metabolism (sce00260)
r_0507	glycine-cleavage complex (lipoylprotein)	H+[m] + S(8)-aminomethyldihydrolipoylprotein[m] + THF[m] => 5,10-methylenetetrahydrofolate[m] + ammonium[m] + dihydrolipoylprotein[m]	YAL044C and YDR019C and YFL018C and YMR189W	glycine, serine and threonine metabolism (sce00260)
r_0508	glycine-cleavage complex (lipoylprotein)	dihydrolipoylprotein[m] + NAD[m] => H+[m] + lipoylprotein[m] + NADH[m]	YAL044C and YDR019C and YFL018C and YMR189W	glycine, serine and threonine metabolism (sce00260)
r_0509	glycine-cleavage system (lipoamide)	S(8)-aminomethyldihydrolipoamide[m] + THF[m] => 5,10-methylenetetrahydrofolate[m] + ammonium[m] + dihydrolipoamide[m]	YAL044C and YDR019C and YFL018C and YMR189W	glycine, serine and threonine metabolism (sce00260)
r_0510	glycogen (starch) synthase	UDP-D-glucose[c] => glycogen[c] + H+[c] + UDP[c]	(YFR015C and YJL137C) or (YFR015C and YKR058W) or (YJL137C and YLR258W) or (YKR058W and YLR258W)	starch and sucrose metabolism (sce00500)
r_0511	glycogen phosphorylase	glycogen[c] + phosphate[c] => D-glucose 1-phosphate[c]	YPR160W	starch and sucrose metabolism (sce00500)
r_0512	glycyl-tRNA synthetase	ATP[c] + L-glycine[c] + tRNA(Gly)[c] => AMP[c] + diphosphate[c] + Gly-tRNA(Gly)[c]	YBR121C or YPR081C	aminoacyl-trna biosynthesis (sce00970)
r_0514	GMP synthase	ATP[c] + H2O[c] + L-glutamine[c] + xanthosine-5-phosphate[c] => AMP[c] + diphosphate[c] + GMP[c] + 2 H+[c] + L-glutamate[c]	YMR217W	purine metabolism (sce00230)
r_0518	GPI-anchor assembly, step 2	6-(N-acetyl-alpha-D-glucosaminyl)-1-phosphatidyl-1D-myo-inositol[er] + H2O[er] <=> 6-(alpha-D-glucosaminyl)-1-phosphatidyl-1D-myo-inositol[er] + acetate[er] + H+[er]	YMR281W	glycosylphosphatidylinositol (gpi)-anchor biosynthesis (sce00563)
r_0519	GPI-anchor assembly, step 5	6-(alpha-D-glucosaminyl)-O-acyl-1-phosphatidyl-1D-myo-inositol[er] + dolichyl D-mannosyl phosphate[er] <=> 6-O-[alpha-D-mannosyl-(1->4)-alpha-D-glucosaminyl]-O-acyl-1-phosphatidyl-1D-myo-inositol[er] + dolichyl phosphate[er]	YCL052C and YJR013W	glycosylphosphatidylinositol (gpi)-anchor biosynthesis (sce00563)
r_0520	GPI-anchor assembly, step 6	6-O-[alpha-D-mannosyl-(1->4)-alpha-D-glucosaminyl]-O-acyl-1-phosphatidyl-1D-myo-inositol[er] + phosphatidylethanolamine backbone[er] <=> 6-O-{2-O-[(2-aminoethyl)phosphoryl]-alpha-D-mannosyl-(1->4)-alpha-D-glucosaminyl}-O-acyl-1-phosphatidyl-1D-myo-inositol[er]	YKL165C	glycosylphosphatidylinositol (gpi)-anchor biosynthesis (sce00563)
r_0521	GPI-anchor assembly, step 7	6-O-{2-O-[(2-aminoethyl)phosphoryl]-alpha-D-mannosyl-(1->4)-alpha-D-glucosaminyl}-O-acyl-1-phosphatidyl-1D-myo-inositol[er] + dolichyl D-mannosyl phosphate[er] <=> 6-O-{alpha-D-mannosyl-(1->6)-2-O-[(2-aminoethyl)phosphoryl]-alpha-D-mannosyl-(1->4)-alpha-D-glucosaminyl}-O-acyl-1-phosphatidyl-1D-myo-inositol[er] + dolichyl phosphate[er]	YBR004C	glycosylphosphatidylinositol (gpi)-anchor biosynthesis (sce00563)
r_0522	GPI-anchor assembly, step 8	6-O-{alpha-D-mannosyl-(1->6)-2-O-[(2-aminoethyl)phosphoryl]-alpha-D-mannosyl-(1->4)-alpha-D-glucosaminyl}-O-acyl-1-phosphatidyl-1D-myo-inositol[er] + dolichyl D-mannosyl phosphate[er] <=> 6-O-{alpha-D-mannosyl-(1->2)-alpha-D-mannosyl-(1->6)-2-O-[(2-aminoethyl)phosphoryl]-alpha-D-mannosyl-(1->4)-alpha-D-glucosaminyl}-O-acyl-1-phosphatidyl-1D-myo-inositol[er]	YGL142C	glycosylphosphatidylinositol (gpi)-anchor biosynthesis (sce00563)
r_0523	GPI-anchor assembly, step 9	6-O-{alpha-D-mannosyl-(1->2)-alpha-D-mannosyl-(1->6)-2-O-[(2-aminoethyl)phosphoryl]-alpha-D-mannosyl-(1->4)-alpha-D-glucosaminyl}-O-acyl-1-phosphatidyl-1D-myo-inositol[er] + phosphatidylethanolamine backbone[er] <=> 6-[6-(2-aminoethylphosphoryl)-alpha-mannosyl-(1->6)-2-(2-aminoethylphosphoryl)-alpha-mannosyl-(1->6)-alpha-2-(2-aminoethylphosphoryl)mannosyl-(1->4)-alpha-glucosaminyl]-O-acyl-1-phosp…	YDR302W or YLL031C	glycosylphosphatidylinositol (gpi)-anchor biosynthesis (sce00563)
r_0524	GTP cyclohydrolase I	GTP[c] + H2O[c] => 7,8-dihydroneopterin 3'-triphosphate[c] + formate[c] + H+[c]	YGR267C	folate biosynthesis (sce00790)
r_0525	GTP cyclohydrolase II	GTP[c] + 3 H2O[c] => 2,5-diamino-4-hydroxy-6-(5-phosphoribosylamino)pyrimidine[c] + diphosphate[c] + formate[c] + 2 H+[c]	YBL033C	riboflavin metabolism (sce00740)
r_0526	guanine deaminase	guanine[c] + H+[c] + H2O[c] => 9H-xanthine[c] + ammonium[c]	YDL238C	purine metabolism (sce00230)
r_0527	guanine phosphoribosyltransferase	guanine[c] + PRPP[c] => diphosphate[c] + GMP[c]	YDR399W	purine metabolism (sce00230)
r_0528	guanylate kinase	ATP[c] + GMP[c] => ADP[c] + GDP[c]	YDR454C	purine metabolism (sce00230)
r_0529	guanylate kinase (GMP:dATP)	dATP[c] + GMP[c] <=> dADP[c] + GDP[c]	YDR454C	purine metabolism (sce00230)
r_0530	heme O monooxygenase	heme o[m] + NADH[m] + oxygen[m] => H2O[m] + heme a[m] + NAD[m]	YER141W or (YDR376W and YPL252C)	other
r_0531	Heme O synthase	farnesyl diphosphate[m] + ferroheme b[m] + H2O[m] => diphosphate[m] + heme o[m]	YPL172C	porphyrin and chlorophyll metabolism (sce00860)
r_0532	hexaprenyldihydroxybenzoate methyltransferase	2-hexaprenyl-5-hydroxy-6-methoxy-3-methyl-1,4-benzoquinone[m] + H+[m] + S-adenosyl-L-methionine[m] => S-adenosyl-L-homocysteine[m] + ubiquinol-6[m]	YDR204W and YGL119W and YGR255C and YLR201C and YML110C and YOL096C and YOR125C	ubiquinone and other terpenoid-quinone biosynthesis (sce00130)
r_0533	hexokinase (D-fructose:ATP)	ATP[c] + D-fructose[c] => ADP[c] + D-fructose 6-phosphate[c] + H+[c]	YLR446W or YFR053C or YGL253W	glycolysis / gluconeogenesis (sce00010)
r_0534	hexokinase (D-glucose:ATP)	ATP[c] + D-glucose[c] => ADP[c] + D-glucose 6-phosphate[c] + H+[c]	YLR446W or YCL040W or YFR053C or YGL253W or YDR516C	glycolysis / gluconeogenesis (sce00010)
r_0535	hexokinase (D-mannose:ATP)	ATP[c] + D-mannose[c] => ADP[c] + D-mannose 6-phosphate[c] + H+[c]	YLR446W or YFR053C or YGL253W	glycolysis / gluconeogenesis (sce00010)
r_0536	histidinol dehydrogenase	H2O[c] + L-histidinol[c] + 2 NAD[c] => 3 H+[c] + L-histidine[c] + 2 NADH[c]	YCL030C	histidine metabolism (sce00340)
r_0537	histidinol-phosphatase	H2O[c] + L-histidinol phosphate[c] => L-histidinol[c] + phosphate[c]	YFR025C	histidine metabolism (sce00340)
r_0538	histidinol-phosphate transaminase	3-(imidazol-4-yl)-2-oxopropyl dihydrogen phosphate[c] + L-glutamate[c] => 2-oxoglutarate[c] + L-histidinol phosphate[c]	YIL116W	histidine metabolism (sce00340)
r_0539	histidyl-tRNA synthetase	ATP[c] + L-histidine[c] + tRNA(His)[c] => AMP[c] + diphosphate[c] + His-tRNA(His)[c]	YPR033C	aminoacyl-trna biosynthesis (sce00970)
r_0540	histidyl-tRNA synthetase	ATP[m] + L-histidine[m] + tRNA(His)[m] => AMP[m] + diphosphate[m] + His-tRNA(His)[m]	YPR033C	aminoacyl-trna biosynthesis (sce00970)
r_0541	hnRNP arginine N-methyltransferase	L-histidine[c] + S-adenosyl-L-methionine[c] => H+[c] + N(pros)-methyl-L-histidine[c] + S-adenosyl-L-homocysteine[c]	YBR034C	histidine metabolism (sce00340)
r_0542	homoacontinate hydratase	but-1-ene-1,2,4-tricarboxylic acid[m] + H2O[m] <=> homoisocitrate[m]	YJL200C or YDR234W	lysine metabolism
r_0543	homocitrate synthase	2-oxoglutarate[n] + acetyl-CoA[n] + H2O[n] => coenzyme A[n] + H+[n] + homocitrate[n]	YDL131W or YDL182W	pyruvate metabolism (sce00620)
r_0544	homocysteine S-methyltransferase	L-homocysteine[c] + S-adenosyl-L-methionine[c] => H+[c] + L-methionine[c] + S-adenosyl-L-homocysteine[c]	YLL062C or YPL273W	cysteine and methionine metabolism (sce00270)
r_0545	homoisocitrate dehydrogenase	homoisocitrate[m] + NAD[m] => 2-oxoadipic acid[m] + carbon dioxide[m] + NADH[m]	YIL094C	lysine metabolism
r_0546	homoserine dehydrogenase (NADH)	H+[c] + L-aspartate 4-semialdehyde[c] + NADH[c] => L-homoserine[c] + NAD[c]	YJR139C	glycine, serine and threonine metabolism (sce00260)
r_0547	homoserine dehydrogenase (NADP)	H+[c] + L-aspartate 4-semialdehyde[c] + NADPH[c] => L-homoserine[c] + NADP(+)[c]	YJR139C	glycine, serine and threonine metabolism (sce00260)
r_0548	homoserine kinase	ATP[c] + L-homoserine[c] => ADP[c] + H+[c] + O-phospho-L-homoserine[c]	YHR025W	glycine, serine and threonine metabolism (sce00260)
r_0549	homoserine O-trans-acetylase	acetyl-CoA[c] + L-homoserine[c] => coenzyme A[c] + O-acetyl-L-homoserine[c]	YNL277W	cysteine and methionine metabolism (sce00270)
r_0550	hydrogen peroxide reductase (thioredoxin)	H+[c] + hydrogen peroxide[c] + TRX1[c] => 2 H2O[c] + TRX1 disulphide[c]	(YDR453C and YGR209C) or (YDR453C and YLR043C)	none
r_0551	hydrogen peroxide reductase (thioredoxin)	H+[m] + hydrogen peroxide[m] + TRX1[m] => 2 H2O[m] + TRX1 disulphide[m]	YBL064C and YCR083W	none
r_0552	hydrogen peroxide reductase (thioredoxin)	H+[p] + hydrogen peroxide[p] + TRX1[p] => 2 H2O[p] + TRX1 disulphide[p]	(YGR209C and YLR109W) or (YLR043C and YLR109W)	none
r_0553	hydroxyacylglutathione hydrolase	(R)-S-lactoylglutathione[c] + H2O[c] => (R)-lactate[c] + glutathione[c] + H+[c]	YDR272W	pyruvate metabolism (sce00620)
r_0554	hydroxyacylglutathione hydrolase	(R)-S-lactoylglutathione[m] + H2O[m] => (R)-lactate[m] + glutathione[m] + H+[m]	YOR040W	pyruvate metabolism (sce00620)
r_0555	hydroxybenzoate octaprenyltransferase	4-hydroxybenzoate[m] + hexaprenyl diphosphate[m] => 3-hexaprenyl-4-hydroxybenzoic acid[m] + diphosphate[m]	YNR041C	ubiquinone and other terpenoid-quinone biosynthesis (sce00130)
r_0556	hydroxyethylthiazole kinase	5-(2-hydroxyethyl)-4-methylthiazole[c] + ATP[c] => 4-methyl-5-(2-phosphonooxyethyl)thiazole[c] + ADP[c] + H+[c]	YPL214C	thiamine metabolism (sce00730)
r_0557	hydroxymethylbilane synthase	H2O[c] + 4 porphobilinogen[c] => 4 ammonium[c] + preuroporphyrinogen[c]	YDL205C	porphyrin and chlorophyll metabolism (sce00860)
r_0558	hydroxymethylglutaryl CoA reductase	3-hydroxy-3-methylglutaryl-CoA[c] + 2 H+[c] + 2 NADPH[c] => (R)-mevalonate[c] + coenzyme A[c] + 2 NADP(+)[c]	YLR450W or YML075C	terpenoid backbone biosynthesis (sce00900)
r_0559	hydroxymethylglutaryl CoA synthase	acetoacetyl-CoA[c] + acetyl-CoA[c] + H2O[c] => 3-hydroxy-3-methylglutaryl-CoA[c] + coenzyme A[c] + H+[c]	YML126C	terpenoid backbone biosynthesis (sce00900)
r_0560	hydroxymethylglutaryl CoA synthase	acetoacetyl-CoA[m] + acetyl-CoA[m] + H2O[m] => 3-hydroxy-3-methylglutaryl-CoA[m] + coenzyme A[m] + H+[m]	YML126C	terpenoid backbone biosynthesis (sce00900)
r_0561	hydroxymethylpyrimidine kinase (ATP)	4-amino-5-hydroxymethyl-2-methylpyrimidine[c] + ATP[c] => 4-amino-2-methyl-5-phosphomethylpyrimidine[c] + ADP[c] + H+[c]	YOL055C or YPL258C or YPR121W	thiamine metabolism (sce00730)
r_0562	hypoxanthine phosphoribosyltransferase (Hypoxanthine)	hypoxanthine[c] + PRPP[c] => diphosphate[c] + IMP[c]	YDR399W	purine metabolism (sce00230)
r_0563	Imidazole-glycerol-3-phosphate synthase	5-[(5-phospho-1-deoxy-D-ribulos-1-ylamino)methylideneamino]-1-(5-phospho-D-ribosyl)imidazole-4-carboxamide[c] + L-glutamine[c] => AICAR[c] + D-erythro-1-(imidazol-4-yl)glycerol 3-phosphate[c] + H+[c] + L-glutamate[c]	YBR248C	histidine metabolism (sce00340)
r_0564	imidazoleglycerol-phosphate dehydratase	D-erythro-1-(imidazol-4-yl)glycerol 3-phosphate[c] => 3-(imidazol-4-yl)-2-oxopropyl dihydrogen phosphate[c] + H2O[c]	YOR202W	histidine metabolism (sce00340)
r_0565	IMP dehydrogenase	H2O[c] + IMP[c] + NAD[c] => H+[c] + NADH[c] + xanthosine-5-phosphate[c]	YHR216W or YLR432W or YML056C	purine metabolism (sce00230)
r_0566	indole-3-glycerol-phosphate synthase	1-(2-carboxyphenylamino)-1-deoxy-D-ribulose 5-phosphate[c] + H+[c] => 1-C-(indol-3-yl)glycerol 3-phosphate[c] + carbon dioxide[c] + H2O[c]	YKL211C	phenylalanine, tyrosine and tryptophan biosynthesis (sce00400)
r_0567	indole-3-pyruvate decarboxylase	H+[c] + indole-3-pyruvate[c] => carbon dioxide[c] + indol-3-ylacetaldehyde[c]	YGR087C or YLR044C or YLR134W	tryptophan metabolism (sce00380)
r_0568	inorganic diphosphatase	diphosphate[c] + H2O[c] => H+[c] + 2 phosphate[c]	YBR011C	oxidative phosphorylation (sce00190)
r_0569	inorganic diphosphatase	diphosphate[m] + H2O[m] => H+[m] + 2 phosphate[m]	YMR267W	oxidative phosphorylation (sce00190)
r_0570	inosine monophosphate cyclohydrolase	phosphoribosyl-formamido-carboxamide[c] <=> H2O[c] + IMP[c]	YLR028C or YMR120C	purine metabolism (sce00230)
r_0571	inositol-1,3,4,5,6-pentakisphosphate 2-kinase	ATP[n] + myo-inositol 1,3,4,5,6-pentakisphosphate[n] => ADP[n] + H+[n] + myo-inositol hexakisphosphate[n]	YDR315C	inositol phosphate metabolism (sce00562)
r_0572	inositol-1,3,4,5-triphosphate 6-kinase, nucleus	1D-myo-inositol 1,3,4,5-tetrakisphosphate[n] + ATP[n] => ADP[n] + H+[n] + myo-inositol 1,3,4,5,6-pentakisphosphate[n]	YDR173C	inositol phosphate metabolism (sce00562)
r_0573	inositol-1,4,5,6- tetrakisphosphate 3-kinase, nucleus	1D-myo-inositol 1,4,5,6-tetrakisphosphate[n] + ATP[n] => ADP[n] + H+[n] + myo-inositol 1,3,4,5,6-pentakisphosphate[n]	YDR173C	inositol phosphate metabolism (sce00562)
r_0574	inositol-1,4,5-triphosphate 6-kinase, nucleus	1D-myo-inositol 1,4,5-trisphosphate[n] + ATP[n] => 1D-myo-inositol 1,4,5,6-tetrakisphosphate[n] + ADP[n] + H+[n]	YDR173C	inositol phosphate metabolism (sce00562)
r_0575	inositol-1,4,5-trisphosphate 3-kinase, nucleus	1D-myo-inositol 1,4,5-trisphosphate[n] + ATP[n] => 1D-myo-inositol 1,3,4,5-tetrakisphosphate[n] + ADP[n] + H+[n]	YDR173C	inositol phosphate metabolism (sce00562)
r_0596	IPS phospholipase C	H2O[er] + mannosylinositol phosphorylceramide A (C24)[er] => ceramide-1 (C24)[er] + mannose-1D-myo-inositol 1-phosphate[er]	YER019W	sphingolipid metabolism (sce00600)
r_0597	IPS phospholipase C	H2O[er] + mannosylinositol phosphorylceramide A (C26)[er] => ceramide-1 (C26)[er] + mannose-1D-myo-inositol 1-phosphate[er]	YER019W	sphingolipid metabolism (sce00600)
r_0598	IPS phospholipase C	H2O[er] + mannosylinositol phosphorylceramide B' (C24)[er] => ceramide-2' (C24)[er] + mannose-1D-myo-inositol 1-phosphate[er]	YER019W	sphingolipid metabolism (sce00600)
r_0599	IPS phospholipase C	H2O[er] + mannosylinositol phosphorylceramide B' (C26)[er] => ceramide-2' (C26)[er] + mannose-1D-myo-inositol 1-phosphate[er]	YER019W	sphingolipid metabolism (sce00600)
r_0600	IPS phospholipase C	H2O[er] + mannosylinositol phosphorylceramide B (C24)[er] => ceramide-2 (C24)[er] + mannose-1D-myo-inositol 1-phosphate[er]	YER019W	sphingolipid metabolism (sce00600)
r_0601	IPS phospholipase C	H2O[er] + mannosylinositol phosphorylceramide B (C26)[er] => ceramide-2 (C26)[er] + mannose-1D-myo-inositol 1-phosphate[er]	YER019W	sphingolipid metabolism (sce00600)
r_0602	IPS phospholipase C	H2O[er] + mannosylinositol phosphorylceramide C (C24)[er] => ceramide-3 (C24)[er] + mannose-1D-myo-inositol 1-phosphate[er]	YER019W	sphingolipid metabolism (sce00600)
r_0603	IPS phospholipase C	H2O[er] + mannosylinositol phosphorylceramide C (C26)[er] => ceramide-3 (C26)[er] + mannose-1D-myo-inositol 1-phosphate[er]	YER019W	sphingolipid metabolism (sce00600)
r_0604	IPS phospholipase C	H2O[er] + mannosylinositol phosphorylceramide D (C24)[er] => ceramide-4 (C24)[er] + mannose-1D-myo-inositol 1-phosphate[er]	YER019W	sphingolipid metabolism (sce00600)
r_0605	IPS phospholipase C	H2O[er] + mannosylinositol phosphorylceramide D (C26)[er] => ceramide-4 (C26)[er] + mannose-1D-myo-inositol 1-phosphate[er]	YER019W	sphingolipid metabolism (sce00600)
r_0606	IPS phospholipase C	H2O[er] + inositol phosphomannosylinositol phosphoceramide A (C24)[er] => ceramide-1 (C24)[er] + mannose-(1D-myo-inositol 1-phosphate)2[er]	YER019W	sphingolipid metabolism (sce00600)
r_0607	IPS phospholipase C	H2O[er] + inositol phosphomannosylinositol phosphoceramide A (C26)[er] => ceramide-1 (C26)[er] + mannose-(1D-myo-inositol 1-phosphate)2[er]	YER019W	sphingolipid metabolism (sce00600)
r_0608	IPS phospholipase C	H2O[er] + inositol phosphomannosylinositol phosphoceramide B' (C24)[er] => ceramide-2' (C24)[er] + mannose-(1D-myo-inositol 1-phosphate)2[er]	YER019W	sphingolipid metabolism (sce00600)
r_0609	IPS phospholipase C	H2O[er] + inositol phosphomannosylinositol phosphoceramide B' (C26)[er] => ceramide-2' (C26)[er] + mannose-(1D-myo-inositol 1-phosphate)2[er]	YER019W	sphingolipid metabolism (sce00600)
r_0610	IPS phospholipase C	H2O[er] + inositol phosphomannosylinositol phosphoceramide B (C24)[er] => ceramide-2 (C24)[er] + mannose-(1D-myo-inositol 1-phosphate)2[er]	YER019W	sphingolipid metabolism (sce00600)
r_0611	IPS phospholipase C	H2O[er] + inositol phosphomannosylinositol phosphoceramide B (C26)[er] => ceramide-2 (C26)[er] + mannose-(1D-myo-inositol 1-phosphate)2[er]	YER019W	sphingolipid metabolism (sce00600)
r_0612	IPS phospholipase C	H2O[er] + inositol phosphomannosylinositol phosphoceramide C (C24)[er] => ceramide-3 (C24)[er] + mannose-(1D-myo-inositol 1-phosphate)2[er]	YER019W	sphingolipid metabolism (sce00600)
r_0613	IPS phospholipase C	H2O[er] + inositol phosphomannosylinositol phosphoceramide C (C26)[er] => ceramide-3 (C26)[er] + mannose-(1D-myo-inositol 1-phosphate)2[er]	YER019W	sphingolipid metabolism (sce00600)
r_0614	IPS phospholipase C	H2O[er] + inositol phosphomannosylinositol phosphoceramide D (C24)[er] => ceramide-4 (C24)[er] + mannose-(1D-myo-inositol 1-phosphate)2[er]	YER019W	sphingolipid metabolism (sce00600)
r_0615	IPS phospholipase C	H2O[er] + inositol phosphomannosylinositol phosphoceramide D (C26)[er] => ceramide-4 (C26)[er] + mannose-(1D-myo-inositol 1-phosphate)2[er]	YER019W	sphingolipid metabolism (sce00600)
r_0616	IPS phospholipase C	H2O[m] + inositol-P-ceramide A (C24)[m] => 1D-myo-inositol 3-phosphate[m] + ceramide-1 (C24)[m] + 2 H+[m]	YER019W	sphingolipid metabolism (sce00600)
r_0617	IPS phospholipase C	H2O[m] + inositol-P-ceramide A (C26)[m] => 1D-myo-inositol 3-phosphate[m] + ceramide-1 (C26)[m] + 2 H+[m]	YER019W	sphingolipid metabolism (sce00600)
r_0618	IPS phospholipase C	H2O[m] + inositol-P-ceramide B' (C24)[m] => 1D-myo-inositol 3-phosphate[m] + ceramide-2' (C24)[m] + 2 H+[m]	YER019W	sphingolipid metabolism (sce00600)
r_0619	IPS phospholipase C	H2O[m] + inositol-P-ceramide B' (C26)[m] => 1D-myo-inositol 3-phosphate[m] + ceramide-2' (C26)[m] + 2 H+[m]	YER019W	sphingolipid metabolism (sce00600)
r_0620	IPS phospholipase C	H2O[m] + inositol-P-ceramide B (C24)[m] => 1D-myo-inositol 3-phosphate[m] + ceramide-2 (C24)[m] + 2 H+[m]	YER019W	sphingolipid metabolism (sce00600)
r_0621	IPS phospholipase C	H2O[m] + inositol-P-ceramide B (C26)[m] => 1D-myo-inositol 3-phosphate[m] + ceramide-2 (C26)[m] + 2 H+[m]	YER019W	sphingolipid metabolism (sce00600)
r_0622	IPS phospholipase C	H2O[m] + inositol-P-ceramide C (C24)[m] => 1D-myo-inositol 3-phosphate[m] + ceramide-3 (C24)[m] + 2 H+[m]	YER019W	sphingolipid metabolism (sce00600)
r_0623	IPS phospholipase C	H2O[m] + inositol-P-ceramide C (C26)[m] => 1D-myo-inositol 3-phosphate[m] + ceramide-3 (C26)[m] + 2 H+[m]	YER019W	sphingolipid metabolism (sce00600)
r_0624	IPS phospholipase C	H2O[m] + inositol-P-ceramide D (C24)[m] => 1D-myo-inositol 3-phosphate[m] + ceramide-4 (C24)[m] + 2 H+[m]	YER019W	sphingolipid metabolism (sce00600)
r_0625	IPS phospholipase C	H2O[m] + inositol-P-ceramide D (C26)[m] => 1D-myo-inositol 3-phosphate[m] + ceramide-4 (C26)[m] + 2 H+[m]	YER019W	sphingolipid metabolism (sce00600)
r_0626	IPS phospholipase C	H2O[m] + mannosylinositol phosphorylceramide A (C24)[m] => ceramide-1 (C24)[m] + mannose-1D-myo-inositol 1-phosphate[m]	YER019W	sphingolipid metabolism (sce00600)
r_0627	IPS phospholipase C	H2O[m] + mannosylinositol phosphorylceramide A (C26)[m] => ceramide-1 (C26)[m] + mannose-1D-myo-inositol 1-phosphate[m]	YER019W	sphingolipid metabolism (sce00600)
r_0628	IPS phospholipase C	H2O[m] + mannosylinositol phosphorylceramide B' (C24)[m] => ceramide-2' (C24)[m] + mannose-1D-myo-inositol 1-phosphate[m]	YER019W	sphingolipid metabolism (sce00600)
r_0629	IPS phospholipase C	H2O[m] + mannosylinositol phosphorylceramide B' (C26)[m] => ceramide-2' (C26)[m] + mannose-1D-myo-inositol 1-phosphate[m]	YER019W	sphingolipid metabolism (sce00600)
r_0630	IPS phospholipase C	H2O[m] + mannosylinositol phosphorylceramide B (C24)[m] => ceramide-2 (C24)[m] + mannose-1D-myo-inositol 1-phosphate[m]	YER019W	sphingolipid metabolism (sce00600)
r_0631	IPS phospholipase C	H2O[m] + mannosylinositol phosphorylceramide B (C26)[m] => ceramide-2 (C26)[m] + mannose-1D-myo-inositol 1-phosphate[m]	YER019W	sphingolipid metabolism (sce00600)
r_0632	IPS phospholipase C	H2O[m] + mannosylinositol phosphorylceramide C (C24)[m] => ceramide-3 (C24)[m] + mannose-1D-myo-inositol 1-phosphate[m]	YER019W	sphingolipid metabolism (sce00600)
r_0633	IPS phospholipase C	H2O[m] + mannosylinositol phosphorylceramide C (C26)[m] => ceramide-3 (C26)[m] + mannose-1D-myo-inositol 1-phosphate[m]	YER019W	sphingolipid metabolism (sce00600)
r_0634	IPS phospholipase C	H2O[m] + mannosylinositol phosphorylceramide D (C24)[m] => ceramide-4 (C24)[m] + mannose-1D-myo-inositol 1-phosphate[m]	YER019W	sphingolipid metabolism (sce00600)
r_0635	IPS phospholipase C	H2O[m] + mannosylinositol phosphorylceramide D (C26)[m] => ceramide-4 (C26)[m] + mannose-1D-myo-inositol 1-phosphate[m]	YER019W	sphingolipid metabolism (sce00600)
r_0636	IPS phospholipase C	H2O[m] + inositol phosphomannosylinositol phosphoceramide A (C24)[m] => ceramide-1 (C24)[m] + mannose-(1D-myo-inositol 1-phosphate)2[m]	YER019W	sphingolipid metabolism (sce00600)
r_0637	IPS phospholipase C	H2O[m] + inositol phosphomannosylinositol phosphoceramide A (C26)[m] => ceramide-1 (C26)[m] + mannose-(1D-myo-inositol 1-phosphate)2[m]	YER019W	sphingolipid metabolism (sce00600)
r_0638	IPS phospholipase C	H2O[m] + inositol phosphomannosylinositol phosphoceramide B' (C24)[m] => ceramide-2' (C24)[m] + mannose-(1D-myo-inositol 1-phosphate)2[m]	YER019W	sphingolipid metabolism (sce00600)
r_0639	IPS phospholipase C	H2O[m] + inositol phosphomannosylinositol phosphoceramide B' (C26)[m] => ceramide-2' (C26)[m] + mannose-(1D-myo-inositol 1-phosphate)2[m]	YER019W	sphingolipid metabolism (sce00600)
r_0640	IPS phospholipase C	H2O[m] + inositol phosphomannosylinositol phosphoceramide B (C24)[m] => ceramide-2 (C24)[m] + mannose-(1D-myo-inositol 1-phosphate)2[m]	YER019W	sphingolipid metabolism (sce00600)
r_0641	IPS phospholipase C	H2O[m] + inositol phosphomannosylinositol phosphoceramide B (C26)[m] => ceramide-2 (C26)[m] + mannose-(1D-myo-inositol 1-phosphate)2[m]	YER019W	sphingolipid metabolism (sce00600)
r_0642	IPS phospholipase C	H2O[m] + inositol phosphomannosylinositol phosphoceramide C (C24)[m] => ceramide-3 (C24)[m] + mannose-(1D-myo-inositol 1-phosphate)2[m]	YER019W	sphingolipid metabolism (sce00600)
r_0643	IPS phospholipase C	H2O[m] + inositol phosphomannosylinositol phosphoceramide C (C26)[m] => ceramide-3 (C26)[m] + mannose-(1D-myo-inositol 1-phosphate)2[m]	YER019W	sphingolipid metabolism (sce00600)
r_0644	IPS phospholipase C	H2O[m] + inositol phosphomannosylinositol phosphoceramide D (C24)[m] => ceramide-4 (C24)[m] + mannose-(1D-myo-inositol 1-phosphate)2[m]	YER019W	sphingolipid metabolism (sce00600)
r_0645	IPS phospholipase C	H2O[m] + inositol phosphomannosylinositol phosphoceramide D (C26)[m] => ceramide-4 (C26)[m] + mannose-(1D-myo-inositol 1-phosphate)2[m]	YER019W	sphingolipid metabolism (sce00600)
r_0646	IPS phospholipase C	H2O[er] + inositol-P-ceramide A (C24)[er] => 1D-myo-inositol 1-phosphate[er] + ceramide-1 (C24)[er] + 2 H+[er]	YER019W	sphingolipid metabolism (sce00600)
r_0647	IPS phospholipase C	H2O[er] + inositol-P-ceramide A (C26)[er] => 1D-myo-inositol 1-phosphate[er] + ceramide-1 (C26)[er] + 2 H+[er]	YER019W	sphingolipid metabolism (sce00600)
r_0648	IPS phospholipase C	H2O[er] + inositol-P-ceramide B' (C24)[er] => 1D-myo-inositol 1-phosphate[er] + ceramide-2' (C24)[er] + 2 H+[er]	YER019W	sphingolipid metabolism (sce00600)
r_0649	IPS phospholipase C	H2O[er] + inositol-P-ceramide B' (C26)[er] => 1D-myo-inositol 1-phosphate[er] + ceramide-2' (C26)[er] + 2 H+[er]	YER019W	sphingolipid metabolism (sce00600)
r_0650	IPS phospholipase C	H2O[er] + inositol-P-ceramide B (C24)[er] => 1D-myo-inositol 1-phosphate[er] + ceramide-2 (C24)[er] + 2 H+[er]	YER019W	sphingolipid metabolism (sce00600)
r_0651	IPS phospholipase C	H2O[er] + inositol-P-ceramide B (C26)[er] => 1D-myo-inositol 1-phosphate[er] + ceramide-2 (C26)[er] + 2 H+[er]	YER019W	sphingolipid metabolism (sce00600)
r_0652	IPS phospholipase C	H2O[er] + inositol-P-ceramide C (C24)[er] => 1D-myo-inositol 1-phosphate[er] + ceramide-3 (C24)[er] + 2 H+[er]	YER019W	sphingolipid metabolism (sce00600)
r_0653	IPS phospholipase C	H2O[er] + inositol-P-ceramide C (C26)[er] => 1D-myo-inositol 1-phosphate[er] + ceramide-3 (C26)[er] + 2 H+[er]	YER019W	sphingolipid metabolism (sce00600)
r_0654	IPS phospholipase C	H2O[er] + inositol-P-ceramide D (C24)[er] => 1D-myo-inositol 1-phosphate[er] + ceramide-4 (C24)[er] + 2 H+[er]	YER019W	sphingolipid metabolism (sce00600)
r_0655	IPS phospholipase C	H2O[er] + inositol-P-ceramide D (C26)[er] => 1D-myo-inositol 1-phosphate[er] + ceramide-4 (C26)[er] + 2 H+[er]	YER019W	sphingolipid metabolism (sce00600)
r_0656	isoamyl acetate-hydrolyzing esterase	H2O[c] + isoamyl acetate[c] => acetate[c] + H+[c] + isoamylol[c]	YOR126C	complex alcohol metabolism
r_0657	isobutyl acetate-hydrolyzing esterase	H2O[c] + isobutyl acetate[c] => acetate[c] + H+[c] + isobutanol[c]	YOR126C	complex alcohol metabolism
r_0658	isocitrate dehydrogenase (NAD+)	isocitrate[m] + NAD[m] => 2-oxoglutarate[m] + carbon dioxide[m] + NADH[m]	YNL037C and YOR136W	citrate cycle (tca cycle) (sce00020)
r_0659	isocitrate dehydrogenase (NADP)	isocitrate[c] + NADP(+)[c] <=> 2-oxoglutarate[c] + carbon dioxide[c] + NADPH[c]	YLR174W	citrate cycle (tca cycle) (sce00020)
r_0661	isocitrate dehydrogenase (NADP+), peroxisomal	isocitrate[p] + NADP(+)[p] => 2-oxoglutarate[p] + carbon dioxide[p] + NADPH[p]	YNL009W	citrate cycle (tca cycle) (sce00020)
r_0662	isocitrate lyase	isocitrate[c] => glyoxylate[c] + succinate[c]	YER065C	glyoxylate and dicarboxylate metabolism (sce00630)
r_0663	isoleucine transaminase	2-oxoglutarate[c] + L-isoleucine[c] <=> (S)-3-methyl-2-oxopentanoate[c] + L-glutamate[c]	YJR148W	valine, leucine and isoleucine metabolism
r_0664	isoleucine transaminase	2-oxoglutarate[m] + L-isoleucine[m] <=> (S)-3-methyl-2-oxopentanoate[m] + L-glutamate[m]	YHR208W	valine, leucine and isoleucine metabolism
r_0665	isoleucyl-tRNA synthetase	ATP[c] + L-isoleucine[c] + tRNA(Ile)[c] => AMP[c] + diphosphate[c] + Ile-tRNA(Ile)[c]	YBL076C	aminoacyl-trna biosynthesis (sce00970)
r_0666	isoleucyl-tRNA synthetase	ATP[m] + L-isoleucine[m] + tRNA(Ile)[m] => AMP[m] + diphosphate[m] + Ile-tRNA(Ile)[m]	YPL040C	aminoacyl-trna biosynthesis (sce00970)
r_0667	isopentenyl-diphosphate D-isomerase	isopentenyl diphosphate[c] <=> prenyl diphosphate(3-)[c]	YPL117C	terpenoid backbone biosynthesis (sce00900)
r_0668	itaconate-CoA ligase (ADP-forming)	ATP[m] + coenzyme A[m] + itaconate[m] <=> ADP[m] + itaconyl-CoA[m] + phosphate[m]	YGR244C and YOR142W	c5-branched dibasic acid metabolism (sce00660)
r_0669	ketol-acid reductoisomerase (2-aceto-2-hydroxybutanoate)	(S)-2-acetyl-2-hydroxybutanoate[m] + H+[m] + NADPH[m] => (2R,3R)-2,3-dihydroxy-3-methylpentanoate[m] + NADP(+)[m]	YLR355C	valine, leucine and isoleucine metabolism
r_0670	kynureninase	H2O[c] + L-kynurenine[c] => anthranilate[c] + H+[c] + L-alanine[c]	YLR231C	tryptophan metabolism (sce00380)
r_0671	kynurenine 3-monooxygenase	H+[c] + L-kynurenine[c] + NADPH[c] + oxygen[c] => 3-hydroxy-L-kynurenine[c] + H2O[c] + NADP(+)[c]	YBL098W	tryptophan metabolism (sce00380)
r_0672	L-1-pyrroline-3-hydroxy-5-carboxylate dehydrogenase	1-pyrroline-3-hydroxy-5-carboxylic acid[m] + 2 H2O[m] + NAD[m] <=> erythro-4-hydroxy-L-glutamic acid[m] + H+[m] + NADH[m]	YHR037W	arginine and proline metabolism (sce00330)
r_0673	L-4-hydroxyglutamate semialdehyde dehydrogenase	H2O[m] + L-4-hydroxyglutamic semialdehyde[m] + NAD[m] <=> erythro-4-hydroxy-L-glutamic acid[m] + 2 H+[m] + NADH[m]	YHR037W	arginine and proline metabolism (sce00330)
r_0674	L-alanine transaminase	2-oxoglutarate[m] + L-alanine[m] <=> L-glutamate[m] + pyruvate[m]	YLR089C	alanine, aspartate and glutamate metabolism (sce00250)
r_0675	L-allo-threonine aldolase	L-allothreonine[c] => acetaldehyde[c] + L-glycine[c]	YEL046C	glycine, serine and threonine metabolism (sce00260)
r_0676	L-allo-threonine dehydrogenase	L-allothreonine[c] + NADP(+)[c] <=> H+[c] + L-2-amino-3-oxobutanoate[c] + NADPH[c]	YMR226C	glycine, serine and threonine metabolism (sce00260)
r_0678	L-aminoadipate-semialdehyde dehydrogenase (NADPH)	ATP[c] + H+[c] + L-2-aminoadipate[c] + NADPH[c] => AMP[c] + diphosphate[c] + L-allysine[c] + NADP(+)[c]	YBR115C and YGL154C	lysine metabolism
r_0679	L-asparaginase	H2O[c] + L-asparagine[c] => ammonium[c] + L-aspartate[c]	YDR321W	alanine, aspartate and glutamate metabolism (sce00250)
r_0680	L-asparaginase	H2O[e] + L-asparagine[e] => ammonium[e] + L-aspartate[e]	YLR155C or YLR157C or YLR158C or YLR160C	alanine, aspartate and glutamate metabolism (sce00250)
r_0681	L-erythro-4-hydroxyglutamate:2-oxoglutarate aminotransferase	2-oxoglutarate[c] + erythro-4-hydroxy-L-glutamic acid[c] => 4-hydroxy-2-oxoglutarate[c] + L-glutamate[c]	YLR027C	arginine and proline metabolism (sce00330)
r_0682	L-erythro-4-hydroxyglutamate:2-oxoglutarate aminotransferase	2-oxoglutarate[m] + erythro-4-hydroxy-L-glutamic acid[m] => 4-hydroxy-2-oxoglutarate[m] + L-glutamate[m]	YKL106W	arginine and proline metabolism (sce00330)
r_0683	L-erythro-4-hydroxyglutamate:2-oxoglutarate aminotransferase	2-oxoglutarate[p] + erythro-4-hydroxy-L-glutamic acid[p] => 4-hydroxy-2-oxoglutarate[p] + L-glutamate[p]	YLR027C	arginine and proline metabolism (sce00330)
r_0687	L-hydroxyproline reductase (NADP)	1-pyrroline-3-hydroxy-5-carboxylic acid[c] + 2 H+[c] + NADPH[c] => NADP(+)[c] + trans-4-hydroxy-L-proline[c]	YER023W	arginine and proline metabolism (sce00330)
r_0688	L-lactaldehyde:NADP+ 1-oxidoreductase	H+[c] + methylglyoxal[c] + NADPH[c] => (S)-lactaldehyde[c] + NADP(+)[c]	YHR104W or YOL151W	pyruvate metabolism (sce00620)
r_0689	L-serine deaminase	L-serine[c] => ammonium[c] + pyruvate[c]	YCL064C	glycine, serine and threonine metabolism (sce00260)
r_0690	L-serine dehydrogenase	L-serine[c] + NADP(+)[c] => H+[c] + L-alpha-formylglycine[c] + NADPH[c]	YMR226C	glycine, serine and threonine metabolism (sce00260)
r_0691	L-sorbitol dehydrogenase (L-sorbose-producing)	L-glucitol[c] + NAD[c] => H+[c] + L-sorbose[c] + NADH[c]	YJR159W	fructose and mannose metabolism (sce00051)
r_0692	L-threonine deaminase	L-threonine[c] => 2-oxobutanoate[c] + ammonium[c]	YCL064C	glycine, serine and threonine metabolism (sce00260)
r_0693	L-threonine deaminase	L-threonine[m] => 2-oxobutanoate[m] + ammonium[m]	YER086W	glycine, serine and threonine metabolism (sce00260)
r_0694	L-tryptophan:oxygen 2,3-oxidoreductase (decyclizing)	L-tryptophan[c] + oxygen[c] => N-formyl-L-kynurenine[c]	YJR078W	tryptophan metabolism (sce00380)
r_0695	L-tyrosine N-formyltransferase	10-formyl-THF[c] + L-tyrosine[c] => H+[c] + N-formyl-L-tyrosine[c] + THF[c]	YDR403W	none
r_0696	lactaldehyde dehydrogenase	(S)-lactaldehyde[c] + H2O[c] + NAD[c] => (S)-lactate[c] + 2 H+[c] + NADH[c]	YOL151W	pyruvate metabolism (sce00620)
r_0697	lactoylglutathione lyase	glutathione[c] + methylglyoxal[c] => (R)-S-lactoylglutathione[c]	YML004C	pyruvate metabolism (sce00620)
r_0698	lanosterol synthase	(S)-2,3-epoxysqualene[c] => lanosterol[c]	YHR072W	steroid biosynthesis (sce00100)
r_0699	leucine transaminase	2-oxoglutarate[c] + L-leucine[c] <=> 4-methyl-2-oxopentanoate[c] + L-glutamate[c]	YJR148W	valine, leucine and isoleucine metabolism
r_0700	leucine transaminase	2-oxoglutarate[m] + L-leucine[m] <=> 4-methyl-2-oxopentanoate[m] + L-glutamate[m]	YHR208W	valine, leucine and isoleucine metabolism
r_0701	leucyl-tRNA synthetase	ATP[c] + L-leucine[c] + tRNA(Leu)[c] => AMP[c] + diphosphate[c] + Leu-tRNA(Leu)[c]	YPL160W	aminoacyl-trna biosynthesis (sce00970)
r_0702	leucyl-tRNA synthetase	ATP[m] + L-leucine[m] + tRNA(Leu)[m] => AMP[m] + diphosphate[m] + Leu-tRNA(Leu)[m]	YLR382C	aminoacyl-trna biosynthesis (sce00970)
r_0703	leukotriene A4 hydrolase	H2O[c] + leukotriene A4[c] <=> (5S,6S)-di-HETE[c]	YNL045W	arachidonic acid metabolism (sce00590)
r_0704	leukotriene A4 hydrolase	H2O[n] + leukotriene A4[n] <=> (5S,6S)-di-HETE[n]	YNL045W	arachidonic acid metabolism (sce00590)
r_0705	leukotriene A4 hydrolase	H2O[c] + leukotriene A4[c] <=> Delta(6)-trans,Delta(8)-cis-leukotriene B4[c]	YNL045W	arachidonic acid metabolism (sce00590)
r_0706	leukotriene A4 hydrolase	H2O[n] + leukotriene A4[n] <=> Delta(6)-trans,Delta(8)-cis-leukotriene B4[n]	YNL045W	arachidonic acid metabolism (sce00590)
r_0707	leukotriene A4 hydrolase	H2O[c] + leukotriene A4[c] <=> leukotriene B4[c]	YNL045W	arachidonic acid metabolism (sce00590)
r_0708	leukotriene A4 hydrolase	H2O[n] + leukotriene A4[n] <=> leukotriene B4[n]	YNL045W	arachidonic acid metabolism (sce00590)
r_0711	lysyl-tRNA synthetase	ATP[c] + L-lysine[c] + tRNA(Lys)[c] => AMP[c] + diphosphate[c] + Lys-tRNA(Lys)[c]	YDR037W	aminoacyl-trna biosynthesis (sce00970)
r_0712	lysyl-tRNA synthetase	ATP[m] + L-lysine[m] + tRNA(Lys)[m] => AMP[m] + diphosphate[m] + Lys-tRNA(Lys)[m]	YNL073W	aminoacyl-trna biosynthesis (sce00970)
r_0713	malate dehydrogenase	(S)-malate[m] + NAD[m] <=> H+[m] + NADH[m] + oxaloacetate[m]	YKL085W	citrate cycle (tca cycle) (sce00020)
r_0714	malate dehydrogenase, cytoplasmic	(S)-malate[c] + NAD[c] <=> H+[c] + NADH[c] + oxaloacetate[c]	YOL126C	citrate cycle (tca cycle) (sce00020)
r_0715	malate dehydrogenase, peroxisomal	(S)-malate[p] + NAD[p] <=> H+[p] + NADH[p] + oxaloacetate[p]	YDL078C	citrate cycle (tca cycle) (sce00020)
r_0716	malate synthase	acetyl-CoA[c] + glyoxylate[c] + H2O[c] => (S)-malate[c] + coenzyme A[c] + H+[c]	YIR031C or YNL117W	pyruvate metabolism (sce00620)
r_0717	malate synthase	acetyl-CoA[p] + glyoxylate[p] + H2O[p] => (S)-malate[p] + coenzyme A[p] + H+[p]	YNL117W	pyruvate metabolism (sce00620)
r_0718	malic enzyme (NAD)	(S)-malate[m] + NAD[m] => carbon dioxide[m] + NADH[m] + pyruvate[m]	YKL029C	pyruvate metabolism (sce00620)
r_0719	malic enzyme (NADP)	(S)-malate[m] + NADP(+)[m] => carbon dioxide[m] + NADPH[m] + pyruvate[m]	YKL029C	pyruvate metabolism (sce00620)
r_0721	malonyl-CoA-ACP transacylase	malonyl-CoA[m] + ACP1[m] <=> carboxyacetyl-ACP[m] + coenzyme A[m]	YKL192C and YOR221C	fatty acid biosynthesis (sce00061)
r_0722	mannose-1-phosphate guanylyltransferase	D-mannose 1-phosphate[c] + GTP[c] + H+[c] => diphosphate[c] + GDP-alpha-D-mannose[c]	YDL055C	fructose and mannose metabolism (sce00051)
r_0723	mannose-6-phosphate isomerase	D-mannose 6-phosphate[c] <=> D-fructose 6-phosphate[c]	YER003C	fructose and mannose metabolism (sce00051)
r_0724	methenyltetrahydrifikate cyclohydrolase	5,10-methenyl-THF[m] + H2O[m] <=> 10-formyl-THF[m] + H+[m]	YBR084W	one carbon pool by folate (sce00670)
r_0725	methenyltetrahydrofolate cyclohydrolase	5,10-methenyl-THF[c] + H2O[c] <=> 10-formyl-THF[c] + H+[c]	YGR204W	one carbon pool by folate (sce00670)
r_0726	methionine adenosyltransferase	ATP[c] + H2O[c] + L-methionine[c] => diphosphate[c] + phosphate[c] + S-adenosyl-L-methionine[c]	YDR502C or YLR180W	cysteine and methionine metabolism (sce00270)
r_0727	methionine synthase	5-methyltetrahydrofolate[c] + L-homocysteine[c] => L-methionine[c] + THF[c]	YER091C	cysteine and methionine metabolism (sce00270)
r_0728	methionyl-tRNA formyltransferase	10-formyl-THF[m] + Met-tRNA(Met)[m] => fMet-tRNA(fMet)[m] + H+[m] + THF[m]	YBL013W	aminoacyl-trna biosynthesis (sce00970)
r_0729	methionyl-tRNA synthetase	ATP[c] + L-methionine[c] + tRNA(Met)[c] => AMP[c] + diphosphate[c] + Met-tRNA(Met)[c]	YGR264C	aminoacyl-trna biosynthesis (sce00970)
r_0730	methionyl-tRNA synthetase	ATP[m] + L-methionine[m] + tRNA(Met)[m] => AMP[m] + diphosphate[m] + Met-tRNA(Met)[m]	YGR171C	aminoacyl-trna biosynthesis (sce00970)
r_0731	methylenetetrahydrofolate dehydrogenase (NAD)	5,10-methylenetetrahydrofolate[c] + NAD[c] => 5,10-methenyl-THF[c] + NADH[c]	YKR080W	one carbon pool by folate (sce00670)
r_0732	methylenetetrahydrofolate dehydrogenase (NADP)	5,10-methylenetetrahydrofolate[c] + NADP(+)[c] <=> 5,10-methenyl-THF[c] + NADPH[c]	YGR204W	one carbon pool by folate (sce00670)
r_0733	methylenetetrahydrofolate dehydrogenase (NADP)	5,10-methylenetetrahydrofolate[m] + NADP(+)[m] <=> 5,10-methenyl-THF[m] + NADPH[m]	YBR084W	one carbon pool by folate (sce00670)
r_0734	methylisocitrate lyase	(2S,3R)-3-hydroxybutane-1,2,3-tricarboxylic acid[m] => pyruvate[m] + succinate[m]	YPR006C	propanoate metabolism (sce00640)
r_0735	mevalonate kinase (atp)	(R)-mevalonate[c] + ATP[c] => (R)-5-phosphomevalonic acid[c] + ADP[c] + H+[c]	YMR208W	terpenoid backbone biosynthesis (sce00900)
r_0736	mevalonate kinase (ctp)	(R)-mevalonate[c] + CTP[c] => (R)-5-phosphomevalonic acid[c] + CDP[c] + H+[c]	YMR208W	terpenoid backbone biosynthesis (sce00900)
r_0737	mevalonate kinase (gtp)	(R)-mevalonate[c] + GTP[c] => (R)-5-phosphomevalonic acid[c] + GDP[c] + H+[c]	YMR208W	terpenoid backbone biosynthesis (sce00900)
r_0738	mevalonate kinase (UTP)	(R)-mevalonate[c] + UTP[c] => (R)-5-phosphomevalonic acid[c] + H+[c] + UDP[c]	YMR208W	terpenoid backbone biosynthesis (sce00900)
r_0739	mevalonate pyrophoshate decarboxylase	(R)-5-diphosphomevalonic acid[c] + ATP[c] => ADP[c] + carbon dioxide[c] + isopentenyl diphosphate[c] + phosphate[c]	YNR043W	terpenoid backbone biosynthesis (sce00900)
r_0747	MIPC synthase	GDP-alpha-D-mannose[g] + inositol-P-ceramide A (C24)[g] => GDP[g] + H+[g] + mannosylinositol phosphorylceramide A (C24)[g]	(YBR036C and YBR161W) or (YBR036C and YPL057C)	sphingoglycolipid metabolism
r_0748	MIPC synthase	GDP-alpha-D-mannose[g] + inositol-P-ceramide A (C26)[g] => GDP[g] + H+[g] + mannosylinositol phosphorylceramide A (C26)[g]	(YBR036C and YBR161W) or (YBR036C and YPL057C)	sphingoglycolipid metabolism
r_0749	MIPC synthase	GDP-alpha-D-mannose[g] + inositol-P-ceramide B' (C24)[g] => GDP[g] + H+[g] + mannosylinositol phosphorylceramide B' (C24)[g]	(YBR036C and YBR161W) or (YBR036C and YPL057C)	sphingoglycolipid metabolism
r_0750	MIPC synthase	GDP-alpha-D-mannose[g] + inositol-P-ceramide B' (C26)[g] => GDP[g] + H+[g] + mannosylinositol phosphorylceramide B' (C26)[g]	(YBR036C and YBR161W) or (YBR036C and YPL057C)	sphingoglycolipid metabolism
r_0751	MIPC synthase	GDP-alpha-D-mannose[g] + inositol-P-ceramide B (C24)[g] => GDP[g] + H+[g] + mannosylinositol phosphorylceramide B (C24)[g]	(YBR036C and YBR161W) or (YBR036C and YPL057C)	sphingoglycolipid metabolism
r_0752	MIPC synthase	GDP-alpha-D-mannose[g] + inositol-P-ceramide B (C26)[g] => GDP[g] + H+[g] + mannosylinositol phosphorylceramide B (C26)[g]	(YBR036C and YBR161W) or (YBR036C and YPL057C)	sphingoglycolipid metabolism
r_0753	MIPC synthase	GDP-alpha-D-mannose[g] + inositol-P-ceramide C (C24)[g] => GDP[g] + H+[g] + mannosylinositol phosphorylceramide C (C24)[g]	(YBR036C and YBR161W) or (YBR036C and YPL057C)	sphingoglycolipid metabolism
r_0754	MIPC synthase	GDP-alpha-D-mannose[g] + inositol-P-ceramide C (C26)[g] => GDP[g] + H+[g] + mannosylinositol phosphorylceramide C (C26)[g]	(YBR036C and YBR161W) or (YBR036C and YPL057C)	sphingoglycolipid metabolism
r_0755	MIPC synthase	GDP-alpha-D-mannose[g] + inositol-P-ceramide D (C24)[g] => GDP[g] + H+[g] + mannosylinositol phosphorylceramide D (C24)[g]	(YBR036C and YBR161W) or (YBR036C and YPL057C)	sphingoglycolipid metabolism
r_0756	MIPC synthase	GDP-alpha-D-mannose[g] + inositol-P-ceramide D (C26)[g] => GDP[g] + H+[g] + mannosylinositol phosphorylceramide D (C26)[g]	(YBR036C and YBR161W) or (YBR036C and YPL057C)	sphingoglycolipid metabolism
r_0757	myo-inositol 1-phosphatase	1D-myo-inositol 1-phosphate[c] + H2O[c] => myo-inositol[c] + phosphate[c]	YDR287W or YHR046C	inositol phosphate metabolism (sce00562)
r_0758	myo-inositol-1-phosphate synthase	D-glucose 6-phosphate[c] => 1D-myo-inositol 1-phosphate[c]	YJL153C	inositol phosphate metabolism (sce00562)
r_0759	N-acetyl-g-glutamyl-phosphate reductase	H+[m] + N-acetyl-L-gamma-glutamyl phosphate[m] + NADPH[m] => 2-acetamido-5-oxopentanoate[m] + NADP(+)[m] + phosphate[m]	YER069W	arginine biosynthesis (sce00220)
r_0760	N-acetylglucosamine-6-phosphate synthase	acetyl-CoA[c] + alpha-D-glucosamine 6-phosphate[c] => coenzyme A[c] + H+[c] + N-acetyl-D-glucosamine 6-phosphate[c]	YFL017C	amino sugar and nucleotide sugar metabolism (sce00520)
r_0761	N-acteylglutamate synthase	acetyl-CoA[m] + L-glutamate[m] <=> coenzyme A[m] + H+[m] + N-acetyl-L-glutamate[m]	YJL071W or YMR062C	arginine biosynthesis (sce00220)
r_0762	N-formyl-L-kynurenine amidohydrolase	H2O[c] + N-formyl-L-kynurenine[c] => formate[c] + H+[c] + L-kynurenine[c]	YDR428C	tryptophan metabolism (sce00380)
r_0763	N-formyltyrosine oxidase	H+[c] + 2 N-formyl-L-tyrosine[c] + NADPH[c] => N,N'-diformyldityrosine[c] + NADP(+)[c]	YDR402C and YDR403W	tryptophan metabolism (sce00380)
r_0764	NAD diphosphatase	H2O[p] + NAD[p] => AMP[p] + 2 H+[p] + NMN[p]	YGL067W	nicotinate and nicotinamide metabolism (sce00760)
r_0765	NAD kinase	ATP[c] + NAD[c] => ADP[c] + H+[c] + NADP(+)[c]	YEL041W or YJR049C	nicotinate and nicotinamide metabolism (sce00760)
r_0766	NAD kinase	ATP[m] + NAD[m] => ADP[m] + H+[m] + NADP(+)[m]	YEL041W or YJR049C or YPL188W	nicotinate and nicotinamide metabolism (sce00760)
r_0767	NAD nucleosidase nuclear	H2O[n] + NAD[n] => ADP-ribose[n] + H+[n] + nicotinamide[n]	YDL042C or YDR191W or YOL068C or YOR025W or YPL015C	nicotinate and nicotinamide metabolism (sce00760)
r_0768	NAD synthase	ATP[c] + deamido-NAD(+)[c] + H2O[c] + L-glutamine[c] => AMP[c] + diphosphate[c] + H+[c] + L-glutamate[c] + NAD[c]	YHR074W	nicotinate and nicotinamide metabolism (sce00760)
r_0769	NAD synthase	ATP[n] + deamido-NAD(+)[n] + H2O[n] + L-glutamine[n] <=> AMP[n] + diphosphate[n] + H+[n] + L-glutamate[n] + NAD[n]	YHR074W	nicotinate and nicotinamide metabolism (sce00760)
r_0770	NADH dehydrogenase, cytosolic/mitochondrial	H+[c] + NADH[c] + ubiquinone-6[m] => NAD[c] + ubiquinol-6[m]	YDL085W or YMR145C	oxidative phosphorylation (sce00190)
r_0771	NADH kinase	ATP[c] + NADH[c] => ADP[c] + H+[c] + NADPH[c]	YEL041W or YJR049C	nicotinate and nicotinamide metabolism (sce00760)
r_0772	NADH kinase mitochondrial	ATP[m] + NADH[m] => ADP[m] + H+[m] + NADPH[m]	YEL041W or YJR049C or YPL188W	nicotinate and nicotinamide metabolism (sce00760)
r_0773	NADH:ubiquinone oxidoreductase	H+[m] + NADH[m] + ubiquinone-6[m] => NAD[m] + ubiquinol-6[m]	YML120C	oxidative phosphorylation (sce00190)
r_0774	NAPRtase	ATP[c] + H+[c] + nicotinate[c] + PRPP[c] => ADP[c] + diphosphate[c] + nicotinic acid D-ribonucleotide[c] + phosphate[c]	YOR209C	nicotinate and nicotinamide metabolism (sce00760)
r_0775	NAPRtase	ATP[m] + H+[m] + nicotinate[m] + PRPP[m] => ADP[m] + diphosphate[m] + nicotinic acid D-ribonucleotide[m] + phosphate[m]	YOR209C	nicotinate and nicotinamide metabolism (sce00760)
r_0781	nicotinamidase	H2O[c] + nicotinamide[c] => ammonium[c] + nicotinate[c]	YGL037C	nicotinate and nicotinamide metabolism (sce00760)
r_0782	nicotinamide N-methyltransferase	nicotinamide[c] + S-adenosyl-L-methionine[c] => 1-methylnicotinamide[c] + S-adenosyl-L-homocysteine[c]	YLR285W	nicotinate and nicotinamide metabolism (sce00760)
r_0783	nicotinamide-nucleotide adenylyltransferase	ATP[c] + H+[c] + NMN[c] => diphosphate[c] + NAD[c]	YCL047C or YLR328W	nicotinate and nicotinamide metabolism (sce00760)
r_0784	nicotinamide-nucleotide adenylyltransferase	ATP[n] + H+[n] + NMN[n] => diphosphate[n] + NAD[n]	YGR010W or YLR328W	nicotinate and nicotinamide metabolism (sce00760)
r_0785	nicotinate-nucleotide adenylyltransferase	ATP[c] + H+[c] + nicotinic acid D-ribonucleotide[c] => deamido-NAD(+)[c] + diphosphate[c]	YGR010W or YLR328W	nicotinate and nicotinamide metabolism (sce00760)
r_0786	nicotinate-nucleotide diphosphorylase (carboxylating)	2 H+[c] + PRPP[c] + quinolinate[c] => carbon dioxide[c] + diphosphate[c] + nicotinic acid D-ribonucleotide[c]	YFR047C	nicotinate and nicotinamide metabolism (sce00760)
r_0787	nicotinate-nucleotide diphosphorylase (carboxylating)	2 H+[m] + PRPP[m] + quinolinate[m] => carbon dioxide[m] + diphosphate[m] + nicotinic acid D-ribonucleotide[m]	YFR047C	nicotinate and nicotinamide metabolism (sce00760)
r_0788	nucleoside diphosphatase	ADP[c] + H2O[c] => AMP[c] + H+[c] + phosphate[c]	YER005W	purine metabolism (sce00230)
r_0789	nucleoside diphosphatase	GDP[c] + H2O[c] => GMP[c] + H+[c] + phosphate[c]	YER005W	purine metabolism (sce00230)
r_0790	nucleoside diphosphatase	H2O[c] + UDP[c] => H+[c] + phosphate[c] + UMP[c]	YER005W	pyrimidine metabolism (sce00240)
r_0791	nucleoside diphosphatase	H2O[g] + UDP[g] => H+[g] + phosphate[g] + UMP[g]	YEL042W	pyrimidine metabolism (sce00240)
r_0792	nucleoside diphosphatase	CDP[c] + H2O[c] => CMP[c] + H+[c] + phosphate[c]	YER005W	pyrimidine metabolism (sce00240)
r_0793	nucleoside diphosphatase	H2O[c] + IDP[c] => H+[c] + IMP[c] + phosphate[c]	YER005W	purine metabolism (sce00230)
r_0795	nucleoside diphosphate kinase	ATP[c] + CDP[c] => ADP[c] + CTP[c]	YKL067W	pyrimidine metabolism (sce00240)
r_0796	nucleoside diphosphate kinase	ATP[c] + dADP[c] => ADP[c] + dATP[c]	YKL067W	purine metabolism (sce00230)
r_0797	nucleoside diphosphate kinase	ATP[c] + dCDP[c] => ADP[c] + dCTP[c]	YKL067W	pyrimidine metabolism (sce00240)
r_0798	nucleoside diphosphate kinase	ATP[c] + dGDP[c] => ADP[c] + dGTP[c]	YKL067W	purine metabolism (sce00230)
r_0799	nucleoside diphosphate kinase	ATP[c] + dTDP[c] => ADP[c] + dTTP[c]	YKL067W	pyrimidine metabolism (sce00240)
r_0800	nucleoside diphosphate kinase	ATP[c] + GDP[c] => ADP[c] + GTP[c]	YKL067W	purine metabolism (sce00230)
r_0801	nucleoside diphosphate kinase	ATP[c] + IDP[c] => ADP[c] + ITP[c]	YKL067W	purine metabolism (sce00230)
r_0802	nucleoside diphosphate kinase	ATP[c] + dIDP[c] <=> ADP[c] + dITP[c]	YKL067W	purine metabolism (sce00230)
r_0803	nucleoside diphosphate kinase	ATP[c] + dUDP[c] <=> ADP[c] + dUTP[c]	YKL067W	pyrimidine metabolism (sce00240)
r_0804	nucleoside triphosphatase	GTP[c] + H2O[c] => GDP[c] + H+[c] + phosphate[c]	YAL035W or YLL001W or YER005W	purine metabolism (sce00230)
r_0805	nucleoside triphosphatase	H2O[c] + UTP[c] => H+[c] + phosphate[c] + UDP[c]	YER005W	pyrimidine metabolism (sce00240)
r_0806	nucleoside triphosphatase	CTP[c] + H2O[c] => CDP[c] + H+[c] + phosphate[c]	YER005W	pyrimidine metabolism (sce00240)
r_0807	nucleoside triphosphatase	H2O[c] + ITP[c] => H+[c] + IDP[c] + phosphate[c]	YER005W	purine metabolism (sce00230)
r_0810	nucleoside-diphosphatase (GDP), Golgi	GDP[g] + H2O[g] => GMP[g] + H+[g] + phosphate[g]	YEL042W	purine metabolism (sce00230)
r_0811	nucleoside-diphosphate kinase (ATP:UDP)	ATP[c] + UDP[c] => ADP[c] + UTP[c]	YKL067W	pyrimidine metabolism (sce00240)
r_0812	O-acetylhomoserine (thiol)-lyase	methanethiol[c] + O-acetyl-L-homoserine[c] => acetate[c] + H+[c] + L-methionine[c]	YLR303W	cysteine and methionine metabolism (sce00270)
r_0813	O-acetylhomoserine (thiol)-lyase	hydrogen sulfide[c] + O-acetyl-L-homoserine[c] => acetate[c] + L-homocysteine[c]	YLR303W	cysteine and methionine metabolism (sce00270)
r_0815	O-succinylhomoserine lyase (L-cysteine)	L-cysteine[c] + O-succinyl-L-homoserine[c] <=> H+[c] + L-cystathionine[c] + succinate[c]	YLL058W or YML082W or YAL012W	cysteine and methionine metabolism (sce00270)
r_0816	ornithine carbamoyltransferase	carbamoyl phosphate[c] + ornithine[c] => H+[c] + L-citrulline[c] + phosphate[c]	YJL088W	arginine biosynthesis (sce00220)
r_0817	ornithine decarboxylase	H+[c] + ornithine[c] => carbon dioxide[c] + putrescine[c]	YKL184W	arginine and proline metabolism (sce00330)
r_0818	ornithine transacetylase	L-glutamate[m] + N(2)-acetyl-L-ornithine[m] => N-acetyl-L-glutamate[m] + ornithine[m]	YMR062C	arginine biosynthesis (sce00220)
r_0819	ornithine transaminase	2-oxoglutarate[c] + ornithine[c] => L-glutamate[c] + L-glutamic 5-semialdehyde[c]	YLR438W	arginine and proline metabolism (sce00330)
r_0820	orotate phosphoribosyltransferase	diphosphate[c] + orotidine 5'-(dihydrogen phosphate)[c] <=> orotate[c] + PRPP[c]	YML106W or YMR271C	pyrimidine metabolism (sce00240)
r_0821	orotidine-5'-phosphate decarboxylase	H+[c] + orotidine 5'-(dihydrogen phosphate)[c] => carbon dioxide[c] + UMP[c]	YEL021W	pyrimidine metabolism (sce00240)
r_0831	oxoglutarate dehydrogenase (dihydrolipoamide S-succinyltransferase)	coenzyme A[m] + S(8)-succinyldihydrolipoamide[m] => dihydrolipoamide[m] + succinyl-CoA[m]	YDR148C and YFL018C and YIL125W	citrate cycle (tca cycle) (sce00020)
r_0832	oxoglutarate dehydrogenase (lipoamide)	2-oxoglutarate[m] + H+[m] + lipoamide[m] => carbon dioxide[m] + S(8)-succinyldihydrolipoamide[m]	YDR148C and YFL018C and YIL125W	citrate cycle (tca cycle) (sce00020)
r_0841	pantetheine-phosphate adenylyltransferase	ATP[c] + H+[c] + pantetheine 4'-phosphate[c] => 3'-dephospho-CoA[c] + diphosphate[c]	YGR277C	pantothenate and coa biosynthesis (sce00770)
r_0842	pantothenate kinase	(R)-pantothenate[c] + ATP[c] => (R)-4'-phosphopantothenic acid[c] + ADP[c] + H+[c]	YDR531W	pantothenate and coa biosynthesis (sce00770)
r_0843	pantothenate synthase	(R)-pantoate[c] + ATP[c] + beta-alanine[c] => (R)-pantothenate[c] + AMP[c] + diphosphate[c] + H+[c]	YIL145C	pantothenate and coa biosynthesis (sce00770)
r_0844	peroxisomal acyl-CoA thioesterase	decanoyl-CoA[p] + H2O[p] => coenzyme A[p] + decanoate[p] + H+[p]	YJR019C	biosynthesis of unsaturated fatty acids (sce01040)
r_0845	peroxisomal acyl-CoA thioesterase	H2O[p] + lauroyl-CoA[p] => coenzyme A[p] + H+[p] + laurate[p]	YJR019C	biosynthesis of unsaturated fatty acids (sce01040)
r_0847	peroxisomal acyl-CoA thioesterase	H2O[p] + palmitoyl-CoA[p] => coenzyme A[p] + H+[p] + palmitate[p]	YJR019C	biosynthesis of unsaturated fatty acids (sce01040)
r_0848	peroxisomal acyl-CoA thioesterase	H2O[p] + myristoyl-CoA[p] => coenzyme A[p] + H+[p] + myristate[p]	YJR019C	biosynthesis of unsaturated fatty acids (sce01040)
r_0849	peroxisomal acyl-CoA thioesterase	H2O[p] + stearoyl-CoA[p] => coenzyme A[p] + H+[p] + stearate[p]	YJR019C	biosynthesis of unsaturated fatty acids (sce01040)
r_0850	peroxisomal acyl-CoA thioesterase	H2O[p] + octanoyl-CoA[p] => coenzyme A[p] + H+[p] + octanoate[p]	YJR019C	biosynthesis of unsaturated fatty acids (sce01040)
r_0851	phenylalanine transaminase	2-oxoglutarate[c] + L-phenylalanine[c] <=> keto-phenylpyruvate[c] + L-glutamate[c]	YGL202W	phenylalanine, tyrosine and tryptophan biosynthesis (sce00400)
r_0852	phenylalanyl-tRNA synthetase	ATP[c] + L-phenylalanine[c] + tRNA(Phe)[c] => AMP[c] + diphosphate[c] + Phe-tRNA(Phe)[c]	YFL022C and YLR060W	aminoacyl-trna biosynthesis (sce00970)
r_0853	phenylalanyl-tRNA synthetase	ATP[m] + L-phenylalanine[m] + tRNA(Phe)[m] => AMP[m] + diphosphate[m] + Phe-tRNA(Phe)[m]	YPR047W	aminoacyl-trna biosynthesis (sce00970)
r_0854	phenylpyruvate decarboxylase	H+[c] + keto-phenylpyruvate[c] => carbon dioxide[c] + phenylacetaldehyde[c]	YDR380W	phenylalanine metabolism (sce00360)
r_0855	phopshoribosylaminoimidazole synthetase	5'-phosphoribosyl-N-formylglycineamidine[c] + ATP[c] => 5'-phosphoribosyl-5-aminoimidazole[c] + ADP[c] + H+[c] + phosphate[c]	YGL234W	purine metabolism (sce00230)
r_0882	phosphoacetylglucosamine mutase	N-acetyl-D-glucosamine 6-phosphate[c] <=> N-acetyl-alpha-D-glucosamine 1-phosphate[c]	YEL058W	amino sugar and nucleotide sugar metabolism (sce00520)
r_0883	phosphoadenylyl-sulfate reductase (thioredoxin)	3'-phospho-5'-adenylyl sulfate[c] + TRX1[c] => adenosine 3',5'-bismonophosphate[c] + H+[c] + sulphite[c] + TRX1 disulphide[c]	(YGR209C and YPR167C) or (YLR043C and YPR167C)	sulfur metabolism (sce00920)
r_0884	phosphoenolpyruvate carboxykinase	ATP[c] + oxaloacetate[c] => ADP[c] + carbon dioxide[c] + phosphoenolpyruvate[c]	YKR097W	glycolysis / gluconeogenesis (sce00010)
r_0885	phosphoethanolamine cytidyltransferase	CTP[c] + H+[c] + O-phosphoethanolamine[c] => CDP-ethanolamine[c] + diphosphate[c]	YGR007W	glycerophospholipid metabolism (sce00564)
r_0886	phosphofructokinase	ATP[c] + D-fructose 6-phosphate[c] => ADP[c] + D-fructose 1,6-bisphosphate[c] + H+[c]	YMR205C or (YGR240C and YMR205C)	glycolysis / gluconeogenesis (sce00010)
r_0887	phosphofructokinase (s7p)	ATP[c] + sedoheptulose 7-phosphate[c] => ADP[c] + H+[c] + sedoheptulose 1,7-bisphosphate[c]	YMR205C or (YGR240C and YMR205C)	glycolysis / gluconeogenesis (sce00010)
r_0888	phosphoglucomutase	D-glucose 6-phosphate[c] <=> D-glucose 1-phosphate[c]	YMR105C or YKL127W	pentose phosphate pathway (sce00030)
r_0889	phosphogluconate dehydrogenase	6-phospho-D-gluconate[c] + NADP(+)[c] => carbon dioxide[c] + D-ribulose 5-phosphate[c] + NADPH[c]	YGR256W or YHR183W	pentose phosphate pathway (sce00030)
r_0890	phosphoglucosamine mutase	alpha-D-glucosamine 1-phosphate[c] <=> alpha-D-glucosamine 6-phosphate[c]	YEL058W	amino sugar and nucleotide sugar metabolism (sce00520)
r_0891	phosphoglycerate dehydrogenase	3-phosphonato-D-glycerate(3-)[c] + NAD[c] => 3-phospho-hydroxypyruvate[c] + H+[c] + NADH[c]	YER081W or YIL074C	glycine, serine and threonine metabolism (sce00260)
r_0892	phosphoglycerate kinase	1,3-bisphospho-D-glycerate[c] + ADP[c] <=> 3-phosphonato-D-glycerate(3-)[c] + ATP[c]	YCR012W	glycolysis / gluconeogenesis (sce00010)
r_0893	phosphoglycerate mutase	3-phosphonato-D-glycerate(3-)[c] <=> 2-phospho-D-glyceric acid[c]	YOR283W or YKL152C	glycolysis / gluconeogenesis (sce00010)
r_0902	phosphomannomutase	D-mannose 1-phosphate[c] <=> D-mannose 6-phosphate[c]	YFL045C	fructose and mannose metabolism (sce00051)
r_0903	phosphomethylpyrimidine kinase	4-amino-2-methyl-5-phosphomethylpyrimidine[c] + ATP[c] => 4-amino-2-methyl-5-diphosphomethylpyrimidine[c] + ADP[c]	YOL055C or YPL258C or YPR121W	thiamine metabolism (sce00730)
r_0904	phosphomevalonate kinase	(R)-5-phosphomevalonic acid[c] + ATP[c] => (R)-5-diphosphomevalonic acid[c] + ADP[c]	YMR220W	terpenoid backbone biosynthesis (sce00900)
r_0905	phosphopantothenate-cysteine ligase	(R)-4'-phosphopantothenic acid[c] + CTP[c] + L-cysteine[c] => CMP[c] + diphosphate[c] + H+[c] + N-[(R)-4-phosphonopantothenoyl]-L-cysteine[c]	YIL083C	pantothenate and coa biosynthesis (sce00770)
r_0906	phosphopantothenoylcysteine decarboxylase	H+[c] + N-[(R)-4-phosphonopantothenoyl]-L-cysteine[c] => carbon dioxide[c] + pantetheine 4'-phosphate[c]	(YKL088W and YKR072C and YOR054C) or (YKL088W and YKR072C) or (YKL088W and YOR054C) or YKL088W	pantothenate and coa biosynthesis (sce00770)
r_0907	phosphopentomutase	alpha-D-ribose 1-phosphate(2-)[c] <=> ribose-5-phosphate[c]	YKL127W or YMR105C or YMR278W	pentose phosphate pathway (sce00030)
r_0908	phosphoribosyl amino imidazolesuccinocarbozamide synthetase	ATP[c] + L-aspartate[c] + phosphoribosyl-carboxy-aminoimidazole[c] => 5'-phosphoribosyl-4-(N-succinocarboxamide)-5-aminoimidazole[c] + ADP[c] + 2 H+[c] + phosphate[c]	YAR015W	purine metabolism (sce00230)
r_0909	phosphoribosyl-AMP cyclohydrolase	1-(5-phosphoribosyl)-5'-AMP[c] + H2O[c] => 1-(5-phospho-D-ribosyl)-5-[(5-phospho-D-ribosylamino)methylideneamino]imidazole-4-carboxamide[c]	YCL030C	histidine metabolism (sce00340)
r_0910	phosphoribosyl-ATP pyrophosphatase	5-phosphoribosyl-ATP[c] + H2O[c] => 1-(5-phosphoribosyl)-5'-AMP[c] + diphosphate[c] + H+[c]	YCL030C	histidine metabolism (sce00340)
r_0911	phosphoribosylaminoimidazole-carboxylase	5'-phosphoribosyl-5-aminoimidazole[c] + carbon dioxide[c] => H+[c] + phosphoribosyl-carboxy-aminoimidazole[c]	YOR128C	purine metabolism (sce00230)
r_0912	phosphoribosylaminoimidazolecarboxamide formyltransferase	10-formyl-THF[c] + AICAR[c] <=> phosphoribosyl-formamido-carboxamide[c] + THF[c]	YLR028C or YMR120C	purine metabolism (sce00230)
r_0913	phosphoribosylanthranilate isomerase	N-(5-phospho-beta-D-ribosyl)anthranilate[c] => 1-(2-carboxyphenylamino)-1-deoxy-D-ribulose 5-phosphate[c]	YDR007W	phenylalanine, tyrosine and tryptophan biosynthesis (sce00400)
r_0914	phosphoribosylglycinamidine synthetase	5-phosphoribosylamine[c] + ATP[c] + L-glycine[c] => 5-phospho-ribosyl-glycineamide[c] + ADP[c] + H+[c] + phosphate[c]	YGL234W	purine metabolism (sce00230)
r_0915	phosphoribosylpyrophosphate amidotransferase	H2O[c] + L-glutamine[c] + PRPP[c] => 5-phosphoribosylamine[c] + diphosphate[c] + L-glutamate[c]	YMR300C	purine metabolism (sce00230)
r_0916	phosphoribosylpyrophosphate synthetase	ATP[c] + ribose-5-phosphate[c] => AMP[c] + H+[c] + PRPP[c]	(YKL181W and YER099C) or (YKL181W and YHL011C) or (YKL181W and YBL068W) or (YER099C and YOL061W) or (YBL068W and YOL061W)	pentose phosphate pathway (sce00030)
r_0917	phosphoserine phosphatase (L-serine)	3-phospho-serine[c] + H2O[c] => L-serine[c] + phosphate[c]	YGR208W	glycine, serine and threonine metabolism (sce00260)
r_0918	phosphoserine transaminase	3-phospho-hydroxypyruvate[c] + L-glutamate[c] => 2-oxoglutarate[c] + 3-phospho-serine[c]	YOR184W	glycine, serine and threonine metabolism (sce00260)
r_0919	phytoceramidase	lignoceric acid[er] + phytosphingosine[er] => ceramide-2 (C24)[er] + H2O[er]	YBR183W	sphingolipid metabolism (sce00600)
r_0920	phytoceramidase	cerotic acid[er] + phytosphingosine[er] => ceramide-2 (C26)[er] + H2O[er]	YDR402C	tryptophan metabolism (sce00380)
r_0921	Phytosphingosine phosphate lyase	phytosphingosine 1-phosphate[er] => 2-hydroxyhexadecanal[er] + O-phosphoethanolamine[er]	YDR294C	sphingolipid metabolism (sce00600)
r_0922	phytosphingosine synthesis	H+[er] + NADPH[er] + oxygen[er] + sphinganine[er] => H2O[er] + NADP(+)[er] + phytosphingosine[er]	YDR297W	sphingolipid metabolism (sce00600)
r_0929	polyamine oxidase	H2O[c] + N(1)-acetylspermidine[c] + oxygen[c] => 3-aminopropanal[c] + hydrogen peroxide[c] + N-acetylputrescine[c]	YMR020W	arginine and proline metabolism (sce00330)
r_0935	porphobilinogen synthase	2 5-aminolevulinate[c] => H+[c] + 2 H2O[c] + porphobilinogen[c]	YGL040C	porphyrin and chlorophyll metabolism (sce00860)
r_0936	poylamine oxidase	H2O[c] + N(1)-acetylspermine[c] + oxygen[c] => 3-aminopropanal[c] + hydrogen peroxide[c] + N(1)-acetylspermidine[c]	YMR020W	arginine and proline metabolism (sce00330)
r_0937	poylamine oxidase	H2O[c] + oxygen[c] + spermine[c] => 3-aminopropanal[c] + hydrogen peroxide[c] + spermidine[c]	YMR020W	arginine and proline metabolism (sce00330)
r_0938	prephenate dehydratase	H+[c] + prephenate[c] => carbon dioxide[c] + H2O[c] + keto-phenylpyruvate[c]	YNL316C	phenylalanine, tyrosine and tryptophan biosynthesis (sce00400)
r_0939	prephenate dehydrogenase (NADP)	NADP(+)[c] + prephenate[c] => 3-(4-hydroxyphenyl)pyruvate[c] + carbon dioxide[c] + NADPH[c]	YBR166C	phenylalanine, tyrosine and tryptophan biosynthesis (sce00400)
r_0940	proline oxidase (NAD)	FAD[m] + L-proline[m] => 1-pyrroline-5-carboxylate[m] + FADH2[m]	YLR142W	arginine and proline metabolism (sce00330)
r_0941	prolyl-tRNA synthetase	ATP[c] + L-proline[c] + tRNA(Pro)[c] => AMP[c] + diphosphate[c] + Pro-tRNA(Pro)[c]	YHR020W	aminoacyl-trna biosynthesis (sce00970)
r_0942	protoporphyrinogen oxidase	3 oxygen[m] + 2 protoporphyrinogen[m] => 6 H2O[m] + 2 protoporphyrin[m]	YER014W	porphyrin and chlorophyll metabolism (sce00860)
r_0943	purine-nucleoside phosphorylase	nicotinamide riboside[c] + phosphate[c] => alpha-D-ribose 1-phosphate(2-)[c] + H+[c] + nicotinamide[c]	YDR400W and YLR017W and YLR209C	nicotinate and nicotinamide metabolism (sce00760)
r_0949	guanosine phosphorylase	guanosine[c] + phosphate[c] <=> alpha-D-ribose 1-phosphate(2-)[c] + guanine[c]	YLR209C	purine metabolism (sce00230)
r_0950	guanosine phosphorylase	guanosine[m] + phosphate[m] <=> alpha-D-ribose 1-phosphate(2-)[m] + guanine[m]	YLR209C	purine metabolism (sce00230)
r_0951	inosine phosphorylase	inosine[c] + phosphate[c] <=> alpha-D-ribose 1-phosphate(2-)[c] + hypoxanthine[c]	YLR209C	purine metabolism (sce00230)
r_0953	pyridoxal oxidase	ammonium[c] + 2 H2O[c] + 0.5 oxygen[c] + pyridoxal[c] => 2 hydrogen peroxide[c] + pyridoxamine[c]	YBR035C	vitamin b6 metabolism (sce00750)
r_0954	pyridoxamine 5'-phosphate oxidase	H2O[c] + oxygen[c] + pyridoxamine 5'-phosphate[c] => ammonium[c] + hydrogen peroxide[c] + pyridoxal 5'-phosphate[c]	YBR035C	vitamin b6 metabolism (sce00750)
r_0955	pyridoxine 5'-phosphate oxidase	oxygen[c] + pyridoxine 5'-phosphate[c] => hydrogen peroxide[c] + pyridoxal 5'-phosphate[c]	YBR035C	vitamin b6 metabolism (sce00750)
r_0956	pyridoxine oxidase	oxygen[c] + pyridoxine[c] => hydrogen peroxide[c] + pyridoxal[c]	YBR035C	vitamin b6 metabolism (sce00750)
r_0957	pyrroline-5-carboxylate reductase	1-pyrroline-5-carboxylate[c] + 2 H+[c] + NADPH[c] => L-proline[c] + NADP(+)[c]	YER023W	arginine and proline metabolism (sce00330)
r_0958	pyruvate carboxylase	ATP[c] + bicarbonate[c] + pyruvate[c] => ADP[c] + H+[c] + oxaloacetate[c] + phosphate[c]	YBR218C or YGL062W	pyruvate metabolism (sce00620)
r_0959	pyruvate decarboxylase	H+[c] + pyruvate[c] => acetaldehyde[c] + carbon dioxide[c]	YGR087C or YLR044C or YLR134W	glycolysis / gluconeogenesis (sce00010)
r_0960	pyruvate decarboxylase (acetoin-forming)	acetaldehyde[c] + H+[c] + pyruvate[c] => (R)-acetoin[c] + carbon dioxide[c]	YGR087C or YLR044C or YLR134W	glycolysis / gluconeogenesis (sce00010)
r_0961	pyruvate dehydrogenase	coenzyme A[m] + NAD[m] + pyruvate[m] => acetyl-CoA[m] + carbon dioxide[m] + NADH[m]	YBR221C and YER178W and YFL018C and YGR193C and YNL071W	glycolysis / gluconeogenesis (sce00010)
r_0962	pyruvate kinase	ADP[c] + H+[c] + phosphoenolpyruvate[c] => ATP[c] + pyruvate[c]	YAL038W or YOR347C	glycolysis / gluconeogenesis (sce00010)
r_0963	quinone oxidoreductase	2-hexaprenyl-6-methoxy-3-methyl-1,4-benzoquinone[m] + H+[m] + NADH[m] + oxygen[m] => 2-hexaprenyl-5-hydroxy-6-methoxy-3-methyl-1,4-benzoquinone[m] + H2O[m] + NAD[m]	YDR204W and YGL119W and YGR255C and YLR201C and YML110C and YOL096C and YOR125C	ubiquinone and other terpenoid-quinone biosynthesis (sce00130)
r_0965	riboflavin kinase	ATP[c] + riboflavin[c] => ADP[c] + FMN[c] + H+[c]	YDR236C	riboflavin metabolism (sce00740)
r_0966	riboflavin kinase	ATP[m] + riboflavin[m] => ADP[m] + FMN[m] + H+[m]	YDR236C	riboflavin metabolism (sce00740)
r_0967	riboflavin synthase	2-hydroxy-3-oxobutyl phosphate[c] + 5-amino-6-(D-ribitylamino)uracil[c] => 6,7-dimethyl-8-(1-D-ribityl)lumazine[c] + H+[c] + 2 H2O[c] + phosphate[c]	YOL143C	riboflavin metabolism (sce00740)
r_0968	riboflavin synthase	2 6,7-dimethyl-8-(1-D-ribityl)lumazine[c] + H+[c] => 5-amino-6-(D-ribitylamino)uracil[c] + riboflavin[c]	YBR256C	riboflavin metabolism (sce00740)
r_0969	ribokinase	ATP[c] + D-ribose[c] => ADP[c] + H+[c] + ribose-5-phosphate[c]	YCR036W	pentose phosphate pathway (sce00030)
r_0970	ribonucleoside-triphosphate reductase (ATP)	ATP[c] + H+[c] + TRX1[c] => dATP[c] + H2O[c] + TRX1 disulphide[c]	YGR209C	purine metabolism (sce00230)
r_0971	ribonucleoside-triphosphate reductase (CTP)	CTP[c] + H+[c] + TRX1[c] => dCTP[c] + H2O[c] + TRX1 disulphide[c]	YGR209C	pyrimidine metabolism (sce00240)
r_0972	ribonucleoside-triphosphate reductase (GTP)	GTP[c] + H+[c] + TRX1[c] => dGTP[c] + H2O[c] + TRX1 disulphide[c]	YGR209C	purine metabolism (sce00230)
r_0973	ribonucleoside-triphosphate reductase (UTP)	H+[c] + UTP[c] + TRX1[c] => dUTP[c] + H2O[c] + TRX1 disulphide[c]	YGR209C	pyrimidine metabolism (sce00240)
r_0974	ribonucleotide reductase	ADP[c] + H+[c] + TRX1[c] => dADP[c] + H2O[c] + TRX1 disulphide[c]	YER070W or YGR180C or YIL066C or YJL026W	purine metabolism (sce00230)
r_0975	ribonucleotide reductase	ADP[n] + H+[n] + TRX1[n] => dADP[n] + H2O[n] + TRX1 disulphide[n]	YER070W or YGR180C or YIL066C or YJL026W	purine metabolism (sce00230)
r_0976	ribonucleotide reductase	CDP[c] + H+[c] + TRX1[c] => dCDP[c] + H2O[c] + TRX1 disulphide[c]	YER070W or YGR180C or YIL066C or YJL026W	pyrimidine metabolism (sce00240)
r_0977	ribonucleotide reductase	CDP[n] + H+[n] + TRX1[n] => dCDP[n] + H2O[n] + TRX1 disulphide[n]	YER070W or YGR180C or YIL066C or YJL026W	pyrimidine metabolism (sce00240)
r_0978	ribonucleotide reductase	GDP[c] + H+[c] + TRX1[c] => dGDP[c] + H2O[c] + TRX1 disulphide[c]	YER070W or YGR180C or YIL066C or YJL026W	purine metabolism (sce00230)
r_0979	ribonucleotide reductase	GDP[n] + H+[n] + TRX1[n] => dGDP[n] + H2O[n] + TRX1 disulphide[n]	YER070W or YGR180C or YIL066C or YJL026W	purine metabolism (sce00230)
r_0982	ribose-5-phosphate isomerase	D-ribulose 5-phosphate[c] <=> ribose-5-phosphate[c]	YOR095C	pentose phosphate pathway (sce00030)
r_0983	ribosylnicotinamide kinase	ATP[c] + nicotinamide riboside[c] => ADP[c] + H+[c] + NMN[c]	YNL129W	nicotinate and nicotinamide metabolism (sce00760)
r_0984	ribulose 5-phosphate 3-epimerase	D-ribulose 5-phosphate[c] <=> D-xylulose 5-phosphate[c]	YJL121C	pentose phosphate pathway (sce00030)
r_0985	S-adenosyl-L-methionine:3-hexaprenyl-4,5-dihydroxylate O-methyltransferase	3-hexaprenyl-4,5-dihydroxybenzoic acid[m] + S-adenosyl-L-methionine[m] => 3-hexaprenyl-4-hydroxy-5-methoxybenzoic acid[m] + H+[m] + S-adenosyl-L-homocysteine[m]	YDR204W and YGL119W and YGR255C and YLR201C and YML110C and YOL096C and YOR125C	ubiquinone and other terpenoid-quinone biosynthesis (sce00130)
r_0986	S-adenosyl-methionine delta-24-sterol-c-methyltransferase	S-adenosyl-L-methionine[c] + zymosterol[c] => fecosterol[c] + H+[c] + S-adenosyl-L-homocysteine[c]	YML008C	steroid biosynthesis (sce00100)
r_0987	S-formylglutathione hydralase	H2O[c] + S-formylglutathione[c] => formate[c] + glutathione[c] + H+[c]	YJL068C	alternate carbon metabolism
r_0988	saccharopine dehydrogenase (NAD, L-lysine forming)	H2O[c] + L-saccharopine[c] + NAD[c] => 2-oxoglutarate[c] + H+[c] + L-lysine[c] + NADH[c]	YIR034C	lysine metabolism
r_0989	saccharopine dehydrogenase (NADP, L-glutamate forming)	H+[c] + L-allysine[c] + L-glutamate[c] + NADPH[c] => H2O[c] + L-saccharopine[c] + NADP(+)[c]	YNR050C	lysine metabolism
r_0990	sedoheptulose 1,7-bisphosphate D-glyceraldehyde-3-phosphate-lyase	sedoheptulose 1,7-bisphosphate[c] <=> D-erythrose 4-phosphate[c] + dihydroxyacetone phosphate[c]	YKL060C	glycolysis / gluconeogenesis (sce00010)
r_0992	serine O-acetyltransferase	acetyl-CoA[c] + L-serine[c] => coenzyme A[c] + O-acetyl-L-serine[c]	(YDL040C and YGR147C and YHR013C) or (YDL040C and YGR147C)	cysteine and methionine metabolism (sce00270)
r_0993	serine palmitotransferase	H+[er] + L-serine[er] + palmitoyl-CoA[er] => 3-ketosphinganine[er] + carbon dioxide[er] + coenzyme A[er]	(YBR058C-A and YDR062W and YMR296C) or (YDR062W and YMR296C)	sphingolipid metabolism (sce00600)
r_0995	seryl-tRNA synthetase	ATP[c] + L-serine[c] + tRNA(Ser)[c] => AMP[c] + diphosphate[c] + Ser-tRNA(Ser)[c]	YDR023W or YHR011W	aminoacyl-trna biosynthesis (sce00970)
r_0996	shikimate dehydrogenase	3-dehydroshikimate[c] + H+[c] + NADPH[c] => NADP(+)[c] + shikimate[c]	YDR127W	phenylalanine, tyrosine and tryptophan biosynthesis (sce00400)
r_0997	shikimate kinase	ATP[c] + shikimate[c] => 3-phosphoshikimic acid[c] + ADP[c] + H+[c]	YDR127W	phenylalanine, tyrosine and tryptophan biosynthesis (sce00400)
r_0998	sirohydrochlorin dehydrogenase	NAD[c] + precorrin-2[c] => 2 H+[c] + NADH[c] + sirohydrochlorin[c]	YBR213W	porphyrin and chlorophyll metabolism (sce00860)
r_0999	sirohydrochlorin ferrochetalase	iron(2+)[c] + sirohydrochlorin[c] => 2 H+[c] + siroheme[c]	YBR213W	porphyrin and chlorophyll metabolism (sce00860)
r_1000	fumarate reductase (FMN)	FMNH2[c] + fumarate[c] <=> FMN[c] + H+[c] + succinate[c]	YEL047C	other
r_1001	spermidine synthase	putrescine[c] + S-adenosylmethioninamine[c] => 5'-S-methyl-5'-thioadenosine[c] + H+[c] + spermidine[c]	YPR069C	arginine and proline metabolism (sce00330)
r_1002	spermine synthase	S-adenosylmethioninamine[c] + spermidine[c] => 5'-S-methyl-5'-thioadenosine[c] + H+[c] + spermine[c]	YLR146C	arginine and proline metabolism (sce00330)
r_1003	sphinganine phosphate lyase	sphinganine 1-phosphate[er] => hexadecanal[er] + O-phosphoethanolamine[er]	YDR294C	sphingolipid metabolism (sce00600)
r_1004	sphingoid base-phosphate phosphatase (phytosphingosine 1-phosphate)	H2O[er] + phytosphingosine 1-phosphate[er] => phosphate[er] + phytosphingosine[er]	YJL134W or YKR053C	sphingolipid metabolism (sce00600)
r_1005	sphingoid base-phosphate phosphatase (sphinganine 1-phosphatase)	H2O[er] + sphinganine 1-phosphate[er] => phosphate[er] + sphinganine[er]	YJL134W or YKR053C	sphingolipid metabolism (sce00600)
r_1006	sphingolipid long chain base kinase (phytosphingosine)	ATP[er] + phytosphingosine[er] => ADP[er] + H+[er] + phytosphingosine 1-phosphate[er]	YLR260W or YOR171C	sphingolipid metabolism (sce00600)
r_1007	sphingolipid long chain base kinase (sphinganine)	ATP[er] + sphinganine[er] => ADP[er] + H+[er] + sphinganine 1-phosphate[er]	YLR260W or YOR171C	sphingolipid metabolism (sce00600)
r_1008	spontaneous cis-aconitate(3-) to trans-aconitate	cis-aconitate[m] <=> trans-aconitate[m]		c5-branched dibasic acid metabolism (sce00660)
r_1009	spontaneous cis-aconitate(3-) to trans-aconitate	cis-aconitate[c] <=> trans-aconitate[c]		c5-branched dibasic acid metabolism (sce00660)
r_1010	squalene epoxidase (NAD)	H+[er] + NADH[er] + oxygen[er] + squalene[er] => (S)-2,3-epoxysqualene[er] + H2O[er] + NAD[er]	YGR175C	steroid biosynthesis (sce00100)
r_1011	squalene epoxidase (NADP)	H+[er] + NADPH[er] + oxygen[er] + squalene[er] => (S)-2,3-epoxysqualene[er] + H2O[er] + NADP(+)[er]	YGR175C	steroid biosynthesis (sce00100)
r_1012	squalene synthase	2 farnesyl diphosphate[c] + H+[c] + NADPH[c] => 2 diphosphate[c] + NADP(+)[c] + squalene[c]	YHR190W	steroid biosynthesis (sce00100)
r_1021	succinate dehydrogenase (ubiquinone-6)	succinate[m] + ubiquinone-6[m] <=> fumarate[m] + ubiquinol-6[m]	(YDR178W and YJL045W and YKL141W and YLL041C) or (YDR178W and YKL141W and YKL148C and YLL041C) or (YLR164W and YJL045W and YKL141W and YLL041C)	citrate cycle (tca cycle) (sce00020)
r_1022	succinate-CoA ligase (ADP-forming)	ADP[m] + phosphate[m] + succinyl-CoA[m] => ATP[m] + coenzyme A[m] + succinate[m]	YGR244C and YOR142W	citrate cycle (tca cycle) (sce00020)
r_1023	succinate-semialdehyde dehydrogenase (NADP)	H2O[c] + NADP(+)[c] + succinic semialdehyde[c] => 2 H+[c] + NADPH[c] + succinate[c]	YBR006W	alanine, aspartate and glutamate metabolism (sce00250)
r_1024	sucrose hydrolyzing enxyme	H2O[e] + sucrose[e] => D-fructose[e] + D-glucose[e]	YIL162W	starch and sucrose metabolism (sce00500)
r_1025	sulfate adenylyltransferase	ATP[c] + H+[c] + sulphate[c] => 5'-adenylyl sulfate[c] + diphosphate[c]	YJR010W	sulfur metabolism (sce00920)
r_1026	sulfate adenylyltransferase (ADP)	ADP[c] + H+[c] + sulphate[c] => 5'-adenylyl sulfate[c] + phosphate[c]	YCL050C	sulfur metabolism (sce00920)
r_1027	sulfite reductase (NADPH2)	4 H+[c] + 3 NADPH[c] + sulphite[c] => 3 H2O[c] + hydrogen sulfide[c] + 3 NADP(+)[c]	YFR030W and YJR137C	sulfur metabolism (sce00920)
r_1029	taurine dioxygenase	2-oxoglutarate[c] + oxygen[c] + taurine[c] => aminoacetaldehyde[c] + carbon dioxide[c] + H+[c] + succinate[c] + sulphite[c]	YLL057C	sulfur metabolism (sce00920)
r_1030	tetrahydrofolate aminomethyltransferase	5,10-methenyl-THF[m] + H2O[m] => 5-formyltetrahydrofolic acid[m] + H+[m]	YAL044C and YDR019C and YFL018C and YMR189W	one carbon pool by folate (sce00670)
r_1031	tetrahydrofolate:L-glutamate gamma-ligase (ADP-forming)	ATP[c] + L-glutamate[c] + THF[c] <=> 5,6,7,8-tetrahydrofolyl-L-glutamic acid[c] + ADP[c] + H+[c] + phosphate[c]	YKL132C or YOR241W	folate biosynthesis (sce00790)
r_1032	thiamin diphosphatase	2 H2O[e] + TDP[e] => H+[e] + 2 phosphate[e] + thiamine[e]	YBR092C	thiamine metabolism (sce00730)
r_1033	thiamin phosphatase	H2O[e] + TMP[e] => phosphate[e] + thiamine[e]	YBR092C	thiamine metabolism (sce00730)
r_1034	thiamine diphosphokinase	ATP[c] + thiamine[c] => AMP[c] + H+[c] + TDP[c]	YOR143C	thiamine metabolism (sce00730)
r_1035	thiamine-diphosphate kinase	ATP[c] + TDP[c] => ADP[c] + thiamine(1+) triphosphate(4-)[c]	YOR143C	thiamine metabolism (sce00730)
r_1036	thiamine-phosphate diphosphorylase	4-amino-2-methyl-5-diphosphomethylpyrimidine[c] + 4-methyl-5-(2-phosphonooxyethyl)thiazole[c] + H+[c] => diphosphate[c] + TMP[c]	YPL214C	thiamine metabolism (sce00730)
r_1037	thioredoxin	H+[n] + hydrogen peroxide[n] + TRX1[n] => 2 H2O[n] + TRX1 disulphide[n]	(YGR209C and YIL010W) or (YIL010W and YLR043C)	glutathione metabolism (sce00480)
r_1038	thioredoxin reductase (NADPH)	NADPH[c] + TRX1 disulphide[c] => NADP(+)[c] + TRX1[c]	(YDR353W and YGR209C) or (YDR353W and YLR043C) or YDR353W	other
r_1039	thioredoxin reductase (NADPH)	NADPH[m] + TRX1 disulphide[m] => NADP(+)[m] + TRX1[m]	(YCR083W and YHR106W) or (YCR083W and YPL091W)	other
r_1040	threonine aldolase	L-threonine[c] => acetaldehyde[c] + L-glycine[c]	YEL046C	glycine, serine and threonine metabolism (sce00260)
r_1041	threonine synthase	H2O[c] + O-phospho-L-homoserine[c] => L-threonine[c] + phosphate[c]	YCR053W	glycine, serine and threonine metabolism (sce00260)
r_1042	threonyl-tRNA synthetase	ATP[c] + L-threonine[c] + tRNA(Thr)[c] => AMP[c] + diphosphate[c] + Thr-tRNA(Thr)[c]	YIL078W	aminoacyl-trna biosynthesis (sce00970)
r_1043	threonyl-tRNA synthetase	ATP[m] + L-threonine[m] + tRNA(Thr)[m] => AMP[m] + diphosphate[m] + Thr-tRNA(Thr)[m]	YKL194C	aminoacyl-trna biosynthesis (sce00970)
r_1045	thymidylate synthase	5,10-methylenetetrahydrofolate[c] + dUMP[c] => dihydrofolic acid[c] + dTMP[c]	YOR074C	pyrimidine metabolism (sce00240)
r_1046	trans-aconitate 3-methyltransferase	S-adenosyl-L-methionine[c] + trans-aconitate[c] => (2E)-3-(methoxycarbonyl)pent-2-enedioic acid[c] + S-adenosyl-L-homocysteine[c]	YER175C	other
r_1047	trans-pentaprenyltranstransferase	isopentenyl diphosphate[m] + pentaprenyl diphosphate[m] => diphosphate[m] + hexaprenyl diphosphate[m]	YBR003W	terpenoid backbone biosynthesis (sce00900)
r_1048	transaldolase	glyceraldehyde 3-phosphate[c] + sedoheptulose 7-phosphate[c] <=> D-erythrose 4-phosphate[c] + D-fructose 6-phosphate[c]	YGR043C or YLR354C	pentose phosphate pathway (sce00030)
r_1049	transketolase 1	D-xylulose 5-phosphate[c] + ribose-5-phosphate[c] <=> glyceraldehyde 3-phosphate[c] + sedoheptulose 7-phosphate[c]	YBR117C or YPR074C	pentose phosphate pathway (sce00030)
r_1050	transketolase 2	D-erythrose 4-phosphate[c] + D-xylulose 5-phosphate[c] <=> D-fructose 6-phosphate[c] + glyceraldehyde 3-phosphate[c]	YBR117C or YPR074C	pentose phosphate pathway (sce00030)
r_1051	trehalose-phosphatase	alpha,alpha-trehalose 6-phosphate[c] + H2O[c] => phosphate[c] + trehalose[c]	(YBR126C and YDR074W and YML100W) or (YBR126C and YDR074W and YMR261C)	starch and sucrose metabolism (sce00500)
r_1054	triose-phosphate isomerase	dihydroxyacetone phosphate[c] <=> glyceraldehyde 3-phosphate[c]	YDR050C	glycolysis / gluconeogenesis (sce00010)
r_1055	tryptophan synthase (indoleglycerol phosphate)	1-C-(indol-3-yl)glycerol 3-phosphate[c] + L-serine[c] => glyceraldehyde 3-phosphate[c] + H2O[c] + L-tryptophan[c]	YGL026C	phenylalanine, tyrosine and tryptophan biosynthesis (sce00400)
r_1056	tryptophan transaminase	2-oxoglutarate[c] + L-tryptophan[c] => indole-3-pyruvate[c] + L-glutamate[c]	YGL202W	phenylalanine, tyrosine and tryptophan biosynthesis (sce00400)
r_1057	tryptophanyl-tRNA synthetase	ATP[c] + L-tryptophan[c] + tRNA(Trp)[c] => AMP[c] + diphosphate[c] + Trp-tRNA(Trp)[c]	YOL097C	aminoacyl-trna biosynthesis (sce00970)
r_1058	tryptophanyl-tRNA synthetase	ATP[m] + L-tryptophan[m] + tRNA(Trp)[m] => AMP[m] + diphosphate[m] + Trp-tRNA(Trp)[m]	YDR268W	aminoacyl-trna biosynthesis (sce00970)
r_1063	tyrosine transaminase	3-(4-hydroxyphenyl)pyruvate[c] + L-glutamate[c] <=> 2-oxoglutarate[c] + L-tyrosine[c]	YGL202W	tyrosine metabolism (sce00350)
r_1065	tyrosine transaminase	3-(4-hydroxyphenyl)pyruvate[p] + L-glutamate[p] => 2-oxoglutarate[p] + L-tyrosine[p]	YLR027C	tyrosine metabolism (sce00350)
r_1066	tyrosyl-tRNA synthetase	ATP[c] + L-tyrosine[c] + tRNA(Tyr)[c] => AMP[c] + diphosphate[c] + Tyr-tRNA(Tyr)[c]	YGR185C	aminoacyl-trna biosynthesis (sce00970)
r_1067	tyrosyl-tRNA synthetase	ATP[m] + L-tyrosine[m] + tRNA(Tyr)[m] => AMP[m] + diphosphate[m] + Tyr-tRNA(Tyr)[m]	YPL097W	aminoacyl-trna biosynthesis (sce00970)
r_1068	UDP-glucose:ergosterol glucosyltransferase	ergosterol[c] + UDP-D-glucose[c] => ergosterol 3-beta-D-glucoside[c] + H+[c] + UDP[c]	YLR189C	none
r_1069	UDP-N-acetylglucosamine diphosphorylase	H+[c] + N-acetyl-alpha-D-glucosamine 1-phosphate[c] + UTP[c] <=> diphosphate[c] + UDP-N-acetyl-alpha-D-glucosamine[c]	YDL103C	amino sugar and nucleotide sugar metabolism (sce00520)
r_1070	UDPglucose 4-epimerase	UDP-D-glucose[c] <=> UDP-D-galactose[c]	YBR019C	galactose metabolism (sce00052)
r_1071	UDPglucose--hexose-1-phosphate uridylyltransferase	alpha-D-galactose 1-phosphate[c] + UDP-D-glucose[c] <=> D-glucose 1-phosphate[c] + UDP-D-galactose[c]	YBR018C	galactose metabolism (sce00052)
r_1072	UMP kinase	ATP[c] + UMP[c] => ADP[c] + UDP[c]	YKL024C	pyrimidine metabolism (sce00240)
r_1073	UMP kinase	ATP[n] + UMP[n] => ADP[n] + UDP[n]	YKL024C	pyrimidine metabolism (sce00240)
r_1074	uracil phosphoribosyltransferase	PRPP[c] + uracil[c] => diphosphate[c] + UMP[c]	YHR128W	pyrimidine metabolism (sce00240)
r_1075	urea carboxylase	ATP[c] + bicarbonate[c] + urea[c] => ADP[c] + H+[c] + phosphate[c] + urea-1-carboxylic acid[c]	YBR208C	arginine biosynthesis (sce00220)
r_1076	ureidoglycolate hydrolase	2 H+[c] + H2O[c] + ureidoglycolic acid[c] => 2 ammonium[c] + carbon dioxide[c] + glyoxylate[c]	YIR032C	purine metabolism (sce00230)
r_1077	uridine kinase (ATP:uridine)	ATP[c] + uridine[c] => ADP[c] + H+[c] + UMP[c]	YDR020C or YNR012W	pyrimidine metabolism (sce00240)
r_1078	uridine kinase (GTP:uridine)	GTP[c] + uridine[c] => GDP[c] + H+[c] + UMP[c]	YDR020C or YNR012W	pyrimidine metabolism (sce00240)
r_1079	uridylate kinase (dUMP)	ATP[c] + dUMP[c] => ADP[c] + dUDP[c]	YKL024C	pyrimidine metabolism (sce00240)
r_1080	uridylate kinase (dUMP)	ATP[n] + dUMP[n] => ADP[n] + dUDP[n]	YKL024C	pyrimidine metabolism (sce00240)
r_1081	uroporphyrinogen decarboxylase (uroporphyrinogen III)	4 H+[c] + uroporphyrinogen III[c] => 4 carbon dioxide[c] + coproporphyrinogen III[c]	YDR047W	porphyrin and chlorophyll metabolism (sce00860)
r_1082	uroporphyrinogen methyltransferase	2 S-adenosyl-L-methionine[c] + uroporphyrinogen III[c] => H+[c] + precorrin-2[c] + 2 S-adenosyl-L-homocysteine[c]	YKR069W	porphyrin and chlorophyll metabolism (sce00860)
r_1083	uroporphyrinogen-III synthase	preuroporphyrinogen[c] => H2O[c] + uroporphyrinogen III[c]	YOR278W	porphyrin and chlorophyll metabolism (sce00860)
r_1084	UTP-glucose-1-phosphate uridylyltransferase	D-glucose 1-phosphate[c] + H+[c] + UTP[c] <=> diphosphate[c] + UDP-D-glucose[c]	YHL012W or YKL035W	galactose metabolism (sce00052)
r_1087	valine transaminase	2-oxoglutarate[c] + L-valine[c] <=> 3-methyl-2-oxobutanoate[c] + L-glutamate[c]	YJR148W	valine, leucine and isoleucine metabolism
r_1088	valine transaminase, mitochondiral	2-oxoglutarate[m] + L-valine[m] <=> 3-methyl-2-oxobutanoate[m] + L-glutamate[m]	YHR208W	valine, leucine and isoleucine metabolism
r_1089	valyl-tRNA synthetase	ATP[c] + L-valine[c] + tRNA(Val)[c] => AMP[c] + diphosphate[c] + Val-tRNA(Val)[c]	YGR094W	aminoacyl-trna biosynthesis (sce00970)
r_1090	valyl-tRNA synthetase	ATP[m] + L-valine[m] + tRNA(Val)[m] => AMP[m] + diphosphate[m] + Val-tRNA(Val)[m]	YGR094W	aminoacyl-trna biosynthesis (sce00970)
r_1091	xanthine phosphoribosyltransferase	9H-xanthine[c] + PRPP[c] => diphosphate[c] + xanthosine-5-phosphate[c]	YJR133W	purine metabolism (sce00230)
r_1092	xylitol dehydrogenase (D-xyulose-forming)	NAD[c] + xylitol[c] => D-xylulose[c] + H+[c] + NADH[c]	YLR070C	pentose and glucuronate interconversions (sce00040)
r_1093	xylose reductase	D-xylose[c] + H+[c] + NADPH[c] => NADP(+)[c] + xylitol[c]	YHR104W	pentose and glucuronate interconversions (sce00040)
r_1094	xylulokinase	ATP[c] + D-xylulose[c] => ADP[c] + D-xylulose 5-phosphate[c] + H+[c]	YGR194C	pentose and glucuronate interconversions (sce00040)
r_1095	yUMP synthetase	ribose-5-phosphate[c] + uracil[c] <=> H2O[c] + pseudouridine 5'-phosphate[c]	YFL001W or YGL063W or YNL292W or YPL212C	pyrimidine metabolism (sce00240)
r_1619	5'-nucleotidase (GMP)	GMP[c] + H2O[c] => guanosine[c] + phosphate[c]	YER037W	purine metabolism (sce00230)
r_1838	homocitrate synthase	2-oxoglutarate[m] + acetyl-CoA[m] + H2O[m] => coenzyme A[m] + H+[m] + homocitrate[m]	YDL131W or YDL182W	pyruvate metabolism (sce00620)
r_2029	pyridoxine kinase	ATP[c] + pyridoxine[c] => ADP[c] + H+[c] + pyridoxine 5'-phosphate[c]	YEL029C	vitamin b6 metabolism (sce00750)
r_2112	kynurenine aminotransferase	L-kynurenine[c] + pyruvate[c] <=> H2O[c] + L-alanine[c] + kynurenic acid[c]	YJL060W	tryptophan metabolism (sce00380)
r_2113	spontaneous kynurenic acid to quinaldic acid	2 H+[c] + NADPH[c] + kynurenic acid[c] => H2O[c] + NADP(+)[c] + quinaldic acid[c]		tryptophan metabolism (sce00380)
r_2114	spontaneous 2-amino-3-carboxymuconate-6-semialdehyde to quinolinate	2-amino-3-carboxymuconate-6-semialdehyde[c] => H+[c] + H2O[c] + quinolinate[c]		tryptophan metabolism (sce00380)
r_2115	alcohol dehydrogenase, (acetaldehyde to ethanol)	acetaldehyde[c] + H+[c] + NADH[c] => ethanol[c] + NAD[c]	YBR145W or YOL086C	glycolysis / gluconeogenesis (sce00010)
r_2116	acetaldehyde dehydrogenase	acetaldehyde[c] + H2O[c] + NAD[c] => acetate[c] + 2 H+[c] + NADH[c]	YMR110C or YMR170C or YER073W or YOR374W	glycolysis / gluconeogenesis (sce00010)
r_2117	phenylalanine transaminase	L-phenylalanine[c] + pyruvate[c] <=> keto-phenylpyruvate[c] + L-alanine[c]	YHR137W	phenylalanine, tyrosine and tryptophan biosynthesis (sce00400)
r_2118	tryptophan transaminase	keto-phenylpyruvate[c] + L-tryptophan[c] => indole-3-pyruvate[c] + L-phenylalanine[c]	YHR137W	phenylalanine, tyrosine and tryptophan biosynthesis (sce00400)
r_2119	tyrosine transaminase	3-(4-hydroxyphenyl)pyruvate[c] + L-alanine[c] <=> L-tyrosine[c] + pyruvate[c]	YHR137W	phenylalanine, tyrosine and tryptophan biosynthesis (sce00400)
r_2126	sedoheptulose bisphosphatase	H2O[c] + sedoheptulose 1,7-bisphosphate[c] => phosphate[c] + sedoheptulose 7-phosphate[c]	YKR043C	other
r_2131	isocitrate dehydrogenase	isocitrate[m] + NADP(+)[m] => 2-oxoglutarate[m] + carbon dioxide[m] + NADPH[m]	YDL066W	citrate cycle (tca cycle) (sce00020)
r_2140	fatty-acyl-CoA synthase (n-C16:0CoA)	acetyl-CoA[c] + 21 H+[c] + 7 malonyl-CoA[c] + 14 NADPH[c] => 7 carbon dioxide[c] + 7 coenzyme A[c] + 7 H2O[c] + 14 NADP(+)[c] + palmitoyl-CoA[c]	YKL182W and YPL231W	fatty acid biosynthesis (sce00061)
r_2141	fatty-acyl-CoA synthase (n-C18:0CoA)	acetyl-CoA[c] + 24 H+[c] + 8 malonyl-CoA[c] + 16 NADPH[c] => 8 carbon dioxide[c] + 8 coenzyme A[c] + 8 H2O[c] + 16 NADP(+)[c] + stearoyl-CoA[c]	YKL182W and YPL231W	fatty acid biosynthesis (sce00061)
r_2142	B-ketoacyl-ACP synthase (acetoacetyl-ACP)	acetyl-ACP[m] + carboxyacetyl-ACP[m] + H+[m] => carbon dioxide[m] + ACP1[m] + acetoacetyl-ACP[m]	YER061C and YKL192C	fatty acid biosynthesis (sce00061)
r_2143	B-ketoacyl-ACP synthase (3-oxo-hexanoyl-ACP)	carboxyacetyl-ACP[m] + H+[m] + butanoyl-ACP[m] => carbon dioxide[m] + ACP1[m] + 3-oxo-hexanoyl-ACP[m]	YER061C and YKL192C	fatty acid biosynthesis (sce00061)
r_2144	B-ketoacyl-ACP synthase (3-oxo-octanoyl-ACP)	carboxyacetyl-ACP[m] + H+[m] + hexanoyl-ACP[m] => carbon dioxide[m] + ACP1[m] + 3-oxo-octanoyl-ACP[m]	YER061C and YKL192C	fatty acid biosynthesis (sce00061)
r_2145	3-oxoacyl-ACP reductase (3-hydroxybutanoyl-ACP)	H+[m] + NADPH[m] + acetoacetyl-ACP[m] => NADP(+)[m] + 3-hydroxybutanoyl-ACP[m]	YKL055C	fatty acid biosynthesis (sce00061)
r_2146	3-oxoacyl-ACP reductase (3-hydroxyhexanoyl-ACP)	H+[m] + NADPH[m] + 3-oxo-hexanoyl-ACP[m] => NADP(+)[m] + 3-hydroxyhexanoyl-ACP[m]	YKL055C	fatty acid biosynthesis (sce00061)
r_2147	3-oxoacyl-ACP reductase (3-hydroxyoctanoyl-ACP)	H+[m] + NADPH[m] + 3-oxo-octanoyl-ACP[m] => NADP(+)[m] + 3-hydroxyoctanoyl-ACP[m]	YKL055C	fatty acid biosynthesis (sce00061)
r_2148	3-hydroxyacyl-thioester dehydratase (trans-but-2-enoyl-ACP)	3-hydroxybutanoyl-ACP[m] <=> H2O[m] + trans-but-2-enoyl-ACP[m]	YHR067W	fatty acid biosynthesis (sce00061)
r_2149	3-hydroxyacyl-thioester dehydratase (trans-hex-2-enoyl-ACP)	3-hydroxyhexanoyl-ACP[m] <=> H2O[m] + trans-hex-2-enoyl-ACP[m]	YHR067W	fatty acid biosynthesis (sce00061)
r_2150	3-hydroxyacyl-thioester dehydratase (trans-oct-2-enoyl-ACP)	3-hydroxyoctanoyl-ACP[m] <=> H2O[m] + trans-oct-2-enoyl-ACP[m]	YHR067W	fatty acid biosynthesis (sce00061)
r_2151	enoyl-ACP reductase (butanoyl-ACP)	H+[m] + NADPH[m] + trans-but-2-enoyl-ACP[m] => NADP(+)[m] + butanoyl-ACP[m]	YBR026C	biosynthesis of unsaturated fatty acids (sce01040)
r_2152	enoyl-ACP reductase (hexanoyl-ACP)	H+[m] + NADPH[m] + trans-hex-2-enoyl-ACP[m] => NADP(+)[m] + hexanoyl-ACP[m]	YBR026C	biosynthesis of unsaturated fatty acids (sce01040)
r_2153	enoyl-ACP reductase (octanoyl-ACP)	H+[m] + NADPH[m] + trans-oct-2-enoyl-ACP[m] => NADP(+)[m] + octanoyl-ACP[m]	YBR026C	biosynthesis of unsaturated fatty acids (sce01040)
r_2154	elongase I (3-oxotetradecanoyl-CoA)	lauroyl-CoA[erm] + malonyl-CoA[erm] + H+[erm] => carbon dioxide[erm] + coenzyme A[erm] + 3-oxotetradecanoyl-CoA[erm]	YJL196C	biosynthesis of unsaturated fatty acids (sce01040)
r_2155	elongase I (3-oxopalmitoyl-CoA)	malonyl-CoA[erm] + H+[erm] + myristoyl-CoA[erm] => carbon dioxide[erm] + coenzyme A[erm] + 3-oxopalmitoyl-CoA[erm]	YJL196C	biosynthesis of unsaturated fatty acids (sce01040)
r_2156	elongase II (3-oxooctadecanoyl-CoA)	malonyl-CoA[erm] + H+[erm] + palmitoyl-CoA[erm] => carbon dioxide[erm] + coenzyme A[erm] + 3-oxooctadecanoyl-CoA[erm]	YCR034W	biosynthesis of unsaturated fatty acids (sce01040)
r_2157	elongase II or III (3-oxoicosanoyl-CoA)	malonyl-CoA[erm] + H+[erm] + stearoyl-CoA[erm] => carbon dioxide[erm] + coenzyme A[erm] + 3-oxoicosanoyl-CoA[erm]	YCR034W or YLR372W	biosynthesis of unsaturated fatty acids (sce01040)
r_2158	elongase II or III (3-oxodocosanoyl-CoA)	malonyl-CoA[erm] + H+[erm] + icosanoyl-CoA[erm] => carbon dioxide[erm] + coenzyme A[erm] + 3-oxodocosanoyl-CoA[erm]	YCR034W or YLR372W	biosynthesis of unsaturated fatty acids (sce01040)
r_2159	elongase II or III (3-oxotetracosanoyl-CoA)	malonyl-CoA[erm] + H+[erm] + docosanoyl-CoA[erm] => carbon dioxide[erm] + coenzyme A[erm] + 3-oxotetracosanoyl-CoA[erm]	YCR034W or YLR372W	biosynthesis of unsaturated fatty acids (sce01040)
r_2160	elongase III (3-oxohexacosanoyl-CoA)	malonyl-CoA[erm] + H+[erm] + tetracosanoyl-CoA[erm] => carbon dioxide[erm] + coenzyme A[erm] + 3-oxohexacosanoyl-CoA[erm]	YLR372W	biosynthesis of unsaturated fatty acids (sce01040)
r_2161	B-ketoacyl-CoA reductase ((S)-3-hydroxytetradecanoyl-CoA)	H+[erm] + 3-oxotetradecanoyl-CoA[erm] + NADPH[erm] => NADP(+)[erm] + (S)-3-hydroxytetradecanoyl-CoA[erm]	YBR159W	biosynthesis of unsaturated fatty acids (sce01040)
r_2162	B-ketoacyl-CoA reductase ((S)-3-hydroxypalmitoyl-CoA)	H+[erm] + 3-oxopalmitoyl-CoA[erm] + NADPH[erm] => NADP(+)[erm] + (S)-3-hydroxypalmitoyl-CoA[erm]	YBR159W	biosynthesis of unsaturated fatty acids (sce01040)
r_2163	B-ketoacyl-CoA reductase (3-hydroxyoctadecanoyl-CoA)	H+[erm] + 3-oxooctadecanoyl-CoA[erm] + NADPH[erm] => NADP(+)[erm] + 3-hydroxyoctadecanoyl-CoA[erm]	YBR159W	biosynthesis of unsaturated fatty acids (sce01040)
r_2164	B-ketoacyl-CoA reductase (3-hydroxyicosanoyl-CoA)	H+[erm] + 3-oxoicosanoyl-CoA[erm] + NADPH[erm] => NADP(+)[erm] + 3-hydroxyicosanoyl-CoA[erm]	YBR159W	biosynthesis of unsaturated fatty acids (sce01040)
r_2165	B-ketoacyl-CoA reductase (3-hydroxydocosanoyl-CoA)	H+[erm] + 3-oxodocosanoyl-CoA[erm] + NADPH[erm] => NADP(+)[erm] + 3-hydroxydocosanoyl-CoA[erm]	YBR159W	biosynthesis of unsaturated fatty acids (sce01040)
r_2166	B-ketoacyl-CoA reductase (3-hydroxytetracosanoyl-CoA)	H+[erm] + 3-oxotetracosanoyl-CoA[erm] + NADPH[erm] => NADP(+)[erm] + 3-hydroxytetracosanoyl-CoA[erm]	YBR159W	biosynthesis of unsaturated fatty acids (sce01040)
r_2167	B-ketoacyl-CoA reductase ((S)-3-hydroxyhexacosanoyl-CoA)	H+[erm] + 3-oxohexacosanoyl-CoA[erm] + NADPH[erm] => NADP(+)[erm] + (S)-3-hydroxyhexacosanoyl-CoA[erm]	YBR159W	biosynthesis of unsaturated fatty acids (sce01040)
r_2168	B-hydroxyacyl-CoA dehydratase (trans-tetradec-2-enoyl-CoA)	(S)-3-hydroxytetradecanoyl-CoA[erm] <=> H2O[erm] + trans-tetradec-2-enoyl-CoA[erm]	YJL097W	biosynthesis of unsaturated fatty acids (sce01040)
r_2169	B-hydroxyacyl-CoA dehydratase (trans-hexadec-2-enoyl-CoA)	(S)-3-hydroxypalmitoyl-CoA[erm] <=> H2O[erm] + trans-hexadec-2-enoyl-CoA[erm]	YJL097W	biosynthesis of unsaturated fatty acids (sce01040)
r_2170	B-hydroxyacyl-CoA dehydratase (trans-octadec-2-enoyl-CoA)	3-hydroxyoctadecanoyl-CoA[erm] <=> H2O[erm] + trans-octadec-2-enoyl-CoA[erm]	YJL097W	biosynthesis of unsaturated fatty acids (sce01040)
r_2171	B-hydroxyacyl-CoA dehydratase (trans-icos-2-enoyl-CoA)	3-hydroxyicosanoyl-CoA[erm] <=> H2O[erm] + trans-icos-2-enoyl-CoA[erm]	YJL097W	biosynthesis of unsaturated fatty acids (sce01040)
r_2172	B-hydroxyacyl-CoA dehydratase (trans-docos-2-enoyl-CoA)	3-hydroxydocosanoyl-CoA[erm] <=> H2O[erm] + trans-docos-2-enoyl-CoA[erm]	YJL097W	biosynthesis of unsaturated fatty acids (sce01040)
r_2173	B-hydroxyacyl-CoA dehydratase (trans-tetracos-2-enoyl-CoA)	3-hydroxytetracosanoyl-CoA[erm] => H2O[erm] + trans-tetracos-2-enoyl-CoA[erm]	YJL097W	biosynthesis of unsaturated fatty acids (sce01040)
r_2174	B-hydroxyacyl-CoA dehydratase (trans-hexacos-2-enoyl-CoA)	(S)-3-hydroxyhexacosanoyl-CoA[erm] <=> H2O[erm] + trans-hexacos-2-enoyl-CoA[erm]	YJL097W	biosynthesis of unsaturated fatty acids (sce01040)
r_2175	trans-2-enoyl-CoA reductase (n-C14:0CoA)	H+[erm] + NADPH[erm] + trans-tetradec-2-enoyl-CoA[erm] => myristoyl-CoA[erm] + NADP(+)[erm]	YDL015C	biosynthesis of unsaturated fatty acids (sce01040)
r_2176	trans-2-enoyl-CoA reductase (n-C16:0CoA)	H+[erm] + NADPH[erm] + trans-hexadec-2-enoyl-CoA[erm] => palmitoyl-CoA[erm] + NADP(+)[erm]	YDL015C	biosynthesis of unsaturated fatty acids (sce01040)
r_2177	trans-2-enoyl-CoA reductase (n-C18:0CoA)	H+[erm] + NADPH[erm] + trans-octadec-2-enoyl-CoA[erm] => stearoyl-CoA[erm] + NADP(+)[erm]	YDL015C	biosynthesis of unsaturated fatty acids (sce01040)
r_2178	trans-2-enoyl-CoA reductase (n-C20:0CoA)	H+[erm] + NADPH[erm] + trans-icos-2-enoyl-CoA[erm] => icosanoyl-CoA[erm] + NADP(+)[erm]	YDL015C	biosynthesis of unsaturated fatty acids (sce01040)
r_2179	trans-2-enoyl-CoA reductase (n-C22:0CoA)	H+[erm] + NADPH[erm] + trans-docos-2-enoyl-CoA[erm] => docosanoyl-CoA[erm] + NADP(+)[erm]	YDL015C	biosynthesis of unsaturated fatty acids (sce01040)
r_2180	trans-2-enoyl-CoA reductase (n-C24:0CoA)	H+[erm] + NADPH[erm] + trans-tetracos-2-enoyl-CoA[erm] => tetracosanoyl-CoA[erm] + NADP(+)[erm]	YDL015C	biosynthesis of unsaturated fatty acids (sce01040)
r_2181	trans-2-enoyl-CoA reductase (n-C26:0CoA)	H+[erm] + NADPH[erm] + trans-hexacos-2-enoyl-CoA[erm] => NADP(+)[erm] + hexacosanoyl-CoA[erm]	YDL015C	biosynthesis of unsaturated fatty acids (sce01040)
r_2182	palmitoyl-CoA desaturase (n-C16:0CoA -> n-C16:1CoA), ER membrane	H+[erm] + palmitoyl-CoA[erm] + oxygen[erm] + NADH[erm] => 2 H2O[erm] + palmitoleoyl-CoA(4-)[erm] + NAD[erm]	YGL055W	biosynthesis of unsaturated fatty acids (sce01040)
r_2183	stearoyl-CoA desaturase (n-C18:0CoA -> n-C18:1CoA), ER membrane	H+[erm] + stearoyl-CoA[erm] + oxygen[erm] + NADH[erm] => 2 H2O[erm] + NAD[erm] + oleoyl-CoA[erm]	YGL055W	biosynthesis of unsaturated fatty acids (sce01040)
r_2194	fatty-acid--CoA ligase (dodecanoate), ER membrane	coenzyme A[erm] + ATP[erm] + laurate[erm] <=> lauroyl-CoA[erm] + AMP[erm] + diphosphate[erm]	YOR317W	fatty acid biosynthesis (sce00061)
r_2195	fatty-acid--CoA ligase (tetradecanoate), ER membrane	coenzyme A[erm] + ATP[erm] + myristate[erm] <=> myristoyl-CoA[erm] + AMP[erm] + diphosphate[erm]	YMR246W or YOR317W	fatty acid biosynthesis (sce00061)
r_2196	fatty-acid--CoA ligase (hexadecanoate), ER membrane	coenzyme A[erm] + ATP[erm] + palmitate[erm] <=> palmitoyl-CoA[erm] + AMP[erm] + diphosphate[erm]	YMR246W or YOR317W	fatty acid biosynthesis (sce00061)
r_2197	fatty-acid--CoA ligase (hexadecenoate), ER membrane	coenzyme A[erm] + ATP[erm] + palmitoleate[erm] <=> palmitoleoyl-CoA(4-)[erm] + AMP[erm] + diphosphate[erm]	YMR246W or YOR317W	fatty acid biosynthesis (sce00061)
r_2198	fatty-acid--CoA ligase (octadecanoate), ER membrane	coenzyme A[erm] + ATP[erm] + stearate[erm] <=> stearoyl-CoA[erm] + AMP[erm] + diphosphate[erm]	YMR246W or YOR317W	fatty acid biosynthesis (sce00061)
r_2199	fatty-acid--CoA ligase (octadecenoate), ER membrane	coenzyme A[erm] + ATP[erm] + oleate[erm] <=> oleoyl-CoA[erm] + AMP[erm] + diphosphate[erm]	YMR246W or YOR317W	fatty acid biosynthesis (sce00061)
r_2200	fatty-acid--CoA ligase (dodecanoate), lipid particle	coenzyme A[lp] + ATP[lp] + laurate[lp] <=> diphosphate[lp] + AMP[lp] + lauroyl-CoA[lp]	YOR317W	fatty acid biosynthesis (sce00061)
r_2201	fatty-acid--CoA ligase (tetradecanoate), lipid particle	coenzyme A[lp] + ATP[lp] + myristate[lp] <=> diphosphate[lp] + AMP[lp] + myristoyl-CoA[lp]	YMR246W or YOR317W	fatty acid biosynthesis (sce00061)
r_2202	fatty-acid--CoA ligase (hexadecanoate), lipid particle	coenzyme A[lp] + ATP[lp] + palmitate[lp] <=> diphosphate[lp] + AMP[lp] + palmitoyl-CoA[lp]	YMR246W or YOR317W	fatty acid biosynthesis (sce00061)
r_2203	fatty-acid--CoA ligase (hexadecenoate), lipid particle	coenzyme A[lp] + ATP[lp] + palmitoleate[lp] <=> diphosphate[lp] + AMP[lp] + palmitoleoyl-CoA(4-)[lp]	YMR246W or YOR317W	fatty acid biosynthesis (sce00061)
r_2204	fatty-acid--CoA ligase (octadecanoate), lipid particle	coenzyme A[lp] + ATP[lp] + stearate[lp] <=> diphosphate[lp] + AMP[lp] + stearoyl-CoA[lp]	YMR246W or YOR317W	fatty acid biosynthesis (sce00061)
r_2205	fatty-acid--CoA ligase (octadecenoate), lipid particle	coenzyme A[lp] + ATP[lp] + oleate[lp] <=> diphosphate[lp] + AMP[lp] + oleoyl-CoA[lp]	YMR246W or YOR317W	fatty acid biosynthesis (sce00061)
r_2206	fatty-acid--CoA ligase (hexadecenoate), peroxisome	ATP[p] + coenzyme A[p] + palmitoleate[p] <=> AMP[p] + diphosphate[p] + palmitoleoyl-CoA(4-)[p]	YER015W	fatty acid biosynthesis (sce00061)
r_2207	fatty-acid--CoA ligase (octadecanoate), peroxisome	ATP[p] + coenzyme A[p] + stearate[p] <=> AMP[p] + diphosphate[p] + stearoyl-CoA[p]	YER015W	fatty acid biosynthesis (sce00061)
r_2208	fatty-acid--CoA ligase (octadecenoate), peroxisome	ATP[p] + coenzyme A[p] + oleate[p] <=> AMP[p] + diphosphate[p] + oleoyl-CoA[p]	YER015W	fatty acid biosynthesis (sce00061)
r_2209	fatty-acid--CoA ligase (arachidate), cell envelope	ATP[ce] + coenzyme A[ce] + arachidate[ce] <=> AMP[ce] + diphosphate[ce] + icosanoyl-CoA[ce]	YIL009W	fatty acid biosynthesis (sce00061)
r_2210	fatty-acid--CoA ligase (behenate), cell envelope	ATP[ce] + coenzyme A[ce] + behenate[ce] <=> AMP[ce] + diphosphate[ce] + docosanoyl-CoA[ce]	YIL009W	fatty acid biosynthesis (sce00061)
r_2211	fatty-acid--CoA ligase (lignoceric acid), cell envelope	ATP[ce] + coenzyme A[ce] + lignoceric acid[ce] <=> AMP[ce] + diphosphate[ce] + tetracosanoyl-CoA[ce]	YIL009W	fatty acid biosynthesis (sce00061)
r_2212	fatty-acid--CoA ligase (cerotic acid), cell envelope	ATP[ce] + coenzyme A[ce] + cerotic acid[ce] <=> AMP[ce] + diphosphate[ce] + hexacosanoyl-CoA[ce]	YIL009W	fatty acid biosynthesis (sce00061)
r_2213	fatty-acid--CoA ligase (behenate), ER membrane	coenzyme A[erm] + ATP[erm] + behenate[erm] <=> docosanoyl-CoA[erm] + AMP[erm] + diphosphate[erm]	YBR041W	fatty acid biosynthesis (sce00061)
r_2214	fatty-acid--CoA ligase (lignoceric acid), ER membrane	coenzyme A[erm] + ATP[erm] + lignoceric acid[erm] <=> tetracosanoyl-CoA[erm] + AMP[erm] + diphosphate[erm]	YBR041W	fatty acid biosynthesis (sce00061)
r_2215	fatty-acid--CoA ligase (cerotic acid), ER membrane	coenzyme A[erm] + ATP[erm] + cerotic acid[erm] <=> hexacosanoyl-CoA[erm] + AMP[erm] + diphosphate[erm]	YBR041W	fatty acid biosynthesis (sce00061)
r_2216	fatty-acid--CoA ligase (behenate), lipid particle	coenzyme A[lp] + ATP[lp] + behenate[lp] <=> diphosphate[lp] + AMP[lp] + docosanoyl-CoA[lp]	YBR041W	fatty acid biosynthesis (sce00061)
r_2217	fatty-acid--CoA ligase (lignoceric acid), lipid particle	coenzyme A[lp] + ATP[lp] + lignoceric acid[lp] <=> diphosphate[lp] + AMP[lp] + tetracosanoyl-CoA[lp]	YBR041W	fatty acid biosynthesis (sce00061)
r_2218	fatty-acid--CoA ligase (cerotic acid), lipid particle	coenzyme A[lp] + ATP[lp] + cerotic acid[lp] <=> diphosphate[lp] + AMP[lp] + hexacosanoyl-CoA[lp]	YBR041W	fatty acid biosynthesis (sce00061)
r_2232	peroxisomal acyl-CoA thioesterase (4:0)	H2O[p] + butanoyl-CoA[p] => coenzyme A[p] + 5 H+[p] + butyrate[p]	YJR019C	biosynthesis of unsaturated fatty acids (sce01040)
r_2233	peroxisomal acyl-CoA thioesterase (6:0)	H2O[p] + hexanoyl-CoA[p] => coenzyme A[p] + 5 H+[p] + hexanoate[p]	YJR019C	biosynthesis of unsaturated fatty acids (sce01040)
r_2234	peroxisomal acyl-CoA thioesterase (16:1)	H2O[p] + palmitoleoyl-CoA(4-)[p] => coenzyme A[p] + H+[p] + palmitoleate[p]	YJR019C	biosynthesis of unsaturated fatty acids (sce01040)
r_2235	peroxisomal acyl-CoA thioesterase (18:1)	H2O[p] + oleoyl-CoA[p] => coenzyme A[p] + H+[p] + oleate[p]	YJR019C	biosynthesis of unsaturated fatty acids (sce01040)
r_2236	acyl-CoA oxidase (butanoyl-CoA)	oxygen[p] + butanoyl-CoA[p] => hydrogen peroxide[p] + but-2-enoyl-CoA[p]	YGL205W	fatty acid degradation (sce00071)
r_2237	acyl-CoA oxidase (hexanoyl-CoA)	oxygen[p] + hexanoyl-CoA[p] => hydrogen peroxide[p] + trans-hex-2-enoyl-CoA[p]	YGL205W	fatty acid degradation (sce00071)
r_2238	acyl-CoA oxidase (octanoyl-CoA)	octanoyl-CoA[p] + oxygen[p] => hydrogen peroxide[p] + trans-oct-2-enoyl-CoA[p]	YGL205W	fatty acid degradation (sce00071)
r_2239	acyl-CoA oxidase (icosanoyl-CoA)	oxygen[p] + icosanoyl-CoA[p] => hydrogen peroxide[p] + trans-icos-2-enoyl-CoA[p]	YGL205W	fatty acid degradation (sce00071)
r_2240	acyl-CoA oxidase (docosanoyl-CoA)	oxygen[p] + docosanoyl-CoA[p] => hydrogen peroxide[p] + trans-docos-2-enoyl-CoA[p]	YGL205W	fatty acid degradation (sce00071)
r_2241	acyl-CoA oxidase (tetracosanoyl-CoA)	oxygen[p] + tetracosanoyl-CoA[p] => hydrogen peroxide[p] + trans-tetracos-2-enoyl-CoA[p]	YGL205W	fatty acid degradation (sce00071)
r_2242	acyl-CoA oxidase (palmitoleoyl-CoA)	4 H+[p] + oxygen[p] + palmitoleoyl-CoA(4-)[p] => hydrogen peroxide[p] + trans-2,cis-9-hexadecadienoyl-CoA[p]	YGL205W	fatty acid degradation (sce00071)
r_2243	acyl-CoA oxidase (cis-tetradec-7-enoyl-CoA)	oxygen[p] + cis-tetradec-7-enoyl-CoA[p] => hydrogen peroxide[p] + trans-2,cis-7-tetradecadienoyl-CoA[p]	YGL205W	fatty acid degradation (sce00071)
r_2244	acyl-CoA oxidase (cis-dodec-5-enoyl-CoA)	oxygen[p] + cis-dodec-5-enoyl-CoA[p] => hydrogen peroxide[p] + trans-2,cis-5-dodecadienoyl-CoA[p]	YGL205W	fatty acid degradation (sce00071)
r_2245	acyl-CoA oxidase (oleoyl-CoA)	oleoyl-CoA[p] + oxygen[p] => hydrogen peroxide[p] + trans-2,cis-9-octadecadienoyl-CoA[p]	YGL205W	fatty acid degradation (sce00071)
r_2246	acyl-CoA oxidase (cis-hexadec-7-enoyl-CoA)	oxygen[p] + cis-hexadec-7-enoyl-CoA[p] => hydrogen peroxide[p] + trans-2,cis-7-hexadecadienoyl-CoA[p]	YGL205W	fatty acid degradation (sce00071)
r_2247	acyl-CoA oxidase (cis-tetradec-5-enoyl-CoA)	oxygen[p] + cis-tetradec-5-enoyl-CoA[p] => hydrogen peroxide[p] + trans-2,cis-5-tetradecadienoyl-CoA[p]	YGL205W	fatty acid degradation (sce00071)
r_2248	2-enoyl-CoA hydratase (3-hydroxydecanoyl-CoA)	H2O[p] + trans-dec-2-enoyl-CoA[p] => (R)-3-hydroxydecanoyl-CoA[p]	YKR009C	fatty acid degradation (sce00071)
r_2249	2-enoyl-CoA hydratase (3-hydroxydodecanoyl-CoA)	H2O[p] + trans-dodec-2-enoyl-CoA[p] => (R)-3-hydroxylauroyl-CoA[p]	YKR009C	fatty acid degradation (sce00071)
r_2250	2-enoyl-CoA hydratase (3-hydroxytetradecanoyl-CoA)	H2O[p] + trans-tetradec-2-enoyl-CoA[p] => (S)-3-hydroxytetradecanoyl-CoA[p]	YKR009C	fatty acid degradation (sce00071)
r_2251	2-enoyl-CoA hydratase (3-hydroxyhexadecanoyl-CoA)	H2O[p] + hexadec-2-enoyl-CoA[p] => (S)-3-hydroxypalmitoyl-CoA[p]	YKR009C	fatty acid degradation (sce00071)
r_2252	2-enoyl-CoA hydratase (3-hydroxyoctadecanoyl-CoA)	H2O[p] + trans-octadec-2-enoyl-CoA[p] => 3-hydroxyoctadecanoyl-CoA[p]	YKR009C	fatty acid degradation (sce00071)
r_2253	2-enoyl-CoA hydratase (3-hydroxyhexacosanoyl-CoA)	H2O[p] + trans-hexacos-2-enoyl-CoA[p] => (S)-3-hydroxyhexacosanoyl-CoA[p]	YKR009C	fatty acid degradation (sce00071)
r_2254	2-enoyl-CoA hydratase (3-hydroxybutanoyl-CoA)	H2O[p] + but-2-enoyl-CoA[p] => 4 H+[p] + (R)-3-hydroxybutanoyl-CoA[p]	YKR009C	fatty acid degradation (sce00071)
r_2255	2-enoyl-CoA hydratase (3-hydroxyhexanoyl-CoA)	H2O[p] + trans-hex-2-enoyl-CoA[p] => (R)-3-hydroxyhexanoyl-CoA[p]	YKR009C	fatty acid degradation (sce00071)
r_2256	2-enoyl-CoA hydratase (3-hydroxyoctanoyl-CoA)	4 H+[p] + H2O[p] + trans-oct-2-enoyl-CoA[p] => (R)-3-hydroxyoctanoyl-CoA[p]	YKR009C	fatty acid degradation (sce00071)
r_2257	2-enoyl-CoA hydratase (3-hydroxyicosanoyl-CoA)	H2O[p] + trans-icos-2-enoyl-CoA[p] => (R)-3-hydroxyicosanoyl-CoA[p]	YKR009C	fatty acid degradation (sce00071)
r_2258	2-enoyl-CoA hydratase (3-hydroxydocosanoyl-CoA)	H2O[p] + trans-docos-2-enoyl-CoA[p] => (R)-3-hydroxydocosanoyl-CoA[p]	YKR009C	fatty acid degradation (sce00071)
r_2259	2-enoyl-CoA hydratase (3-hydroxytetracosanoyl-CoA)	H2O[p] + trans-tetracos-2-enoyl-CoA[p] => (R)-3-hydroxytetracosanoyl-CoA[p]	YKR009C	fatty acid degradation (sce00071)
r_2260	2-enoyl-CoA hydratase (3-hydroxy-cis-hexadec-9-enoyl-CoA)	H2O[p] + trans-2,cis-9-hexadecadienoyl-CoA[p] => (R)-3-hydroxy-cis-hexadec-9-enoyl-CoA[p]	YKR009C	fatty acid degradation (sce00071)
r_2261	2-enoyl-CoA hydratase (3-hydroxy-cis-tetradec-7-enoyl-CoA)	H2O[p] + trans-2,cis-7-tetradecadienoyl-CoA[p] => (R)-3-hydroxy-cis-tetradec-7-enoyl-CoA[p]	YKR009C	fatty acid degradation (sce00071)
r_2262	2-enoyl-CoA hydratase (3-hydroxy-cis-dodec-5-enoyl-CoA)	H2O[p] + trans-2,cis-5-dodecadienoyl-CoA[p] => (R)-3-hydroxy-cis-dodec-5-enoyl-CoA[p]	YKR009C	fatty acid degradation (sce00071)
r_2263	2-enoyl-CoA hydratase (3-hydroxy-cis-octadec-9-enoyl-CoA)	4 H+[p] + H2O[p] + trans-2,cis-9-octadecadienoyl-CoA[p] => (R)-3-hydroxy-cis-octadec-9-enoyl-CoA[p]	YKR009C	fatty acid degradation (sce00071)
r_2264	2-enoyl-CoA hydratase (3-hydroxy-cis-hexadec-7-enoyl-CoA)	H2O[p] + trans-2,cis-7-hexadecadienoyl-CoA[p] => (R)-3-hydroxy-cis-hexadec-7-enoyl-CoA[p]	YKR009C	fatty acid degradation (sce00071)
r_2265	2-enoyl-CoA hydratase (3-hydroxy-cis-tetradec-5-enoyl-CoA)	H2O[p] + trans-2,cis-5-tetradecadienoyl-CoA[p] => (R)-3-hydroxy-cis-tetradec-5-enoyl-CoA[p]	YKR009C	fatty acid degradation (sce00071)
r_2266	3-hydroxyacyl-CoA dehydrogenase (3-oxodecanoyl-CoA)	(R)-3-hydroxydecanoyl-CoA[p] + NAD[p] => 3-oxodecanoyl-CoA[p] + H+[p] + NADH[p]	YKR009C	fatty acid degradation (sce00071)
r_2267	3-hydroxyacyl-CoA dehydrogenase (3-oxododecanoyl-CoA)	(R)-3-hydroxylauroyl-CoA[p] + NAD[p] => 3-oxolauroyl-CoA[p] + H+[p] + NADH[p]	YKR009C	fatty acid degradation (sce00071)
r_2268	3-hydroxyacyl-CoA dehydrogenase (3-oxohexadecanoyl-CoA)	(S)-3-hydroxypalmitoyl-CoA[p] + NAD[p] => 3-oxopalmitoyl-CoA[p] + H+[p] + NADH[p]	YKR009C	fatty acid degradation (sce00071)
r_2269	3-hydroxyacyl-CoA dehydrogenase (3-oxooctadecanoyl-CoA)	3-hydroxyoctadecanoyl-CoA[p] + NAD[p] => 3-oxooctadecanoyl-CoA[p] + H+[p] + NADH[p]	YKR009C	fatty acid degradation (sce00071)
r_2270	3-hydroxyacyl-CoA dehydrogenase (3-oxohexacosanoyl-CoA)	(S)-3-hydroxyhexacosanoyl-CoA[p] + NAD[p] => 3-oxohexacosanoyl-CoA[p] + H+[p] + NADH[p]	YKR009C	fatty acid degradation (sce00071)
r_2271	3-hydroxyacyl-CoA dehydrogenase (3-oxobutanoyl-CoA)	NAD[p] + (R)-3-hydroxybutanoyl-CoA[p] => H+[p] + NADH[p] + acetoacetyl-CoA[p]	YKR009C	fatty acid degradation (sce00071)
r_2272	3-hydroxyacyl-CoA dehydrogenase (3-oxohexanoyl-CoA)	NAD[p] + (R)-3-hydroxyhexanoyl-CoA[p] => H+[p] + NADH[p] + 3-oxohexanoyl-CoA[p]	YKR009C	fatty acid degradation (sce00071)
r_2273	3-hydroxyacyl-CoA dehydrogenase (3-oxooctanoyl-CoA)	NAD[p] + (R)-3-hydroxyoctanoyl-CoA[p] => H+[p] + NADH[p] + 3-oxooctanoyl-CoA[p]	YKR009C	fatty acid degradation (sce00071)
r_2274	3-hydroxyacyl-CoA dehydrogenase (3-oxoicosanoyl-CoA)	NAD[p] + (R)-3-hydroxyicosanoyl-CoA[p] => H+[p] + NADH[p] + 3-oxoicosanoyl-CoA[p]	YKR009C	fatty acid degradation (sce00071)
r_2275	3-hydroxyacyl-CoA dehydrogenase (3-oxodocosanoyl-CoA)	NAD[p] + (R)-3-hydroxydocosanoyl-CoA[p] => H+[p] + NADH[p] + 3-oxodocosanoyl-CoA[p]	YKR009C	fatty acid degradation (sce00071)
r_2276	3-hydroxyacyl-CoA dehydrogenase (3-oxotetracosanoyl-CoA)	NAD[p] + (R)-3-hydroxytetracosanoyl-CoA[p] => H+[p] + NADH[p] + 3-oxotetracosanoyl-CoA[p]	YKR009C	fatty acid degradation (sce00071)
r_2277	3-hydroxyacyl-CoA dehydrogenase (3-oxo-cis-hexadec-9-enoyl-CoA)	NAD[p] + (R)-3-hydroxy-cis-hexadec-9-enoyl-CoA[p] => H+[p] + NADH[p] + 3-oxo-cis-hexadec-9-enoyl-CoA[p]	YKR009C	fatty acid degradation (sce00071)
r_2278	3-hydroxyacyl-CoA dehydrogenase (3-oxo-cis-tetradec-7-enoyl-CoA)	NAD[p] + (R)-3-hydroxy-cis-tetradec-7-enoyl-CoA[p] => H+[p] + NADH[p] + 3-oxo-cis-tetradec-7-enoyl-CoA[p]	YKR009C	fatty acid degradation (sce00071)
r_2279	3-hydroxyacyl-CoA dehydrogenase (3-oxo-cis-dodec-5-enoyl-CoA)	NAD[p] + (R)-3-hydroxy-cis-dodec-5-enoyl-CoA[p] => H+[p] + NADH[p] + 3-oxo-cis-dodec-5-enoyl-CoA[p]	YKR009C	fatty acid degradation (sce00071)
r_2280	3-hydroxyacyl-CoA dehydrogenase (3-oxo-cis-octadec-9-enoyl-CoA)	NAD[p] + (R)-3-hydroxy-cis-octadec-9-enoyl-CoA[p] => H+[p] + NADH[p] + 3-oxo-cis-octadec-9-enoyl-CoA[p]	YKR009C	fatty acid degradation (sce00071)
r_2281	3-hydroxyacyl-CoA dehydrogenase (3-oxo-cis-hexadec-7-enoyl-CoA)	NAD[p] + (R)-3-hydroxy-cis-hexadec-7-enoyl-CoA[p] => H+[p] + NADH[p] + 3-oxo-cis-hexadec-7-enoyl-CoA[p]	YKR009C	fatty acid degradation (sce00071)
r_2282	3-hydroxyacyl-CoA dehydrogenase (3-oxo-cis-tetradec-5-enoyl-CoA)	NAD[p] + (R)-3-hydroxy-cis-tetradec-5-enoyl-CoA[p] => H+[p] + NADH[p] + 3-oxo-cis-tetradec-5-enoyl-CoA[p]	YKR009C	fatty acid degradation (sce00071)
r_2283	acetyl-CoA C-acyltransferase (acetyl-CoA)	coenzyme A[p] + acetoacetyl-CoA[p] => 2 acetyl-CoA[p]	YIL160C	fatty acid degradation (sce00071)
r_2284	acetyl-CoA C-acyltransferase (butanoyl-CoA)	coenzyme A[p] + 3-oxohexanoyl-CoA[p] => acetyl-CoA[p] + butanoyl-CoA[p]	YIL160C	fatty acid degradation (sce00071)
r_2285	acetyl-CoA C-acyltransferase (hexanoyl-CoA)	coenzyme A[p] + 3-oxooctanoyl-CoA[p] => acetyl-CoA[p] + hexanoyl-CoA[p]	YIL160C	fatty acid degradation (sce00071)
r_2286	acetyl-CoA C-acyltransferase (stearoyl-CoA)	coenzyme A[p] + 3-oxoicosanoyl-CoA[p] => acetyl-CoA[p] + stearoyl-CoA[p]	YIL160C	fatty acid degradation (sce00071)
r_2287	acetyl-CoA C-acyltransferase (icosanoyl-CoA)	coenzyme A[p] + 3-oxodocosanoyl-CoA[p] => acetyl-CoA[p] + icosanoyl-CoA[p]	YIL160C	fatty acid degradation (sce00071)
r_2288	acetyl-CoA C-acyltransferase (docosanoyl-CoA)	coenzyme A[p] + 3-oxotetracosanoyl-CoA[p] => acetyl-CoA[p] + docosanoyl-CoA[p]	YIL160C	fatty acid degradation (sce00071)
r_2289	acetyl-CoA C-acyltransferase (cis-tetradec-7-enoyl-CoA)	coenzyme A[p] + 3-oxo-cis-hexadec-9-enoyl-CoA[p] => acetyl-CoA[p] + cis-tetradec-7-enoyl-CoA[p]	YIL160C	fatty acid degradation (sce00071)
r_2290	acetyl-CoA C-acyltransferase (cis-dodec-5-enoyl-CoA)	coenzyme A[p] + 3-oxo-cis-tetradec-7-enoyl-CoA[p] => acetyl-CoA[p] + cis-dodec-5-enoyl-CoA[p]	YIL160C	fatty acid degradation (sce00071)
r_2291	acetyl-CoA C-acyltransferase (cis-dec-3-enoyl-CoA)	coenzyme A[p] + 3-oxo-cis-dodec-5-enoyl-CoA[p] => acetyl-CoA[p] + cis-dec-3-enoyl-CoA[p]	YIL160C	fatty acid degradation (sce00071)
r_2292	acetyl-CoA C-acyltransferase (cis-hexadec-7-enoyl-CoA)	coenzyme A[p] + 3-oxo-cis-octadec-9-enoyl-CoA[p] => acetyl-CoA[p] + cis-hexadec-7-enoyl-CoA[p]	YIL160C	fatty acid degradation (sce00071)
r_2293	acetyl-CoA C-acyltransferase (cis-tetradec-5-enoyl-CoA)	coenzyme A[p] + 3-oxo-cis-hexadec-7-enoyl-CoA[p] => acetyl-CoA[p] + cis-tetradec-5-enoyl-CoA[p]	YIL160C	fatty acid degradation (sce00071)
r_2294	acetyl-CoA C-acyltransferase (cis-dodec-3-enoyl-CoA)	coenzyme A[p] + 3-oxo-cis-tetradec-5-enoyl-CoA[p] => acetyl-CoA[p] + cis-dodec-3-enoyl-CoA[p]	YIL160C	fatty acid degradation (sce00071)
r_2295	delta3,delta2-enoyl-CoA isomerase (cis-dec-3-enoyl-CoA)	cis-dec-3-enoyl-CoA[p] => 4 H+[p] + trans-dec-2-enoyl-CoA[p]	YLR284C	fatty acid degradation (sce00071)
r_2296	delta3,delta2-enoyl-CoA isomerase (trans-2,cis-5-dodecadienoyl-CoA)	trans-2,cis-5-dodecadienoyl-CoA[p] => trans-3,cis-5-dodecadienoyl-CoA[p]	YLR284C	fatty acid degradation (sce00071)
r_2297	delta3,delta2-enoyl-CoA isomerase (trans-dodec-3-enoyl-CoA)	trans-dodec-3-enoyl-CoA[p] => 4 H+[p] + trans-dodec-2-enoyl-CoA[p]	YLR284C	fatty acid degradation (sce00071)
r_2298	delta3,delta2-enoyl-CoA isomerase (cis-dodec-3-enoyl-CoA)	cis-dodec-3-enoyl-CoA[p] => 4 H+[p] + trans-dodec-2-enoyl-CoA[p]	YLR284C	fatty acid degradation (sce00071)
r_2299	delta3,delta2-enoyl-CoA isomerase (trans-2,cis-5-tetradecadienoyl-CoA)	trans-2,cis-5-tetradecadienoyl-CoA[p] => trans-3,cis-5-tetradecadienoyl-CoA[p]	YLR284C	fatty acid degradation (sce00071)
r_2300	delta3,delta2-enoyl-CoA isomerase (trans-tetradec-3-enoyl-CoA)	trans-tetradec-3-enoyl-CoA[p] => 4 H+[p] + trans-tetradec-2-enoyl-CoA[p]	YLR284C	fatty acid degradation (sce00071)
r_2301	delta(3,5)-delta(2,4)-dienoyl-CoA isomerase (trans-3,cis-5-dodecadienoyl-CoA)	trans-3,cis-5-dodecadienoyl-CoA[p] => trans-2,trans-4-dodecadienoyl-CoA[p]	YOR180C	fatty acid degradation (sce00071)
r_2302	delta(3,5)-delta(2,4)-dienoyl-CoA isomerase (trans-3,cis-5-tetradecadienoyl-CoA)	trans-3,cis-5-tetradecadienoyl-CoA[p] => trans-2,trans-4-tetradecadienoyl-CoA[p]	YOR180C	fatty acid degradation (sce00071)
r_2303	2,4-dienoyl-CoA reductase (trans-2,trans-4-dodecadienoyl-CoA)	H+[p] + NADPH[p] + trans-2,trans-4-dodecadienoyl-CoA[p] => NADP(+)[p] + trans-dodec-3-enoyl-CoA[p]	YNL202W	other
r_2304	2,4-dienoyl-CoA reductase (trans-2,trans-4-tetradecadienoyl-CoA)	H+[p] + NADPH[p] + trans-2,trans-4-tetradecadienoyl-CoA[p] => NADP(+)[p] + trans-tetradec-3-enoyl-CoA[p]	YNL202W	other
r_2305	cis-aconitate(3-) to isocitrate	cis-aconitate[c] + H2O[c] <=> isocitrate[c]	YLR304C	citrate cycle (tca cycle) (sce00020)
r_2308	glycerol-3-phosphate acyltransferase (16:0), ER membrane	2 H+[erm] + palmitoyl-CoA[erm] + glycerol 3-phosphate[erm] => coenzyme A[erm] + 1-acyl-sn-glycerol 3-phosphate (16:0)[erm]	YBL011W or YKR067W	glycerolipid metabolism / glycerophospholipid metabolism (sce00561,sce00564)
r_2309	glycerol-3-phosphate acyltransferase (16:1), ER membrane	2 H+[erm] + palmitoleoyl-CoA(4-)[erm] + glycerol 3-phosphate[erm] => coenzyme A[erm] + 1-acyl-sn-glycerol 3-phosphate (16:1)[erm]	YBL011W or YKR067W	glycerolipid metabolism / glycerophospholipid metabolism (sce00561,sce00564)
r_2310	glycerol-3-phosphate acyltransferase (18:0), ER membrane	2 H+[erm] + stearoyl-CoA[erm] + glycerol 3-phosphate[erm] => coenzyme A[erm] + 1-acyl-sn-glycerol 3-phosphate (18:0)[erm]	YKR067W	glycerolipid metabolism / glycerophospholipid metabolism (sce00561,sce00564)
r_2311	glycerol-3-phosphate acyltransferase (18:1), ER membrane	2 H+[erm] + oleoyl-CoA[erm] + glycerol 3-phosphate[erm] => coenzyme A[erm] + 1-acyl-sn-glycerol 3-phosphate (18:1)[erm]	YKR067W	glycerolipid metabolism / glycerophospholipid metabolism (sce00561,sce00564)
r_2312	dihydroxyacetone phosphate acyltransferase (16:0), ER membrane	2 H+[erm] + palmitoyl-CoA[erm] + dihydroxyacetone phosphate[erm] => coenzyme A[erm] + acylglycerone phosphate (16:0)[erm]	YBL011W or YKR067W	glycerolipid metabolism / glycerophospholipid metabolism (sce00561,sce00564)
r_2313	dihydroxyacetone phosphate acyltransferase (16:1), ER membrane	2 H+[erm] + palmitoleoyl-CoA(4-)[erm] + dihydroxyacetone phosphate[erm] => coenzyme A[erm] + acylglycerone phosphate (16:1)[erm]	YBL011W or YKR067W	glycerolipid metabolism / glycerophospholipid metabolism (sce00561,sce00564)
r_2314	dihydroxyacetone phosphate acyltransferase (18:0), ER membrane	2 H+[erm] + stearoyl-CoA[erm] + dihydroxyacetone phosphate[erm] => coenzyme A[erm] + acylglycerone phosphate (18:0)[erm]	YKR067W	glycerolipid metabolism / glycerophospholipid metabolism (sce00561,sce00564)
r_2315	dihydroxyacetone phosphate acyltransferase (18:1), ER membrane	2 H+[erm] + oleoyl-CoA[erm] + dihydroxyacetone phosphate[erm] => coenzyme A[erm] + acylglycerone phosphate (18:1)[erm]	YKR067W	glycerolipid metabolism / glycerophospholipid metabolism (sce00561,sce00564)
r_2316	glycerol-3-phosphate acyltransferase (16:0), lipid particle	glycerol 3-phosphate[lp] + 2 H+[erm] + palmitoyl-CoA[lp] => coenzyme A[lp] + 1-acyl-sn-glycerol 3-phosphate (16:0)[lp]	YKR067W	glycerolipid metabolism / glycerophospholipid metabolism (sce00561,sce00564)
r_2317	glycerol-3-phosphate acyltransferase (16:1), lipid particle	glycerol 3-phosphate[lp] + 2 H+[erm] + palmitoleoyl-CoA(4-)[lp] => coenzyme A[lp] + 1-acyl-sn-glycerol 3-phosphate (16:1)[lp]	YKR067W	glycerolipid metabolism / glycerophospholipid metabolism (sce00561,sce00564)
r_2318	glycerol-3-phosphate acyltransferase (18:0), lipid particle	glycerol 3-phosphate[lp] + 2 H+[erm] + stearoyl-CoA[lp] => coenzyme A[lp] + 1-acyl-sn-glycerol 3-phosphate (18:0)[lp]	YKR067W	glycerolipid metabolism / glycerophospholipid metabolism (sce00561,sce00564)
r_2319	glycerol-3-phosphate acyltransferase (18:1), lipid particle	glycerol 3-phosphate[lp] + 2 H+[erm] + oleoyl-CoA[lp] => coenzyme A[lp] + 1-acyl-sn-glycerol 3-phosphate (18:1)[lp]	YKR067W	glycerolipid metabolism / glycerophospholipid metabolism (sce00561,sce00564)
r_2320	dihydroxyacetone phosphate acyltransferase (16:0), lipid particle	dihydroxyacetone phosphate[lp] + 2 H+[lp] + palmitoyl-CoA[lp] => coenzyme A[lp] + acylglycerone phosphate (16:0)[lp]	YKR067W	glycerolipid metabolism / glycerophospholipid metabolism (sce00561,sce00564)
r_2321	dihydroxyacetone phosphate acyltransferase (16:1), lipid particle	dihydroxyacetone phosphate[lp] + 2 H+[lp] + palmitoleoyl-CoA(4-)[lp] => coenzyme A[lp] + acylglycerone phosphate (16:1)[lp]	YKR067W	glycerolipid metabolism / glycerophospholipid metabolism (sce00561,sce00564)
r_2322	dihydroxyacetone phosphate acyltransferase (18:0), lipid particle	dihydroxyacetone phosphate[lp] + 2 H+[lp] + stearoyl-CoA[lp] => coenzyme A[lp] + acylglycerone phosphate (18:0)[lp]	YKR067W	glycerolipid metabolism / glycerophospholipid metabolism (sce00561,sce00564)
r_2323	dihydroxyacetone phosphate acyltransferase (18:1), lipid particle	dihydroxyacetone phosphate[lp] + 2 H+[lp] + oleoyl-CoA[lp] => coenzyme A[lp] + acylglycerone phosphate (18:1)[lp]	YKR067W	glycerolipid metabolism / glycerophospholipid metabolism (sce00561,sce00564)
r_2324	acyl dhap reductase (16:0), ER membrane	H+[erm] + NADPH[erm] + acylglycerone phosphate (16:0)[erm] => NADP(+)[erm] + 1-acyl-sn-glycerol 3-phosphate (16:0)[erm]	YIL124W	glycerophospholipid metabolism (sce00564)
r_2325	acyl dhap reductase (16:1), ER membrane	H+[erm] + NADPH[erm] + acylglycerone phosphate (16:1)[erm] => NADP(+)[erm] + 1-acyl-sn-glycerol 3-phosphate (16:1)[erm]	YIL124W	glycerophospholipid metabolism (sce00564)
r_2326	acyl dhap reductase (18:0), ER membrane	H+[erm] + NADPH[erm] + acylglycerone phosphate (18:0)[erm] => NADP(+)[erm] + 1-acyl-sn-glycerol 3-phosphate (18:0)[erm]	YIL124W	glycerophospholipid metabolism (sce00564)
r_2327	acyl dhap reductase (18:1), ER membrane	H+[erm] + NADPH[erm] + acylglycerone phosphate (18:1)[erm] => NADP(+)[erm] + 1-acyl-sn-glycerol 3-phosphate (18:1)[erm]	YIL124W	glycerophospholipid metabolism (sce00564)
r_2328	acyl dhap reductase (16:0), lipid particle	H+[lp] + acylglycerone phosphate (16:0)[lp] + NADPH[lp] => 1-acyl-sn-glycerol 3-phosphate (16:0)[lp] + NADP(+)[lp]	YIL124W	glycerophospholipid metabolism (sce00564)
r_2329	acyl dhap reductase (16:1), lipid particle	H+[lp] + acylglycerone phosphate (16:1)[lp] + NADPH[lp] => 1-acyl-sn-glycerol 3-phosphate (16:1)[lp] + NADP(+)[lp]	YIL124W	glycerophospholipid metabolism (sce00564)
r_2330	acyl dhap reductase (18:0), lipid particle	H+[lp] + acylglycerone phosphate (18:0)[lp] + NADPH[lp] => 1-acyl-sn-glycerol 3-phosphate (18:0)[lp] + NADP(+)[lp]	YIL124W	glycerophospholipid metabolism (sce00564)
r_2331	acyl dhap reductase (18:1), lipid particle	H+[lp] + acylglycerone phosphate (18:1)[lp] + NADPH[lp] => 1-acyl-sn-glycerol 3-phosphate (18:1)[lp] + NADP(+)[lp]	YIL124W	glycerophospholipid metabolism (sce00564)
r_2332	1-acyl-sn-glycerol-3-phosphate acyltransferase (1-16:0, 2-16:1), ER membrane	palmitoleoyl-CoA(4-)[erm] + 1-acyl-sn-glycerol 3-phosphate (16:0)[erm] => coenzyme A[erm] + phosphatidate (1-16:0, 2-16:1)[erm]	YOR175C	glycerolipid metabolism / glycerophospholipid metabolism (sce00561,sce00564)
r_2333	1-acyl-sn-glycerol-3-phosphate acyltransferase (1-16:0, 2-18:1), ER membrane	oleoyl-CoA[erm] + 1-acyl-sn-glycerol 3-phosphate (16:0)[erm] => coenzyme A[erm] + phosphatidate (1-16:0, 2-18:1)[erm]	YDL052C or YOR175C	glycerolipid metabolism / glycerophospholipid metabolism (sce00561,sce00564)
r_2334	1-acyl-sn-glycerol-3-phosphate acyltransferase (1-16:1, 2-16:1), ER membrane	palmitoleoyl-CoA(4-)[erm] + 1-acyl-sn-glycerol 3-phosphate (16:1)[erm] => coenzyme A[erm] + phosphatidate (1-16:1, 2-16:1)[erm]	YOR175C	glycerolipid metabolism / glycerophospholipid metabolism (sce00561,sce00564)
r_2335	1-acyl-sn-glycerol-3-phosphate acyltransferase (1-16:1, 2-18:1), ER membrane	oleoyl-CoA[erm] + 1-acyl-sn-glycerol 3-phosphate (16:1)[erm] => coenzyme A[erm] + phosphatidate (1-16:1, 2-18:1)[erm]	YDL052C or YOR175C	glycerolipid metabolism / glycerophospholipid metabolism (sce00561,sce00564)
r_2336	1-acyl-sn-glycerol-3-phosphate acyltransferase (1-18:0, 2-16:1), ER membrane	palmitoleoyl-CoA(4-)[erm] + 1-acyl-sn-glycerol 3-phosphate (18:0)[erm] => coenzyme A[erm] + phosphatidate (1-18:0, 2-16:1)[erm]	YOR175C	glycerolipid metabolism / glycerophospholipid metabolism (sce00561,sce00564)
r_2337	1-acyl-sn-glycerol-3-phosphate acyltransferase (1-18:0, 2-18:1), ER membrane	oleoyl-CoA[erm] + 1-acyl-sn-glycerol 3-phosphate (18:0)[erm] => coenzyme A[erm] + phosphatidate (1-18:0, 2-18:1)[erm]	YDL052C or YOR175C	glycerolipid metabolism / glycerophospholipid metabolism (sce00561,sce00564)
r_2338	1-acyl-sn-glycerol-3-phosphate acyltransferase (1-18:1, 2-16:1), ER membrane	palmitoleoyl-CoA(4-)[erm] + 1-acyl-sn-glycerol 3-phosphate (18:1)[erm] => coenzyme A[erm] + phosphatidate (1-18:1, 2-16:1)[erm]	YOR175C	glycerolipid metabolism / glycerophospholipid metabolism (sce00561,sce00564)
r_2339	1-acyl-sn-glycerol-3-phosphate acyltransferase (1-18:1, 2-18:1), ER membrane	oleoyl-CoA[erm] + 1-acyl-sn-glycerol 3-phosphate (18:1)[erm] => coenzyme A[erm] + phosphatidate (1-18:1, 2-18:1)[erm]	YDL052C or YOR175C	glycerolipid metabolism / glycerophospholipid metabolism (sce00561,sce00564)
r_2340	1-acyl-sn-glycerol-3-phosphate acyltransferase (1-16:0, 2-18:1), lipid particle	oleoyl-CoA[lp] + 1-acyl-sn-glycerol 3-phosphate (16:0)[lp] => coenzyme A[lp] + phosphatidate (1-16:0, 2-18:1)[lp]	YDL052C or YKR089C or YOR081C	glycerolipid metabolism / glycerophospholipid metabolism (sce00561,sce00564)
r_2341	1-acyl-sn-glycerol-3-phosphate acyltransferase (1-16:1, 2-18:1), lipid particle	oleoyl-CoA[lp] + 1-acyl-sn-glycerol 3-phosphate (16:1)[lp] => coenzyme A[lp] + phosphatidate (1-16:1, 2-18:1)[lp]	YDL052C or YKR089C or YOR081C	glycerolipid metabolism / glycerophospholipid metabolism (sce00561,sce00564)
r_2342	1-acyl-sn-glycerol-3-phosphate acyltransferase (1-18:0, 2-18:1), lipid particle	oleoyl-CoA[lp] + 1-acyl-sn-glycerol 3-phosphate (18:0)[lp] => coenzyme A[lp] + phosphatidate (1-18:0, 2-18:1)[lp]	YDL052C or YKR089C or YOR081C	glycerolipid metabolism / glycerophospholipid metabolism (sce00561,sce00564)
r_2343	1-acyl-sn-glycerol-3-phosphate acyltransferase (1-18:1, 2-18:1), lipid particle	oleoyl-CoA[lp] + 1-acyl-sn-glycerol 3-phosphate (18:1)[lp] => coenzyme A[lp] + phosphatidate (1-18:1, 2-18:1)[lp]	YDL052C or YKR089C or YOR081C	glycerolipid metabolism / glycerophospholipid metabolism (sce00561,sce00564)
r_2344	PA phosphatase (1-16:0, 2-16:1), ER membrane	H2O[erm] + phosphatidate (1-16:0, 2-16:1)[erm] => 2 H+[erm] + phosphate[erm] + diglyceride (1-16:0, 2-16:1)[erm]	YMR165C	glycerolipid metabolism / glycerophospholipid metabolism (sce00561,sce00564)
r_2345	PA phosphatase (1-16:0, 2-18:1), ER membrane	H2O[erm] + phosphatidate (1-16:0, 2-18:1)[erm] => 2 H+[erm] + phosphate[erm] + diglyceride (1-16:0, 2-18:1)[erm]	YMR165C	glycerolipid metabolism / glycerophospholipid metabolism (sce00561,sce00564)
r_2346	PA phosphatase (1-16:1, 2-16:1), ER membrane	H2O[erm] + phosphatidate (1-16:1, 2-16:1)[erm] => 2 H+[erm] + phosphate[erm] + diglyceride (1-16:1, 2-16:1)[erm]	YMR165C	glycerolipid metabolism / glycerophospholipid metabolism (sce00561,sce00564)
r_2347	PA phosphatase (1-16:1, 2-18:1), ER membrane	H2O[erm] + phosphatidate (1-16:1, 2-18:1)[erm] => 2 H+[erm] + phosphate[erm] + diglyceride (1-16:1, 2-18:1)[erm]	YMR165C	glycerolipid metabolism / glycerophospholipid metabolism (sce00561,sce00564)
r_2348	PA phosphatase (1-18:0, 2-16:1), ER membrane	H2O[erm] + phosphatidate (1-18:0, 2-16:1)[erm] => 2 H+[erm] + phosphate[erm] + diglyceride (1-18:0, 2-16:1)[erm]	YMR165C	glycerolipid metabolism / glycerophospholipid metabolism (sce00561,sce00564)
r_2349	PA phosphatase (1-18:0, 2-18:1), ER membrane	H2O[erm] + phosphatidate (1-18:0, 2-18:1)[erm] => 2 H+[erm] + phosphate[erm] + diglyceride (1-18:0, 2-18:1)[erm]	YMR165C	glycerolipid metabolism / glycerophospholipid metabolism (sce00561,sce00564)
r_2350	PA phosphatase (1-18:1, 2-16:1), ER membrane	H2O[erm] + phosphatidate (1-18:1, 2-16:1)[erm] => 2 H+[erm] + phosphate[erm] + diglyceride (1-18:1, 2-16:1)[erm]	YMR165C	glycerolipid metabolism / glycerophospholipid metabolism (sce00561,sce00564)
r_2351	PA phosphatase (1-18:1, 2-18:1), ER membrane	H2O[erm] + phosphatidate (1-18:1, 2-18:1)[erm] => 2 H+[erm] + phosphate[erm] + diglyceride (1-18:1, 2-18:1)[erm]	YMR165C	glycerolipid metabolism / glycerophospholipid metabolism (sce00561,sce00564)
r_2352	PA phosphatase (1-16:0, 2-16:1), vacuolar membrane	phosphatidate (1-16:0, 2-16:1)[vm] + H2O[vm] => phosphate[vm] + diglyceride (1-16:0, 2-16:1)[vm] + 2 H+[vm]	YDR284C	glycerolipid metabolism / glycerophospholipid metabolism (sce00561,sce00564)
r_2353	PA phosphatase (1-16:0, 2-18:1), vacuolar membrane	H2O[vm] + phosphatidate (1-16:0, 2-18:1)[vm] => phosphate[vm] + diglyceride (1-16:0, 2-18:1)[vm] + 2 H+[vm]	YDR284C	glycerolipid metabolism / glycerophospholipid metabolism (sce00561,sce00564)
r_2354	PA phosphatase (1-16:1, 2-16:1), vacuolar membrane	H2O[vm] + phosphatidate (1-16:1, 2-16:1)[vm] => phosphate[vm] + diglyceride (1-16:1, 2-16:1)[vm] + 2 H+[vm]	YDR284C	glycerolipid metabolism / glycerophospholipid metabolism (sce00561,sce00564)
r_2355	PA phosphatase (1-16:1, 2-18:1), vacuolar membrane	H2O[vm] + phosphatidate (1-16:1, 2-18:1)[vm] => phosphate[vm] + diglyceride (1-16:1, 2-18:1)[vm] + 2 H+[vm]	YDR284C	glycerolipid metabolism / glycerophospholipid metabolism (sce00561,sce00564)
r_2356	PA phosphatase (1-18:0, 2-16:1), vacuolar membrane	H2O[vm] + phosphatidate (1-18:0, 2-16:1)[vm] => phosphate[vm] + diglyceride (1-18:0, 2-16:1)[vm] + 2 H+[vm]	YDR284C	glycerolipid metabolism / glycerophospholipid metabolism (sce00561,sce00564)
r_2357	PA phosphatase (1-18:0, 2-18:1), vacuolar membrane	H2O[vm] + phosphatidate (1-18:0, 2-18:1)[vm] => phosphate[vm] + diglyceride (1-18:0, 2-18:1)[vm] + 2 H+[vm]	YDR284C	glycerolipid metabolism / glycerophospholipid metabolism (sce00561,sce00564)
r_2358	PA phosphatase (1-18:1, 2-16:1), vacuolar membrane	H2O[vm] + phosphatidate (1-18:1, 2-16:1)[vm] => phosphate[vm] + diglyceride (1-18:1, 2-16:1)[vm] + 2 H+[vm]	YDR284C	glycerolipid metabolism / glycerophospholipid metabolism (sce00561,sce00564)
r_2359	PA phosphatase (1-18:1, 2-18:1), vacuolar membrane	H2O[vm] + phosphatidate (1-18:1, 2-18:1)[vm] => phosphate[vm] + diglyceride (1-18:1, 2-18:1)[vm] + 2 H+[vm]	YDR284C	glycerolipid metabolism / glycerophospholipid metabolism (sce00561,sce00564)
r_2360	PA phosphatase (1-16:0, 2-16:1), Golgi membrane	phosphatidate (1-16:0, 2-16:1)[gm] + H2O[gm] => phosphate[gm] + diglyceride (1-16:0, 2-16:1)[gm] + 2 H+[gm]	YDR503C	glycerolipid metabolism / glycerophospholipid metabolism (sce00561,sce00564)
r_2361	PA phosphatase (1-16:0, 2-18:1), Golgi membrane	H2O[gm] + phosphatidate (1-16:0, 2-18:1)[gm] => phosphate[gm] + diglyceride (1-16:0, 2-18:1)[gm] + 2 H+[gm]	YDR503C	glycerolipid metabolism / glycerophospholipid metabolism (sce00561,sce00564)
r_2362	PA phosphatase (1-16:1, 2-16:1), Golgi membrane	H2O[gm] + phosphatidate (1-16:1, 2-16:1)[gm] => phosphate[gm] + diglyceride (1-16:1, 2-16:1)[gm] + 2 H+[gm]	YDR503C	glycerolipid metabolism / glycerophospholipid metabolism (sce00561,sce00564)
r_2363	PA phosphatase (1-16:1, 2-18:1), Golgi membrane	H2O[gm] + phosphatidate (1-16:1, 2-18:1)[gm] => phosphate[gm] + diglyceride (1-16:1, 2-18:1)[gm] + 2 H+[gm]	YDR503C	glycerolipid metabolism / glycerophospholipid metabolism (sce00561,sce00564)
r_2364	PA phosphatase (1-18:0, 2-16:1), Golgi membrane	H2O[gm] + phosphatidate (1-18:0, 2-16:1)[gm] => phosphate[gm] + diglyceride (1-18:0, 2-16:1)[gm] + 2 H+[gm]	YDR503C	glycerolipid metabolism / glycerophospholipid metabolism (sce00561,sce00564)
r_2365	PA phosphatase (1-18:0, 2-18:1), Golgi membrane	H2O[gm] + phosphatidate (1-18:0, 2-18:1)[gm] => phosphate[gm] + diglyceride (1-18:0, 2-18:1)[gm] + 2 H+[gm]	YDR503C	glycerolipid metabolism / glycerophospholipid metabolism (sce00561,sce00564)
r_2366	PA phosphatase (1-18:1, 2-16:1), Golgi membrane	H2O[gm] + phosphatidate (1-18:1, 2-16:1)[gm] => phosphate[gm] + diglyceride (1-18:1, 2-16:1)[gm] + 2 H+[gm]	YDR503C	glycerolipid metabolism / glycerophospholipid metabolism (sce00561,sce00564)
r_2367	PA phosphatase (1-18:1, 2-18:1), Golgi membrane	H2O[gm] + phosphatidate (1-18:1, 2-18:1)[gm] => phosphate[gm] + diglyceride (1-18:1, 2-18:1)[gm] + 2 H+[gm]	YDR503C	glycerolipid metabolism / glycerophospholipid metabolism (sce00561,sce00564)
r_2368	diacylglycerol acyltransferase (1-16:0, 2-16:1, 3-16:0), ER membrane	palmitoyl-CoA[erm] + diglyceride (1-16:0, 2-16:1)[erm] => coenzyme A[erm] + triglyceride (1-16:0, 2-16:1, 3-16:0)[erm]	YCR048W or YNR019W or YOR245C	glycerolipid metabolism (sce00561)
r_2369	diacylglycerol acyltransferase (1-16:0, 2-18:1, 3-16:0), ER membrane	palmitoyl-CoA[erm] + diglyceride (1-16:0, 2-18:1)[erm] => coenzyme A[erm] + triglyceride (1-16:0, 2-18:1, 3-16:0)[erm]	YCR048W or YNR019W or YOR245C	glycerolipid metabolism (sce00561)
r_2370	diacylglycerol acyltransferase (1-16:1, 2-16:1, 3-16:0), ER membrane	palmitoyl-CoA[erm] + diglyceride (1-16:1, 2-16:1)[erm] => coenzyme A[erm] + triglyceride (1-16:1, 2-16:1, 3-16:0)[erm]	YCR048W or YNR019W or YOR245C	glycerolipid metabolism (sce00561)
r_2371	diacylglycerol acyltransferase (1-16:1, 2-18:1, 3-16:0), ER membrane	palmitoyl-CoA[erm] + diglyceride (1-16:1, 2-18:1)[erm] => coenzyme A[erm] + triglyceride (1-16:1, 2-18:1, 3-16:0)[erm]	YCR048W or YNR019W or YOR245C	glycerolipid metabolism (sce00561)
r_2372	diacylglycerol acyltransferase (1-18:0, 2-16:1, 3-16:0), ER membrane	palmitoyl-CoA[erm] + diglyceride (1-18:0, 2-16:1)[erm] => coenzyme A[erm] + triglyceride (1-18:0, 2-16:1, 3-16:0)[erm]	YCR048W or YNR019W or YOR245C	glycerolipid metabolism (sce00561)
r_2373	diacylglycerol acyltransferase (1-18:0, 2-18:1, 3-16:0), ER membrane	palmitoyl-CoA[erm] + diglyceride (1-18:0, 2-18:1)[erm] => coenzyme A[erm] + triglyceride (1-18:0, 2-18:1, 3-16:0)[erm]	YCR048W or YNR019W or YOR245C	glycerolipid metabolism (sce00561)
r_2374	diacylglycerol acyltransferase (1-18:1, 2-16:1, 3-16:0), ER membrane	palmitoyl-CoA[erm] + diglyceride (1-18:1, 2-16:1)[erm] => coenzyme A[erm] + triglyceride (1-18:1, 2-16:1, 3-16:0)[erm]	YCR048W or YNR019W or YOR245C	glycerolipid metabolism (sce00561)
r_2375	diacylglycerol acyltransferase (1-18:1, 2-18:1, 3-16:0), ER membrane	palmitoyl-CoA[erm] + diglyceride (1-18:1, 2-18:1)[erm] => coenzyme A[erm] + triglyceride (1-18:1, 2-18:1, 3-16:0)[erm]	YCR048W or YNR019W or YOR245C	glycerolipid metabolism (sce00561)
r_2376	diacylglycerol acyltransferase (1-16:0, 2-16:1, 3-16:1), ER membrane	palmitoleoyl-CoA(4-)[erm] + diglyceride (1-16:0, 2-16:1)[erm] => coenzyme A[erm] + triglyceride (1-16:0, 2-16:1, 3-16:1)[erm]	YCR048W or YNR019W or YOR245C	glycerolipid metabolism (sce00561)
r_2377	diacylglycerol acyltransferase (1-16:0, 2-18:1, 3-16:1), ER membrane	palmitoleoyl-CoA(4-)[erm] + diglyceride (1-16:0, 2-18:1)[erm] => coenzyme A[erm] + triglyceride (1-16:0, 2-18:1, 3-16:1)[erm]	YCR048W or YNR019W or YOR245C	glycerolipid metabolism (sce00561)
r_2378	diacylglycerol acyltransferase (1-16:1, 2-16:1, 3-16:1), ER membrane	palmitoleoyl-CoA(4-)[erm] + diglyceride (1-16:1, 2-16:1)[erm] => coenzyme A[erm] + triglyceride (1-16:1, 2-16:1, 3-16:1)[erm]	YCR048W or YNR019W or YOR245C	glycerolipid metabolism (sce00561)
r_2379	diacylglycerol acyltransferase (1-16:1, 2-18:1, 3-16:1), ER membrane	palmitoleoyl-CoA(4-)[erm] + diglyceride (1-16:1, 2-18:1)[erm] => coenzyme A[erm] + triglyceride (1-16:1, 2-18:1, 3-16:1)[erm]	YCR048W or YNR019W or YOR245C	glycerolipid metabolism (sce00561)
r_2380	diacylglycerol acyltransferase (1-18:0, 2-16:1, 3-16:1), ER membrane	palmitoleoyl-CoA(4-)[erm] + diglyceride (1-18:0, 2-16:1)[erm] => coenzyme A[erm] + triglyceride (1-18:0, 2-16:1, 3-16:1)[erm]	YCR048W or YNR019W or YOR245C	glycerolipid metabolism (sce00561)
r_2381	diacylglycerol acyltransferase (1-18:0, 2-18:1, 3-16:1), ER membrane	palmitoleoyl-CoA(4-)[erm] + diglyceride (1-18:0, 2-18:1)[erm] => coenzyme A[erm] + triglyceride (1-18:0, 2-18:1, 3-16:1)[erm]	YCR048W or YNR019W or YOR245C	glycerolipid metabolism (sce00561)
r_2382	diacylglycerol acyltransferase (1-18:1, 2-16:1, 3-16:1), ER membrane	palmitoleoyl-CoA(4-)[erm] + diglyceride (1-18:1, 2-16:1)[erm] => coenzyme A[erm] + triglyceride (1-18:1, 2-16:1, 3-16:1)[erm]	YCR048W or YNR019W or YOR245C	glycerolipid metabolism (sce00561)
r_2383	diacylglycerol acyltransferase (1-18:1, 2-18:1, 3-16:1), ER membrane	palmitoleoyl-CoA(4-)[erm] + diglyceride (1-18:1, 2-18:1)[erm] => coenzyme A[erm] + triglyceride (1-18:1, 2-18:1, 3-16:1)[erm]	YCR048W or YNR019W or YOR245C	glycerolipid metabolism (sce00561)
r_2384	diacylglycerol acyltransferase (1-16:0, 2-16:1, 3-18:0), ER membrane	stearoyl-CoA[erm] + diglyceride (1-16:0, 2-16:1)[erm] => coenzyme A[erm] + triglyceride (1-16:0, 2-16:1, 3-18:0)[erm]	YCR048W or YNR019W or YOR245C	glycerolipid metabolism (sce00561)
r_2385	diacylglycerol acyltransferase (1-16:0, 2-18:1, 3-18:0), ER membrane	stearoyl-CoA[erm] + diglyceride (1-16:0, 2-18:1)[erm] => coenzyme A[erm] + triglyceride (1-16:0, 2-18:1, 3-18:0)[erm]	YCR048W or YNR019W or YOR245C	glycerolipid metabolism (sce00561)
r_2386	diacylglycerol acyltransferase (1-16:1, 2-16:1, 3-18:0), ER membrane	stearoyl-CoA[erm] + diglyceride (1-16:1, 2-16:1)[erm] => coenzyme A[erm] + triglyceride (1-16:1, 2-16:1, 3-18:0)[erm]	YCR048W or YNR019W or YOR245C	glycerolipid metabolism (sce00561)
r_2387	diacylglycerol acyltransferase (1-16:1, 2-18:1, 3-18:0), ER membrane	stearoyl-CoA[erm] + diglyceride (1-16:1, 2-18:1)[erm] => coenzyme A[erm] + triglyceride (1-16:1, 2-18:1, 3-18:0)[erm]	YCR048W or YNR019W or YOR245C	glycerolipid metabolism (sce00561)
r_2388	diacylglycerol acyltransferase (1-18:0, 2-16:1, 3-18:0), ER membrane	stearoyl-CoA[erm] + diglyceride (1-18:0, 2-16:1)[erm] => coenzyme A[erm] + triglyceride (1-18:0, 2-16:1, 3-18:0)[erm]	YCR048W or YNR019W or YOR245C	glycerolipid metabolism (sce00561)
r_2389	diacylglycerol acyltransferase (1-18:0, 2-18:1, 3-18:0), ER membrane	stearoyl-CoA[erm] + diglyceride (1-18:0, 2-18:1)[erm] => coenzyme A[erm] + triglyceride (1-18:0, 2-18:1, 3-18:0)[erm]	YCR048W or YNR019W or YOR245C	glycerolipid metabolism (sce00561)
r_2390	diacylglycerol acyltransferase (1-18:1, 2-16:1, 3-18:0), ER membrane	stearoyl-CoA[erm] + diglyceride (1-18:1, 2-16:1)[erm] => coenzyme A[erm] + triglyceride (1-18:1, 2-16:1, 3-18:0)[erm]	YCR048W or YNR019W or YOR245C	glycerolipid metabolism (sce00561)
r_2391	diacylglycerol acyltransferase (1-18:1, 2-18:1, 3-18:0), ER membrane	stearoyl-CoA[erm] + diglyceride (1-18:1, 2-18:1)[erm] => coenzyme A[erm] + triglyceride (1-18:1, 2-18:1, 3-18:0)[erm]	YCR048W or YNR019W or YOR245C	glycerolipid metabolism (sce00561)
r_2392	diacylglycerol acyltransferase (1-16:0, 2-16:1, 3-18:1), ER membrane	oleoyl-CoA[erm] + diglyceride (1-16:0, 2-16:1)[erm] => coenzyme A[erm] + triglyceride (1-16:0, 2-16:1, 3-18:1)[erm]	YCR048W or YNR019W or YOR245C	glycerolipid metabolism (sce00561)
r_2393	diacylglycerol acyltransferase (1-16:0, 2-18:1, 3-18:1), ER membrane	oleoyl-CoA[erm] + diglyceride (1-16:0, 2-18:1)[erm] => coenzyme A[erm] + triglyceride (1-16:0, 2-18:1, 3-18:1)[erm]	YCR048W or YNR019W or YOR245C	glycerolipid metabolism (sce00561)
r_2394	diacylglycerol acyltransferase (1-16:1, 2-16:1, 3-18:1), ER membrane	oleoyl-CoA[erm] + diglyceride (1-16:1, 2-16:1)[erm] => coenzyme A[erm] + triglyceride (1-16:1, 2-16:1, 3-18:1)[erm]	YCR048W or YNR019W or YOR245C	glycerolipid metabolism (sce00561)
r_2395	diacylglycerol acyltransferase (1-16:1, 2-18:1, 3-18:1), ER membrane	oleoyl-CoA[erm] + diglyceride (1-16:1, 2-18:1)[erm] => coenzyme A[erm] + triglyceride (1-16:1, 2-18:1, 3-18:1)[erm]	YCR048W or YNR019W or YOR245C	glycerolipid metabolism (sce00561)
r_2396	diacylglycerol acyltransferase (1-18:0, 2-16:1, 3-18:1), ER membrane	oleoyl-CoA[erm] + diglyceride (1-18:0, 2-16:1)[erm] => coenzyme A[erm] + triglyceride (1-18:0, 2-16:1, 3-18:1)[erm]	YCR048W or YNR019W or YOR245C	glycerolipid metabolism (sce00561)
r_2397	diacylglycerol acyltransferase (1-18:0, 2-18:1, 3-18:1), ER membrane	oleoyl-CoA[erm] + diglyceride (1-18:0, 2-18:1)[erm] => coenzyme A[erm] + triglyceride (1-18:0, 2-18:1, 3-18:1)[erm]	YCR048W or YNR019W or YOR245C	glycerolipid metabolism (sce00561)
r_2398	diacylglycerol acyltransferase (1-18:1, 2-16:1, 3-18:1), ER membrane	oleoyl-CoA[erm] + diglyceride (1-18:1, 2-16:1)[erm] => coenzyme A[erm] + triglyceride (1-18:1, 2-16:1, 3-18:1)[erm]	YCR048W or YNR019W or YOR245C	glycerolipid metabolism (sce00561)
r_2399	diacylglycerol acyltransferase (1-18:1, 2-18:1, 3-18:1), ER membrane	oleoyl-CoA[erm] + diglyceride (1-18:1, 2-18:1)[erm] => coenzyme A[erm] + triglyceride (1-18:1, 2-18:1, 3-18:1)[erm]	YCR048W or YNR019W or YOR245C	glycerolipid metabolism (sce00561)
r_2400	diacylglycerol acyltransferase (1-16:0, 2-16:1, 3-16:0), lipid particle	palmitoyl-CoA[lp] + diglyceride (1-16:0, 2-16:1)[lp] => coenzyme A[lp] + triglyceride (1-16:0, 2-16:1, 3-16:0)[lp]	YOR245C	glycerolipid metabolism (sce00561)
r_2401	diacylglycerol acyltransferase (1-16:0, 2-18:1, 3-16:0), lipid particle	palmitoyl-CoA[lp] + diglyceride (1-16:0, 2-18:1)[lp] => coenzyme A[lp] + triglyceride (1-16:0, 2-18:1, 3-16:0)[lp]	YOR245C	glycerolipid metabolism (sce00561)
r_2402	diacylglycerol acyltransferase (1-16:1, 2-16:1, 3-16:0), lipid particle	palmitoyl-CoA[lp] + diglyceride (1-16:1, 2-16:1)[lp] => coenzyme A[lp] + triglyceride (1-16:1, 2-16:1, 3-16:0)[lp]	YOR245C	glycerolipid metabolism (sce00561)
r_2403	diacylglycerol acyltransferase (1-16:1, 2-18:1, 3-16:0), lipid particle	palmitoyl-CoA[lp] + diglyceride (1-16:1, 2-18:1)[lp] => coenzyme A[lp] + triglyceride (1-16:1, 2-18:1, 3-16:0)[lp]	YOR245C	glycerolipid metabolism (sce00561)
r_2404	diacylglycerol acyltransferase (1-18:0, 2-16:1, 3-16:0), lipid particle	palmitoyl-CoA[lp] + diglyceride (1-18:0, 2-16:1)[lp] => coenzyme A[lp] + triglyceride (1-18:0, 2-16:1, 3-16:0)[lp]	YOR245C	glycerolipid metabolism (sce00561)
r_2405	diacylglycerol acyltransferase (1-18:0, 2-18:1, 3-16:0), lipid particle	palmitoyl-CoA[lp] + diglyceride (1-18:0, 2-18:1)[lp] => coenzyme A[lp] + triglyceride (1-18:0, 2-18:1, 3-16:0)[lp]	YOR245C	glycerolipid metabolism (sce00561)
r_2406	diacylglycerol acyltransferase (1-18:1, 2-16:1, 3-16:0), lipid particle	palmitoyl-CoA[lp] + diglyceride (1-18:1, 2-16:1)[lp] => coenzyme A[lp] + triglyceride (1-18:1, 2-16:1, 3-16:0)[lp]	YOR245C	glycerolipid metabolism (sce00561)
r_2407	diacylglycerol acyltransferase (1-18:1, 2-18:1, 3-16:0), lipid particle	palmitoyl-CoA[lp] + diglyceride (1-18:1, 2-18:1)[lp] => coenzyme A[lp] + triglyceride (1-18:1, 2-18:1, 3-16:0)[lp]	YOR245C	glycerolipid metabolism (sce00561)
r_2408	diacylglycerol acyltransferase (1-16:0, 2-16:1, 3-16:1), lipid particle	palmitoleoyl-CoA(4-)[lp] + diglyceride (1-16:0, 2-16:1)[lp] => coenzyme A[lp] + triglyceride (1-16:0, 2-16:1, 3-16:1)[lp]	YOR245C	glycerolipid metabolism (sce00561)
r_2409	diacylglycerol acyltransferase (1-16:0, 2-18:1, 3-16:1), lipid particle	palmitoleoyl-CoA(4-)[lp] + diglyceride (1-16:0, 2-18:1)[lp] => coenzyme A[lp] + triglyceride (1-16:0, 2-18:1, 3-16:1)[lp]	YOR245C	glycerolipid metabolism (sce00561)
r_2410	diacylglycerol acyltransferase (1-16:1, 2-16:1, 3-16:1), lipid particle	palmitoleoyl-CoA(4-)[lp] + diglyceride (1-16:1, 2-16:1)[lp] => coenzyme A[lp] + triglyceride (1-16:1, 2-16:1, 3-16:1)[lp]	YOR245C	glycerolipid metabolism (sce00561)
r_2411	diacylglycerol acyltransferase (1-16:1, 2-18:1, 3-16:1), lipid particle	palmitoleoyl-CoA(4-)[lp] + diglyceride (1-16:1, 2-18:1)[lp] => coenzyme A[lp] + triglyceride (1-16:1, 2-18:1, 3-16:1)[lp]	YOR245C	glycerolipid metabolism (sce00561)
r_2412	diacylglycerol acyltransferase (1-18:0, 2-16:1, 3-16:1), lipid particle	palmitoleoyl-CoA(4-)[lp] + diglyceride (1-18:0, 2-16:1)[lp] => coenzyme A[lp] + triglyceride (1-18:0, 2-16:1, 3-16:1)[lp]	YOR245C	glycerolipid metabolism (sce00561)
r_2413	diacylglycerol acyltransferase (1-18:0, 2-18:1, 3-16:1), lipid particle	palmitoleoyl-CoA(4-)[lp] + diglyceride (1-18:0, 2-18:1)[lp] => coenzyme A[lp] + triglyceride (1-18:0, 2-18:1, 3-16:1)[lp]	YOR245C	glycerolipid metabolism (sce00561)
r_2414	diacylglycerol acyltransferase (1-18:1, 2-16:1, 3-16:1), lipid particle	palmitoleoyl-CoA(4-)[lp] + diglyceride (1-18:1, 2-16:1)[lp] => coenzyme A[lp] + triglyceride (1-18:1, 2-16:1, 3-16:1)[lp]	YOR245C	glycerolipid metabolism (sce00561)
r_2415	diacylglycerol acyltransferase (1-18:1, 2-18:1, 3-16:1), lipid particle	palmitoleoyl-CoA(4-)[lp] + diglyceride (1-18:1, 2-18:1)[lp] => coenzyme A[lp] + triglyceride (1-18:1, 2-18:1, 3-16:1)[lp]	YOR245C	glycerolipid metabolism (sce00561)
r_2416	diacylglycerol acyltransferase (1-16:0, 2-16:1, 3-18:0), lipid particle	stearoyl-CoA[lp] + diglyceride (1-16:0, 2-16:1)[lp] => coenzyme A[lp] + triglyceride (1-16:0, 2-16:1, 3-18:0)[lp]	YOR245C	glycerolipid metabolism (sce00561)
r_2417	diacylglycerol acyltransferase (1-16:0, 2-18:1, 3-18:0), lipid particle	stearoyl-CoA[lp] + diglyceride (1-16:0, 2-18:1)[lp] => coenzyme A[lp] + triglyceride (1-16:0, 2-18:1, 3-18:0)[lp]	YOR245C	glycerolipid metabolism (sce00561)
r_2418	diacylglycerol acyltransferase (1-16:1, 2-16:1, 3-18:0), lipid particle	stearoyl-CoA[lp] + diglyceride (1-16:1, 2-16:1)[lp] => coenzyme A[lp] + triglyceride (1-16:1, 2-16:1, 3-18:0)[lp]	YOR245C	glycerolipid metabolism (sce00561)
r_2419	diacylglycerol acyltransferase (1-16:1, 2-18:1, 3-18:0), lipid particle	stearoyl-CoA[lp] + diglyceride (1-16:1, 2-18:1)[lp] => coenzyme A[lp] + triglyceride (1-16:1, 2-18:1, 3-18:0)[lp]	YOR245C	glycerolipid metabolism (sce00561)
r_2420	diacylglycerol acyltransferase (1-18:0, 2-16:1, 3-18:0), lipid particle	stearoyl-CoA[lp] + diglyceride (1-18:0, 2-16:1)[lp] => coenzyme A[lp] + triglyceride (1-18:0, 2-16:1, 3-18:0)[lp]	YOR245C	glycerolipid metabolism (sce00561)
r_2421	diacylglycerol acyltransferase (1-18:0, 2-18:1, 3-18:0), lipid particle	stearoyl-CoA[lp] + diglyceride (1-18:0, 2-18:1)[lp] => coenzyme A[lp] + triglyceride (1-18:0, 2-18:1, 3-18:0)[lp]	YOR245C	glycerolipid metabolism (sce00561)
r_2422	diacylglycerol acyltransferase (1-18:1, 2-16:1, 3-18:0), lipid particle	stearoyl-CoA[lp] + diglyceride (1-18:1, 2-16:1)[lp] => coenzyme A[lp] + triglyceride (1-18:1, 2-16:1, 3-18:0)[lp]	YOR245C	glycerolipid metabolism (sce00561)
r_2423	diacylglycerol acyltransferase (1-18:1, 2-18:1, 3-18:0), lipid particle	stearoyl-CoA[lp] + diglyceride (1-18:1, 2-18:1)[lp] => coenzyme A[lp] + triglyceride (1-18:1, 2-18:1, 3-18:0)[lp]	YOR245C	glycerolipid metabolism (sce00561)
r_2424	diacylglycerol acyltransferase (1-16:0, 2-16:1, 3-18:1), lipid particle	oleoyl-CoA[lp] + diglyceride (1-16:0, 2-16:1)[lp] => coenzyme A[lp] + triglyceride (1-16:0, 2-16:1, 3-18:1)[lp]	YOR245C	glycerolipid metabolism (sce00561)
r_2425	diacylglycerol acyltransferase (1-16:0, 2-18:1, 3-18:1), lipid particle	oleoyl-CoA[lp] + diglyceride (1-16:0, 2-18:1)[lp] => coenzyme A[lp] + triglyceride (1-16:0, 2-18:1, 3-18:1)[lp]	YOR245C	glycerolipid metabolism (sce00561)
r_2426	diacylglycerol acyltransferase (1-16:1, 2-16:1, 3-18:1), lipid particle	oleoyl-CoA[lp] + diglyceride (1-16:1, 2-16:1)[lp] => coenzyme A[lp] + triglyceride (1-16:1, 2-16:1, 3-18:1)[lp]	YOR245C	glycerolipid metabolism (sce00561)
r_2427	diacylglycerol acyltransferase (1-16:1, 2-18:1, 3-18:1), lipid particle	oleoyl-CoA[lp] + diglyceride (1-16:1, 2-18:1)[lp] => coenzyme A[lp] + triglyceride (1-16:1, 2-18:1, 3-18:1)[lp]	YOR245C	glycerolipid metabolism (sce00561)
r_2428	diacylglycerol acyltransferase (1-18:0, 2-16:1, 3-18:1), lipid particle	oleoyl-CoA[lp] + diglyceride (1-18:0, 2-16:1)[lp] => coenzyme A[lp] + triglyceride (1-18:0, 2-16:1, 3-18:1)[lp]	YOR245C	glycerolipid metabolism (sce00561)
r_2429	diacylglycerol acyltransferase (1-18:0, 2-18:1, 3-18:1), lipid particle	oleoyl-CoA[lp] + diglyceride (1-18:0, 2-18:1)[lp] => coenzyme A[lp] + triglyceride (1-18:0, 2-18:1, 3-18:1)[lp]	YOR245C	glycerolipid metabolism (sce00561)
r_2430	diacylglycerol acyltransferase (1-18:1, 2-16:1, 3-18:1), lipid particle	oleoyl-CoA[lp] + diglyceride (1-18:1, 2-16:1)[lp] => coenzyme A[lp] + triglyceride (1-18:1, 2-16:1, 3-18:1)[lp]	YOR245C	glycerolipid metabolism (sce00561)
r_2431	diacylglycerol acyltransferase (1-18:1, 2-18:1, 3-18:1), lipid particle	oleoyl-CoA[lp] + diglyceride (1-18:1, 2-18:1)[lp] => coenzyme A[lp] + triglyceride (1-18:1, 2-18:1, 3-18:1)[lp]	YOR245C	glycerolipid metabolism (sce00561)
r_2432	CDP-diacylglycerol synthase (1-16:0, 2-16:1), ER membrane	H+[erm] + phosphatidate (1-16:0, 2-16:1)[erm] + CTP[erm] <=> diphosphate[erm] + CDP-diacylglycerol (1-16:0, 2-16:1)[erm]	YBR029C	glycerophospholipid metabolism (sce00564)
r_2433	CDP-diacylglycerol synthase (1-16:1, 2-16:1), ER membrane	H+[erm] + phosphatidate (1-16:1, 2-16:1)[erm] + CTP[erm] <=> diphosphate[erm] + CDP-diacylglycerol (1-16:1, 2-16:1)[erm]	YBR029C	glycerophospholipid metabolism (sce00564)
r_2434	CDP-diacylglycerol synthase (1-18:0, 2-16:1), ER membrane	H+[erm] + phosphatidate (1-18:0, 2-16:1)[erm] + CTP[erm] <=> diphosphate[erm] + CDP-diacylglycerol (1-18:0, 2-16:1)[erm]	YBR029C	glycerophospholipid metabolism (sce00564)
r_2435	CDP-diacylglycerol synthase (1-18:1, 2-16:1), ER membrane	H+[erm] + phosphatidate (1-18:1, 2-16:1)[erm] + CTP[erm] <=> diphosphate[erm] + CDP-diacylglycerol (1-18:1, 2-16:1)[erm]	YBR029C	glycerophospholipid metabolism (sce00564)
r_2436	CDP-diacylglycerol synthase (1-16:0, 2-18:1), ER membrane	H+[erm] + phosphatidate (1-16:0, 2-18:1)[erm] + CTP[erm] <=> diphosphate[erm] + CDP-diacylglycerol (1-16:0, 2-18:1)[erm]	YBR029C	glycerophospholipid metabolism (sce00564)
r_2437	CDP-diacylglycerol synthase (1-16:1, 2-18:1), ER membrane	H+[erm] + phosphatidate (1-16:1, 2-18:1)[erm] + CTP[erm] <=> diphosphate[erm] + CDP-diacylglycerol (1-16:1, 2-18:1)[erm]	YBR029C	glycerophospholipid metabolism (sce00564)
r_2438	CDP-diacylglycerol synthase (1-18:0, 2-18:1), ER membrane	H+[erm] + phosphatidate (1-18:0, 2-18:1)[erm] + CTP[erm] <=> diphosphate[erm] + CDP-diacylglycerol (1-18:0, 2-18:1)[erm]	YBR029C	glycerophospholipid metabolism (sce00564)
r_2439	CDP-diacylglycerol synthase (1-18:1, 2-18:1), ER membrane	H+[erm] + phosphatidate (1-18:1, 2-18:1)[erm] + CTP[erm] <=> diphosphate[erm] + CDP-diacylglycerol (1-18:1, 2-18:1)[erm]	YBR029C	glycerophospholipid metabolism (sce00564)
r_2440	CDP-diacylglycerol synthase (1-16:0, 2-16:1), mitochondrial membrane	phosphatidate (1-16:0, 2-16:1)[mm] + CTP[mm] + H+[mm] <=> diphosphate[mm] + CDP-diacylglycerol (1-16:0, 2-16:1)[mm]	YBR029C	glycerophospholipid metabolism (sce00564)
r_2441	CDP-diacylglycerol synthase (1-16:1, 2-16:1), mitochondrial membrane	CTP[mm] + H+[mm] + phosphatidate (1-16:1, 2-16:1)[mm] <=> diphosphate[mm] + CDP-diacylglycerol (1-16:1, 2-16:1)[mm]	YBR029C	glycerophospholipid metabolism (sce00564)
r_2442	CDP-diacylglycerol synthase (1-18:0, 2-16:1), mitochondrial membrane	CTP[mm] + H+[mm] + phosphatidate (1-18:0, 2-16:1)[mm] <=> diphosphate[mm] + CDP-diacylglycerol (1-18:0, 2-16:1)[mm]	YBR029C	glycerophospholipid metabolism (sce00564)
r_2443	CDP-diacylglycerol synthase (1-18:1, 2-16:1), mitochondrial membrane	CTP[mm] + H+[mm] + phosphatidate (1-18:1, 2-16:1)[mm] <=> diphosphate[mm] + CDP-diacylglycerol (1-18:1, 2-16:1)[mm]	YBR029C	glycerophospholipid metabolism (sce00564)
r_2444	CDP-diacylglycerol synthase (1-16:0, 2-18:1), mitochondrial membrane	CTP[mm] + H+[mm] + phosphatidate (1-16:0, 2-18:1)[mm] <=> diphosphate[mm] + CDP-diacylglycerol (1-16:0, 2-18:1)[mm]	YBR029C	glycerophospholipid metabolism (sce00564)
r_2445	CDP-diacylglycerol synthase (1-16:1, 2-18:1), mitochondrial membrane	CTP[mm] + H+[mm] + phosphatidate (1-16:1, 2-18:1)[mm] <=> diphosphate[mm] + CDP-diacylglycerol (1-16:1, 2-18:1)[mm]	YBR029C	glycerophospholipid metabolism (sce00564)
r_2446	PS synthase (1-16:0, 2-16:1), ER membrane	CDP-diacylglycerol (1-16:0, 2-16:1)[erm] + L-serine[erm] => 2 H+[erm] + CMP[erm] + phosphatidyl-L-serine (1-16:0, 2-16:1)[erm]	YER026C	glycerophospholipid metabolism (sce00564)
r_2447	PS synthase (1-16:1, 2-16:1), ER membrane	CDP-diacylglycerol (1-16:1, 2-16:1)[erm] + L-serine[erm] => 2 H+[erm] + CMP[erm] + phosphatidyl-L-serine (1-16:1, 2-16:1)[erm]	YER026C	glycerophospholipid metabolism (sce00564)
r_2448	PS synthase (1-18:0, 2-16:1), ER membrane	CDP-diacylglycerol (1-18:0, 2-16:1)[erm] + L-serine[erm] => 2 H+[erm] + CMP[erm] + phosphatidyl-L-serine (1-18:0, 2-16:1)[erm]	YER026C	glycerophospholipid metabolism (sce00564)
r_2449	PS synthase (1-18:1, 2-16:1), ER membrane	CDP-diacylglycerol (1-18:1, 2-16:1)[erm] + L-serine[erm] => 2 H+[erm] + CMP[erm] + phosphatidyl-L-serine (1-18:1, 2-16:1)[erm]	YER026C	glycerophospholipid metabolism (sce00564)
r_2450	PS synthase (1-16:0, 2-18:1), ER membrane	CDP-diacylglycerol (1-16:0, 2-18:1)[erm] + L-serine[erm] => 2 H+[erm] + CMP[erm] + phosphatidyl-L-serine (1-16:0, 2-18:1)[erm]	YER026C	glycerophospholipid metabolism (sce00564)
r_2451	PS synthase (1-16:1, 2-18:1), ER membrane	CDP-diacylglycerol (1-16:1, 2-18:1)[erm] + L-serine[erm] => 2 H+[erm] + CMP[erm] + phosphatidyl-L-serine (1-16:1, 2-18:1)[erm]	YER026C	glycerophospholipid metabolism (sce00564)
r_2452	PS synthase (1-18:0, 2-18:1), ER membrane	CDP-diacylglycerol (1-18:0, 2-18:1)[erm] + L-serine[erm] => 2 H+[erm] + CMP[erm] + phosphatidyl-L-serine (1-18:0, 2-18:1)[erm]	YER026C	glycerophospholipid metabolism (sce00564)
r_2453	PS synthase (1-18:1, 2-18:1), ER membrane	CDP-diacylglycerol (1-18:1, 2-18:1)[erm] + L-serine[erm] => 2 H+[erm] + CMP[erm] + phosphatidyl-L-serine (1-18:1, 2-18:1)[erm]	YER026C	glycerophospholipid metabolism (sce00564)
r_2454	PI synthase (1-16:0, 2-16:1), ER membrane	CDP-diacylglycerol (1-16:0, 2-16:1)[erm] + myo-inositol[erm] => 2 H+[erm] + CMP[erm] + 1-phosphatidyl-1D-myo-inositol (1-16:0, 2-16:1)[erm]	YPR113W	inositol phosphate metabolism (sce00562)
r_2455	PI synthase (1-16:1, 2-16:1), ER membrane	CDP-diacylglycerol (1-16:1, 2-16:1)[erm] + myo-inositol[erm] => 2 H+[erm] + CMP[erm] + 1-phosphatidyl-1D-myo-inositol (1-16:1, 2-16:1)[erm]	YPR113W	inositol phosphate metabolism (sce00562)
r_2456	PI synthase (1-18:0, 2-16:1), ER membrane	CDP-diacylglycerol (1-18:0, 2-16:1)[erm] + myo-inositol[erm] => 2 H+[erm] + CMP[erm] + 1-phosphatidyl-1D-myo-inositol (1-18:0, 2-16:1)[erm]	YPR113W	inositol phosphate metabolism (sce00562)
r_2457	PI synthase (1-18:1, 2-16:1), ER membrane	CDP-diacylglycerol (1-18:1, 2-16:1)[erm] + myo-inositol[erm] => 2 H+[erm] + CMP[erm] + 1-phosphatidyl-1D-myo-inositol (1-18:1, 2-16:1)[erm]	YPR113W	inositol phosphate metabolism (sce00562)
r_2458	PI synthase (1-16:0, 2-18:1), ER membrane	CDP-diacylglycerol (1-16:0, 2-18:1)[erm] + myo-inositol[erm] => 2 H+[erm] + CMP[erm] + 1-phosphatidyl-1D-myo-inositol (1-16:0, 2-18:1)[erm]	YPR113W	inositol phosphate metabolism (sce00562)
r_2459	PI synthase (1-16:1, 2-18:1), ER membrane	CDP-diacylglycerol (1-16:1, 2-18:1)[erm] + myo-inositol[erm] => 2 H+[erm] + CMP[erm] + 1-phosphatidyl-1D-myo-inositol (1-16:1, 2-18:1)[erm]	YPR113W	inositol phosphate metabolism (sce00562)
r_2460	PI synthase (1-18:0, 2-18:1), ER membrane	CDP-diacylglycerol (1-18:0, 2-18:1)[erm] + myo-inositol[erm] => 2 H+[erm] + CMP[erm] + 1-phosphatidyl-1D-myo-inositol (1-18:0, 2-18:1)[erm]	YPR113W	inositol phosphate metabolism (sce00562)
r_2461	PI synthase (1-18:1, 2-18:1), ER membrane	CDP-diacylglycerol (1-18:1, 2-18:1)[erm] + myo-inositol[erm] => 2 H+[erm] + CMP[erm] + 1-phosphatidyl-1D-myo-inositol (1-18:1, 2-18:1)[erm]	YPR113W	inositol phosphate metabolism (sce00562)
r_2462	lysoPI acyltransferase (1-18:0, 2-16:1), ER membrane	stearoyl-CoA[erm] + sn-2-acyl-1-lysophosphatidylinositol (16:1)[erm] <=> coenzyme A[erm] + 1-phosphatidyl-1D-myo-inositol (1-18:0, 2-16:1)[erm]	YBR042C	glycerophospholipid metabolism (sce00564)
r_2463	lysoPI acyltransferase (1-18:0, 2-18:1), ER membrane	stearoyl-CoA[erm] + sn-2-acyl-1-lysophosphatidylinositol (18:1)[erm] <=> coenzyme A[erm] + 1-phosphatidyl-1D-myo-inositol (1-18:0, 2-18:1)[erm]	YBR042C	glycerophospholipid metabolism (sce00564)
r_2464	PS decarboxylase (1-16:0, 2-16:1), mitochondrial membrane	phosphatidyl-L-serine (1-16:0, 2-16:1)[mm] => carbon dioxide[mm] + phosphatidylethanolamine (1-16:0, 2-16:1)[mm]	YNL169C	glycerophospholipid metabolism (sce00564)
r_2465	PS decarboxylase (1-16:1, 2-16:1), mitochondrial membrane	phosphatidyl-L-serine (1-16:1, 2-16:1)[mm] => carbon dioxide[mm] + phosphatidylethanolamine (1-16:1, 2-16:1)[mm]	YNL169C	glycerophospholipid metabolism (sce00564)
r_2466	PS decarboxylase (1-18:0, 2-16:1), mitochondrial membrane	phosphatidyl-L-serine (1-18:0, 2-16:1)[mm] => carbon dioxide[mm] + phosphatidylethanolamine (1-18:0, 2-16:1)[mm]	YNL169C	glycerophospholipid metabolism (sce00564)
r_2467	PS decarboxylase (1-18:1, 2-16:1), mitochondrial membrane	phosphatidyl-L-serine (1-18:1, 2-16:1)[mm] => carbon dioxide[mm] + phosphatidylethanolamine (1-18:1, 2-16:1)[mm]	YNL169C	glycerophospholipid metabolism (sce00564)
r_2468	PS decarboxylase (1-16:0, 2-18:1), mitochondrial membrane	phosphatidyl-L-serine (1-16:0, 2-18:1)[mm] => carbon dioxide[mm] + phosphatidylethanolamine (1-16:0, 2-18:1)[mm]	YNL169C	glycerophospholipid metabolism (sce00564)
r_2469	PS decarboxylase (1-16:1, 2-18:1), mitochondrial membrane	phosphatidyl-L-serine (1-16:1, 2-18:1)[mm] => carbon dioxide[mm] + phosphatidylethanolamine (1-16:1, 2-18:1)[mm]	YNL169C	glycerophospholipid metabolism (sce00564)
r_2470	PS decarboxylase (1-18:0, 2-18:1), mitochondrial membrane	phosphatidyl-L-serine (1-18:0, 2-18:1)[mm] => carbon dioxide[mm] + phosphatidylethanolamine (1-18:0, 2-18:1)[mm]	YNL169C	glycerophospholipid metabolism (sce00564)
r_2471	PS decarboxylase (1-18:1, 2-18:1), mitochondrial membrane	phosphatidyl-L-serine (1-18:1, 2-18:1)[mm] => carbon dioxide[mm] + phosphatidylethanolamine (1-18:1, 2-18:1)[mm]	YNL169C	glycerophospholipid metabolism (sce00564)
r_2472	PS decarboxylase (1-16:0, 2-16:1), Golgi membrane	phosphatidyl-L-serine (1-16:0, 2-16:1)[gm] => carbon dioxide[gm] + phosphatidylethanolamine (1-16:0, 2-16:1)[gm]	YGR170W	glycerophospholipid metabolism (sce00564)
r_2473	PS decarboxylase (1-16:1, 2-16:1), Golgi membrane	phosphatidyl-L-serine (1-16:1, 2-16:1)[gm] => carbon dioxide[gm] + phosphatidylethanolamine (1-16:1, 2-16:1)[gm]	YGR170W	glycerophospholipid metabolism (sce00564)
r_2474	PS decarboxylase (1-18:0, 2-16:1), Golgi membrane	phosphatidyl-L-serine (1-18:0, 2-16:1)[gm] => carbon dioxide[gm] + phosphatidylethanolamine (1-18:0, 2-16:1)[gm]	YGR170W	glycerophospholipid metabolism (sce00564)
r_2475	PS decarboxylase (1-18:1, 2-16:1), Golgi membrane	phosphatidyl-L-serine (1-18:1, 2-16:1)[gm] => carbon dioxide[gm] + phosphatidylethanolamine (1-18:1, 2-16:1)[gm]	YGR170W	glycerophospholipid metabolism (sce00564)
r_2476	PS decarboxylase (1-16:0, 2-18:1), Golgi membrane	phosphatidyl-L-serine (1-16:0, 2-18:1)[gm] => carbon dioxide[gm] + phosphatidylethanolamine (1-16:0, 2-18:1)[gm]	YGR170W	glycerophospholipid metabolism (sce00564)
r_2477	PS decarboxylase (1-16:1, 2-18:1), Golgi membrane	phosphatidyl-L-serine (1-16:1, 2-18:1)[gm] => carbon dioxide[gm] + phosphatidylethanolamine (1-16:1, 2-18:1)[gm]	YGR170W	glycerophospholipid metabolism (sce00564)
r_2478	PS decarboxylase (1-18:0, 2-18:1), Golgi membrane	phosphatidyl-L-serine (1-18:0, 2-18:1)[gm] => carbon dioxide[gm] + phosphatidylethanolamine (1-18:0, 2-18:1)[gm]	YGR170W	glycerophospholipid metabolism (sce00564)
r_2479	PS decarboxylase (1-18:1, 2-18:1), Golgi membrane	phosphatidyl-L-serine (1-18:1, 2-18:1)[gm] => carbon dioxide[gm] + phosphatidylethanolamine (1-18:1, 2-18:1)[gm]	YGR170W	glycerophospholipid metabolism (sce00564)
r_2480	PS decarboxylase (1-16:0, 2-16:1), vacuolar membrane	phosphatidyl-L-serine (1-16:0, 2-16:1)[vm] => carbon dioxide[vm] + phosphatidylethanolamine (1-16:0, 2-16:1)[vm]	YGR170W	glycerophospholipid metabolism (sce00564)
r_2481	PS decarboxylase (1-16:1, 2-16:1), vacuolar membrane	phosphatidyl-L-serine (1-16:1, 2-16:1)[vm] => carbon dioxide[vm] + phosphatidylethanolamine (1-16:1, 2-16:1)[vm]	YGR170W	glycerophospholipid metabolism (sce00564)
r_2482	PS decarboxylase (1-18:0, 2-16:1), vacuolar membrane	phosphatidyl-L-serine (1-18:0, 2-16:1)[vm] => carbon dioxide[vm] + phosphatidylethanolamine (1-18:0, 2-16:1)[vm]	YGR170W	glycerophospholipid metabolism (sce00564)
r_2483	PS decarboxylase (1-18:1, 2-16:1), vacuolar membrane	phosphatidyl-L-serine (1-18:1, 2-16:1)[vm] => carbon dioxide[vm] + phosphatidylethanolamine (1-18:1, 2-16:1)[vm]	YGR170W	glycerophospholipid metabolism (sce00564)
r_2484	PS decarboxylase (1-16:0, 2-18:1), vacuolar membrane	phosphatidyl-L-serine (1-16:0, 2-18:1)[vm] => carbon dioxide[vm] + phosphatidylethanolamine (1-16:0, 2-18:1)[vm]	YGR170W	glycerophospholipid metabolism (sce00564)
r_2485	PS decarboxylase (1-16:1, 2-18:1), vacuolar membrane	phosphatidyl-L-serine (1-16:1, 2-18:1)[vm] => carbon dioxide[vm] + phosphatidylethanolamine (1-16:1, 2-18:1)[vm]	YGR170W	glycerophospholipid metabolism (sce00564)
r_2486	PS decarboxylase (1-18:0, 2-18:1), vacuolar membrane	phosphatidyl-L-serine (1-18:0, 2-18:1)[vm] => carbon dioxide[vm] + phosphatidylethanolamine (1-18:0, 2-18:1)[vm]	YGR170W	glycerophospholipid metabolism (sce00564)
r_2487	PS decarboxylase (1-18:1, 2-18:1), vacuolar membrane	phosphatidyl-L-serine (1-18:1, 2-18:1)[vm] => carbon dioxide[vm] + phosphatidylethanolamine (1-18:1, 2-18:1)[vm]	YGR170W	glycerophospholipid metabolism (sce00564)
r_2488	PE methyltransferase (1-16:0, 2-16:1), ER membrane	phosphatidylethanolamine (1-16:0, 2-16:1)[erm] + S-adenosyl-L-methionine[erm] => H+[erm] + S-adenosyl-L-homocysteine[erm] + phosphatidyl-N-methylethanolamine (1-16:0, 2-16:1)[erm]	YGR157W or YJR073C	glycerophospholipid metabolism (sce00564)
r_2489	PE methyltransferase (1-16:1, 2-16:1), ER membrane	S-adenosyl-L-methionine[erm] + phosphatidylethanolamine (1-16:1, 2-16:1)[erm] => H+[erm] + S-adenosyl-L-homocysteine[erm] + phosphatidyl-N-methylethanolamine (1-16:1, 2-16:1)[erm]	YGR157W or YJR073C	glycerophospholipid metabolism (sce00564)
r_2490	PE methyltransferase (1-18:0, 2-16:1), ER membrane	S-adenosyl-L-methionine[erm] + phosphatidylethanolamine (1-18:0, 2-16:1)[erm] => H+[erm] + S-adenosyl-L-homocysteine[erm] + phosphatidyl-N-methylethanolamine (1-18:0, 2-16:1)[erm]	YGR157W or YJR073C	glycerophospholipid metabolism (sce00564)
r_2491	PE methyltransferase (1-18:1, 2-16:1), ER membrane	S-adenosyl-L-methionine[erm] + phosphatidylethanolamine (1-18:1, 2-16:1)[erm] => H+[erm] + S-adenosyl-L-homocysteine[erm] + phosphatidyl-N-methylethanolamine (1-18:1, 2-16:1)[erm]	YGR157W or YJR073C	glycerophospholipid metabolism (sce00564)
r_2492	PE methyltransferase (1-16:0, 2-18:1), ER membrane	S-adenosyl-L-methionine[erm] + phosphatidylethanolamine (1-16:0, 2-18:1)[erm] => H+[erm] + S-adenosyl-L-homocysteine[erm] + phosphatidyl-N-methylethanolamine (1-16:0, 2-18:1)[erm]	YGR157W or YJR073C	glycerophospholipid metabolism (sce00564)
r_2493	PE methyltransferase (1-16:1, 2-18:1), ER membrane	S-adenosyl-L-methionine[erm] + phosphatidylethanolamine (1-16:1, 2-18:1)[erm] => H+[erm] + S-adenosyl-L-homocysteine[erm] + phosphatidyl-N-methylethanolamine (1-16:1, 2-18:1)[erm]	YGR157W or YJR073C	glycerophospholipid metabolism (sce00564)
r_2494	PE methyltransferase (1-18:0, 2-18:1), ER membrane	S-adenosyl-L-methionine[erm] + phosphatidylethanolamine (1-18:0, 2-18:1)[erm] => H+[erm] + S-adenosyl-L-homocysteine[erm] + phosphatidyl-N-methylethanolamine (1-18:0, 2-18:1)[erm]	YGR157W or YJR073C	glycerophospholipid metabolism (sce00564)
r_2495	PE methyltransferase (1-18:1, 2-18:1), ER membrane	S-adenosyl-L-methionine[erm] + phosphatidylethanolamine (1-18:1, 2-18:1)[erm] => H+[erm] + S-adenosyl-L-homocysteine[erm] + phosphatidyl-N-methylethanolamine (1-18:1, 2-18:1)[erm]	YGR157W or YJR073C	glycerophospholipid metabolism (sce00564)
r_2496	phosphatidyl-N-methylethanolamine methyltransferase (1-16:0, 2-16:1), ER membrane	S-adenosyl-L-methionine[erm] + phosphatidyl-N-methylethanolamine (1-16:0, 2-16:1)[erm] => H+[erm] + S-adenosyl-L-homocysteine[erm] + phosphatidyl-N,N-dimethylethanolamine (1-16:0, 2-16:1)[erm]	YJR073C	glycerophospholipid metabolism (sce00564)
r_2497	phosphatidyl-N-methylethanolamine methyltransferase (1-16:1, 2-16:1), ER membrane	S-adenosyl-L-methionine[erm] + phosphatidyl-N-methylethanolamine (1-16:1, 2-16:1)[erm] => H+[erm] + S-adenosyl-L-homocysteine[erm] + phosphatidyl-N,N-dimethylethanolamine (1-16:1, 2-16:1)[erm]	YJR073C	glycerophospholipid metabolism (sce00564)
r_2498	phosphatidyl-N-methylethanolamine methyltransferase (1-18:0, 2-16:1), ER membrane	S-adenosyl-L-methionine[erm] + phosphatidyl-N-methylethanolamine (1-18:0, 2-16:1)[erm] => H+[erm] + S-adenosyl-L-homocysteine[erm] + phosphatidyl-N,N-dimethylethanolamine (1-18:0, 2-16:1)[erm]	YJR073C	glycerophospholipid metabolism (sce00564)
r_2499	phosphatidyl-N-methylethanolamine methyltransferase (1-18:1, 2-16:1), ER membrane	S-adenosyl-L-methionine[erm] + phosphatidyl-N-methylethanolamine (1-18:1, 2-16:1)[erm] => H+[erm] + S-adenosyl-L-homocysteine[erm] + phosphatidyl-N,N-dimethylethanolamine (1-18:1, 2-16:1)[erm]	YJR073C	glycerophospholipid metabolism (sce00564)
r_2500	phosphatidyl-N-methylethanolamine methyltransferase (1-16:0, 2-18:1), ER membrane	S-adenosyl-L-methionine[erm] + phosphatidyl-N-methylethanolamine (1-16:0, 2-18:1)[erm] => H+[erm] + S-adenosyl-L-homocysteine[erm] + phosphatidyl-N,N-dimethylethanolamine (1-16:0, 2-18:1)[erm]	YJR073C	glycerophospholipid metabolism (sce00564)
r_2501	phosphatidyl-N-methylethanolamine methyltransferase (1-16:1, 2-18:1), ER membrane	S-adenosyl-L-methionine[erm] + phosphatidyl-N-methylethanolamine (1-16:1, 2-18:1)[erm] => H+[erm] + S-adenosyl-L-homocysteine[erm] + phosphatidyl-N,N-dimethylethanolamine (1-16:1, 2-18:1)[erm]	YJR073C	glycerophospholipid metabolism (sce00564)
r_2502	phosphatidyl-N-methylethanolamine methyltransferase (1-18:0, 2-18:1), ER membrane	S-adenosyl-L-methionine[erm] + phosphatidyl-N-methylethanolamine (1-18:0, 2-18:1)[erm] => H+[erm] + S-adenosyl-L-homocysteine[erm] + phosphatidyl-N,N-dimethylethanolamine (1-18:0, 2-18:1)[erm]	YJR073C	glycerophospholipid metabolism (sce00564)
r_2503	phosphatidyl-N-methylethanolamine methyltransferase (1-18:1, 2-18:1), ER membrane	S-adenosyl-L-methionine[erm] + phosphatidyl-N-methylethanolamine (1-18:1, 2-18:1)[erm] => H+[erm] + S-adenosyl-L-homocysteine[erm] + phosphatidyl-N,N-dimethylethanolamine (1-18:1, 2-18:1)[erm]	YJR073C	glycerophospholipid metabolism (sce00564)
r_2504	phosphatidyl-N,N-dimethylethanolamine methyltransferase (1-16:0, 2-16:1), ER membrane	S-adenosyl-L-methionine[erm] + phosphatidyl-N,N-dimethylethanolamine (1-16:0, 2-16:1)[erm] => H+[erm] + S-adenosyl-L-homocysteine[erm] + phosphatidylcholine (1-16:0, 2-16:1)[erm]	YJR073C	glycerophospholipid metabolism (sce00564)
r_2505	phosphatidyl-N,N-dimethylethanolamine methyltransferase (1-16:1, 2-16:1), ER membrane	S-adenosyl-L-methionine[erm] + phosphatidyl-N,N-dimethylethanolamine (1-16:1, 2-16:1)[erm] => H+[erm] + S-adenosyl-L-homocysteine[erm] + phosphatidylcholine (1-16:1, 2-16:1)[erm]	YJR073C	glycerophospholipid metabolism (sce00564)
r_2506	phosphatidyl-N,N-dimethylethanolamine methyltransferase (1-18:0, 2-16:1), ER membrane	S-adenosyl-L-methionine[erm] + phosphatidyl-N,N-dimethylethanolamine (1-18:0, 2-16:1)[erm] => H+[erm] + S-adenosyl-L-homocysteine[erm] + phosphatidylcholine (1-18:0, 2-16:1)[erm]	YJR073C	glycerophospholipid metabolism (sce00564)
r_2507	phosphatidyl-N,N-dimethylethanolamine methyltransferase (1-18:1, 2-16:1), ER membrane	S-adenosyl-L-methionine[erm] + phosphatidyl-N,N-dimethylethanolamine (1-18:1, 2-16:1)[erm] => H+[erm] + S-adenosyl-L-homocysteine[erm] + phosphatidylcholine (1-18:1, 2-16:1)[erm]	YJR073C	glycerophospholipid metabolism (sce00564)
r_2508	phosphatidyl-N,N-dimethylethanolamine methyltransferase (1-16:0, 2-18:1), ER membrane	S-adenosyl-L-methionine[erm] + phosphatidyl-N,N-dimethylethanolamine (1-16:0, 2-18:1)[erm] => H+[erm] + S-adenosyl-L-homocysteine[erm] + phosphatidylcholine (1-16:0, 2-18:1)[erm]	YJR073C	glycerophospholipid metabolism (sce00564)
r_2509	phosphatidyl-N,N-dimethylethanolamine methyltransferase (1-16:1, 2-18:1), ER membrane	S-adenosyl-L-methionine[erm] + phosphatidyl-N,N-dimethylethanolamine (1-16:1, 2-18:1)[erm] => H+[erm] + S-adenosyl-L-homocysteine[erm] + phosphatidylcholine (1-16:1, 2-18:1)[erm]	YJR073C	glycerophospholipid metabolism (sce00564)
r_2510	phosphatidyl-N,N-dimethylethanolamine methyltransferase (1-18:0, 2-18:1), ER membrane	S-adenosyl-L-methionine[erm] + phosphatidyl-N,N-dimethylethanolamine (1-18:0, 2-18:1)[erm] => H+[erm] + S-adenosyl-L-homocysteine[erm] + phosphatidylcholine (1-18:0, 2-18:1)[erm]	YJR073C	glycerophospholipid metabolism (sce00564)
r_2511	phosphatidyl-N,N-dimethylethanolamine methyltransferase (1-18:1, 2-18:1), ER membrane	S-adenosyl-L-methionine[erm] + phosphatidyl-N,N-dimethylethanolamine (1-18:1, 2-18:1)[erm] => H+[erm] + S-adenosyl-L-homocysteine[erm] + phosphatidylcholine (1-18:1, 2-18:1)[erm]	YJR073C	glycerophospholipid metabolism (sce00564)
r_2512	DAG kinase (1-16:0, 2-16:1), ER membrane	H+[erm] + diglyceride (1-16:0, 2-16:1)[erm] + CTP[erm] => phosphatidate (1-16:0, 2-16:1)[erm] + CDP[erm]	YOR311C	glycerophospholipid metabolism (sce00564)
r_2513	DAG kinase (1-16:1, 2-16:1), ER membrane	H+[erm] + diglyceride (1-16:1, 2-16:1)[erm] + CTP[erm] => phosphatidate (1-16:1, 2-16:1)[erm] + CDP[erm]	YOR311C	glycerophospholipid metabolism (sce00564)
r_2514	DAG kinase (1-18:0, 2-16:1), ER membrane	H+[erm] + diglyceride (1-18:0, 2-16:1)[erm] + CTP[erm] => phosphatidate (1-18:0, 2-16:1)[erm] + CDP[erm]	YOR311C	glycerophospholipid metabolism (sce00564)
r_2515	DAG kinase (1-18:1, 2-16:1), ER membrane	H+[erm] + diglyceride (1-18:1, 2-16:1)[erm] + CTP[erm] => phosphatidate (1-18:1, 2-16:1)[erm] + CDP[erm]	YOR311C	glycerophospholipid metabolism (sce00564)
r_2516	DAG kinase (1-16:0, 2-18:1), ER membrane	H+[erm] + diglyceride (1-16:0, 2-18:1)[erm] + CTP[erm] => phosphatidate (1-16:0, 2-18:1)[erm] + CDP[erm]	YOR311C	glycerophospholipid metabolism (sce00564)
r_2517	DAG kinase (1-16:1, 2-18:1), ER membrane	H+[erm] + diglyceride (1-16:1, 2-18:1)[erm] + CTP[erm] => phosphatidate (1-16:1, 2-18:1)[erm] + CDP[erm]	YOR311C	glycerophospholipid metabolism (sce00564)
r_2518	DAG kinase (1-18:0, 2-18:1), ER membrane	H+[erm] + diglyceride (1-18:0, 2-18:1)[erm] + CTP[erm] => phosphatidate (1-18:0, 2-18:1)[erm] + CDP[erm]	YOR311C	glycerophospholipid metabolism (sce00564)
r_2519	DAG kinase (1-18:1, 2-18:1), ER membrane	H+[erm] + diglyceride (1-18:1, 2-18:1)[erm] + CTP[erm] => phosphatidate (1-18:1, 2-18:1)[erm] + CDP[erm]	YOR311C	glycerophospholipid metabolism (sce00564)
r_2520	ethanolaminephosphotransferase (1-16:0, 2-16:1), ER membrane	diglyceride (1-16:0, 2-16:1)[erm] + CDP-ethanolamine[erm] => H+[erm] + CMP[erm] + phosphatidylethanolamine (1-16:0, 2-16:1)[erm]	YHR123W	glycerophospholipid metabolism (sce00564)
r_2521	ethanolaminephosphotransferase (1-16:1, 2-16:1), ER membrane	diglyceride (1-16:1, 2-16:1)[erm] + CDP-ethanolamine[erm] => H+[erm] + CMP[erm] + phosphatidylethanolamine (1-16:1, 2-16:1)[erm]	YHR123W	glycerophospholipid metabolism (sce00564)
r_2522	ethanolaminephosphotransferase (1-18:0, 2-16:1), ER membrane	diglyceride (1-18:0, 2-16:1)[erm] + CDP-ethanolamine[erm] => H+[erm] + CMP[erm] + phosphatidylethanolamine (1-18:0, 2-16:1)[erm]	YHR123W	glycerophospholipid metabolism (sce00564)
r_2523	ethanolaminephosphotransferase (1-18:1, 2-16:1), ER membrane	diglyceride (1-18:1, 2-16:1)[erm] + CDP-ethanolamine[erm] => H+[erm] + CMP[erm] + phosphatidylethanolamine (1-18:1, 2-16:1)[erm]	YHR123W	glycerophospholipid metabolism (sce00564)
r_2524	ethanolaminephosphotransferase (1-16:0, 2-18:1), ER membrane	diglyceride (1-16:0, 2-18:1)[erm] + CDP-ethanolamine[erm] => H+[erm] + CMP[erm] + phosphatidylethanolamine (1-16:0, 2-18:1)[erm]	YHR123W	glycerophospholipid metabolism (sce00564)
r_2525	ethanolaminephosphotransferase (1-16:1, 2-18:1), ER membrane	diglyceride (1-16:1, 2-18:1)[erm] + CDP-ethanolamine[erm] => H+[erm] + CMP[erm] + phosphatidylethanolamine (1-16:1, 2-18:1)[erm]	YHR123W	glycerophospholipid metabolism (sce00564)
r_2526	ethanolaminephosphotransferase (1-18:0, 2-18:1), ER membrane	diglyceride (1-18:0, 2-18:1)[erm] + CDP-ethanolamine[erm] => H+[erm] + CMP[erm] + phosphatidylethanolamine (1-18:0, 2-18:1)[erm]	YHR123W	glycerophospholipid metabolism (sce00564)
r_2527	ethanolaminephosphotransferase (1-18:1, 2-18:1), ER membrane	diglyceride (1-18:1, 2-18:1)[erm] + CDP-ethanolamine[erm] => H+[erm] + CMP[erm] + phosphatidylethanolamine (1-18:1, 2-18:1)[erm]	YHR123W	glycerophospholipid metabolism (sce00564)
r_2528	cholinephosphotransferase (1-16:0, 2-16:1), ER membrane	diglyceride (1-16:0, 2-16:1)[erm] + CDP-choline[erm] => H+[erm] + CMP[erm] + phosphatidylcholine (1-16:0, 2-16:1)[erm]	YHR123W or YNL130C	glycerophospholipid metabolism (sce00564)
r_2529	cholinephosphotransferase (1-16:1, 2-16:1), ER membrane	diglyceride (1-16:1, 2-16:1)[erm] + CDP-choline[erm] => H+[erm] + CMP[erm] + phosphatidylcholine (1-16:1, 2-16:1)[erm]	YHR123W or YNL130C	glycerophospholipid metabolism (sce00564)
r_2530	cholinephosphotransferase (1-18:0, 2-16:1), ER membrane	diglyceride (1-18:0, 2-16:1)[erm] + CDP-choline[erm] => H+[erm] + CMP[erm] + phosphatidylcholine (1-18:0, 2-16:1)[erm]	YHR123W or YNL130C	glycerophospholipid metabolism (sce00564)
r_2531	cholinephosphotransferase (1-18:1, 2-16:1), ER membrane	diglyceride (1-18:1, 2-16:1)[erm] + CDP-choline[erm] => H+[erm] + CMP[erm] + phosphatidylcholine (1-18:1, 2-16:1)[erm]	YHR123W or YNL130C	glycerophospholipid metabolism (sce00564)
r_2532	cholinephosphotransferase (1-16:0, 2-18:1), ER membrane	diglyceride (1-16:0, 2-18:1)[erm] + CDP-choline[erm] => H+[erm] + CMP[erm] + phosphatidylcholine (1-16:0, 2-18:1)[erm]	YHR123W or YNL130C	glycerophospholipid metabolism (sce00564)
r_2533	cholinephosphotransferase (1-16:1, 2-18:1), ER membrane	diglyceride (1-16:1, 2-18:1)[erm] + CDP-choline[erm] => H+[erm] + CMP[erm] + phosphatidylcholine (1-16:1, 2-18:1)[erm]	YHR123W or YNL130C	glycerophospholipid metabolism (sce00564)
r_2534	cholinephosphotransferase (1-18:0, 2-18:1), ER membrane	diglyceride (1-18:0, 2-18:1)[erm] + CDP-choline[erm] => H+[erm] + CMP[erm] + phosphatidylcholine (1-18:0, 2-18:1)[erm]	YHR123W or YNL130C	glycerophospholipid metabolism (sce00564)
r_2535	cholinephosphotransferase (1-18:1, 2-18:1), ER membrane	diglyceride (1-18:1, 2-18:1)[erm] + CDP-choline[erm] => H+[erm] + CMP[erm] + phosphatidylcholine (1-18:1, 2-18:1)[erm]	YHR123W or YNL130C	glycerophospholipid metabolism (sce00564)
r_2536	phosphatidylglycerolphosphate synthase (1-16:0, 2-16:1), mitochondrial membrane	CDP-diacylglycerol (1-16:0, 2-16:1)[mm] + glycerol 3-phosphate[mm] => CMP[mm] + 3-(3-sn-phosphatidyl)-sn-glycerol 1-phosphate (1-16:0, 2-16:1)[mm]	YCL004W	glycerophospholipid metabolism (sce00564)
r_2537	phosphatidylglycerolphosphate synthase (1-16:1, 2-16:1), mitochondrial membrane	CDP-diacylglycerol (1-16:1, 2-16:1)[mm] + glycerol 3-phosphate[mm] => CMP[mm] + 3-(3-sn-phosphatidyl)-sn-glycerol 1-phosphate (1-16:1, 2-16:1)[mm]	YCL004W	glycerophospholipid metabolism (sce00564)
r_2538	phosphatidylglycerolphosphate synthase (1-18:0, 2-16:1), mitochondrial membrane	CDP-diacylglycerol (1-18:0, 2-16:1)[mm] + glycerol 3-phosphate[mm] => CMP[mm] + 3-(3-sn-phosphatidyl)-sn-glycerol 1-phosphate (1-18:0, 2-16:1)[mm]	YCL004W	glycerophospholipid metabolism (sce00564)
r_2539	phosphatidylglycerolphosphate synthase (1-18:1, 2-16:1), mitochondrial membrane	CDP-diacylglycerol (1-18:1, 2-16:1)[mm] + glycerol 3-phosphate[mm] => CMP[mm] + 3-(3-sn-phosphatidyl)-sn-glycerol 1-phosphate (1-18:1, 2-16:1)[mm]	YCL004W	glycerophospholipid metabolism (sce00564)
r_2540	phosphatidylglycerolphosphate synthase (1-16:0, 2-18:1), mitochondrial membrane	CDP-diacylglycerol (1-16:0, 2-18:1)[mm] + glycerol 3-phosphate[mm] => CMP[mm] + 3-(3-sn-phosphatidyl)-sn-glycerol 1-phosphate (1-16:0, 2-18:1)[mm]	YCL004W	glycerophospholipid metabolism (sce00564)
r_2541	phosphatidylglycerolphosphate synthase (1-16:1, 2-18:1), mitochondrial membrane	CDP-diacylglycerol (1-16:1, 2-18:1)[mm] + glycerol 3-phosphate[mm] => CMP[mm] + 3-(3-sn-phosphatidyl)-sn-glycerol 1-phosphate (1-16:1, 2-18:1)[mm]	YCL004W	glycerophospholipid metabolism (sce00564)
r_2542	PGP phosphatase (1-16:0, 2-16:1), mitochondrial membrane	3-(3-sn-phosphatidyl)-sn-glycerol 1-phosphate (1-16:0, 2-16:1)[mm] + H2O[mm] => 2 H+[mm] + phosphatidylglycerol (1-16:0, 2-16:1)[mm] + phosphate[mm]	YHR100C	glycerophospholipid metabolism (sce00564)
r_2543	PGP phosphatase (1-16:1, 2-16:1), mitochondrial membrane	3-(3-sn-phosphatidyl)-sn-glycerol 1-phosphate (1-16:1, 2-16:1)[mm] + H2O[mm] => 2 H+[mm] + phosphate[mm] + phosphatidylglycerol (1-16:1, 2-16:1)[mm]	YHR100C	glycerophospholipid metabolism (sce00564)
r_2544	PGP phosphatase (1-18:0, 2-16:1), mitochondrial membrane	3-(3-sn-phosphatidyl)-sn-glycerol 1-phosphate (1-18:0, 2-16:1)[mm] + H2O[mm] => 2 H+[mm] + phosphate[mm] + phosphatidylglycerol (1-18:0, 2-16:1)[mm]	YHR100C	glycerophospholipid metabolism (sce00564)
r_2545	PGP phosphatase (1-18:1, 2-16:1), mitochondrial membrane	3-(3-sn-phosphatidyl)-sn-glycerol 1-phosphate (1-18:1, 2-16:1)[mm] + H2O[mm] => 2 H+[mm] + phosphate[mm] + phosphatidylglycerol (1-18:1, 2-16:1)[mm]	YHR100C	glycerophospholipid metabolism (sce00564)
r_2546	PGP phosphatase (1-16:0, 2-18:1), mitochondrial membrane	3-(3-sn-phosphatidyl)-sn-glycerol 1-phosphate (1-16:0, 2-18:1)[mm] + H2O[mm] => 2 H+[mm] + phosphate[mm] + phosphatidylglycerol (1-16:0, 2-18:1)[mm]	YHR100C	glycerophospholipid metabolism (sce00564)
r_2547	PGP phosphatase (1-16:1, 2-18:1), mitochondrial membrane	3-(3-sn-phosphatidyl)-sn-glycerol 1-phosphate (1-16:1, 2-18:1)[mm] + H2O[mm] => 2 H+[mm] + phosphate[mm] + phosphatidylglycerol (1-16:1, 2-18:1)[mm]	YHR100C	glycerophospholipid metabolism (sce00564)
r_2548	CL synthase (1-16:0, 2-16:1, 3-16:0, 4-16:1), mitochondrial membrane	CDP-diacylglycerol (1-16:0, 2-16:1)[mm] + phosphatidylglycerol (1-16:0, 2-16:1)[mm] => 2 H+[mm] + CMP[mm] + cardiolipin (1-16:0, 2-16:1, 3-16:0, 4-16:1)[mm]	YDL142C	glycerophospholipid metabolism (sce00564)
r_2549	CL synthase (1-16:0, 2-16:1, 3-16:1, 4-16:1), mitochondrial membrane	CDP-diacylglycerol (1-16:0, 2-16:1)[mm] + phosphatidylglycerol (1-16:1, 2-16:1)[mm] => 2 H+[mm] + CMP[mm] + cardiolipin (1-16:0, 2-16:1, 3-16:1, 4-16:1)[mm]	YDL142C	glycerophospholipid metabolism (sce00564)
r_2550	CL synthase (1-16:0, 2-16:1, 3-18:0, 4-16:1), mitochondrial membrane	CDP-diacylglycerol (1-16:0, 2-16:1)[mm] + phosphatidylglycerol (1-18:0, 2-16:1)[mm] => 2 H+[mm] + CMP[mm] + cardiolipin (1-16:0, 2-16:1, 3-18:0, 4-16:1)[mm]	YDL142C	glycerophospholipid metabolism (sce00564)
r_2551	CL synthase (1-16:0, 2-16:1, 3-18:1, 4-16:1), mitochondrial membrane	CDP-diacylglycerol (1-16:0, 2-16:1)[mm] + phosphatidylglycerol (1-18:1, 2-16:1)[mm] => 2 H+[mm] + CMP[mm] + cardiolipin (1-16:0, 2-16:1, 3-18:1, 4-16:1)[mm]	YDL142C	glycerophospholipid metabolism (sce00564)
r_2552	CL synthase (1-16:0, 2-16:1, 3-16:0, 4-18:1), mitochondrial membrane	CDP-diacylglycerol (1-16:0, 2-16:1)[mm] + phosphatidylglycerol (1-16:0, 2-18:1)[mm] => 2 H+[mm] + CMP[mm] + cardiolipin (1-16:0, 2-16:1, 3-16:0, 4-18:1)[mm]	YDL142C	glycerophospholipid metabolism (sce00564)
r_2553	CL synthase (1-16:0, 2-16:1, 3-16:1, 4-18:1), mitochondrial membrane	CDP-diacylglycerol (1-16:0, 2-16:1)[mm] + phosphatidylglycerol (1-16:1, 2-18:1)[mm] => 2 H+[mm] + CMP[mm] + cardiolipin (1-16:0, 2-16:1, 3-16:1, 4-18:1)[mm]	YDL142C	glycerophospholipid metabolism (sce00564)
r_2554	CL synthase (1-16:1, 2-16:1, 3-16:0, 4-16:1), mitochondrial membrane	CDP-diacylglycerol (1-16:1, 2-16:1)[mm] + phosphatidylglycerol (1-16:0, 2-16:1)[mm] => 2 H+[mm] + CMP[mm] + cardiolipin (1-16:1, 2-16:1, 3-16:0, 4-16:1)[mm]	YDL142C	glycerophospholipid metabolism (sce00564)
r_2555	CL synthase (1-16:1, 2-16:1, 3-16:1, 4-16:1), mitochondrial membrane	CDP-diacylglycerol (1-16:1, 2-16:1)[mm] + phosphatidylglycerol (1-16:1, 2-16:1)[mm] => 2 H+[mm] + CMP[mm] + cardiolipin (1-16:1, 2-16:1, 3-16:1, 4-16:1)[mm]	YDL142C	glycerophospholipid metabolism (sce00564)
r_2556	CL synthase (1-16:1, 2-16:1, 3-18:0, 4-16:1), mitochondrial membrane	CDP-diacylglycerol (1-16:1, 2-16:1)[mm] + phosphatidylglycerol (1-18:0, 2-16:1)[mm] => 2 H+[mm] + CMP[mm] + cardiolipin (1-16:1, 2-16:1, 3-18:0, 4-16:1)[mm]	YDL142C	glycerophospholipid metabolism (sce00564)
r_2557	CL synthase (1-16:1, 2-16:1, 3-18:1, 4-16:1), mitochondrial membrane	CDP-diacylglycerol (1-16:1, 2-16:1)[mm] + phosphatidylglycerol (1-18:1, 2-16:1)[mm] => 2 H+[mm] + CMP[mm] + cardiolipin (1-16:1, 2-16:1, 3-18:1, 4-16:1)[mm]	YDL142C	glycerophospholipid metabolism (sce00564)
r_2558	CL synthase (1-16:1, 2-16:1, 3-16:0, 4-18:1), mitochondrial membrane	CDP-diacylglycerol (1-16:1, 2-16:1)[mm] + phosphatidylglycerol (1-16:0, 2-18:1)[mm] => 2 H+[mm] + CMP[mm] + cardiolipin (1-16:1, 2-16:1, 3-16:0, 4-18:1)[mm]	YDL142C	glycerophospholipid metabolism (sce00564)
r_2559	CL synthase (1-16:1, 2-16:1, 3-16:1, 4-18:1), mitochondrial membrane	CDP-diacylglycerol (1-16:1, 2-16:1)[mm] + phosphatidylglycerol (1-16:1, 2-18:1)[mm] => 2 H+[mm] + CMP[mm] + cardiolipin (1-16:1, 2-16:1, 3-16:1, 4-18:1)[mm]	YDL142C	glycerophospholipid metabolism (sce00564)
r_2560	CL synthase (1-18:0, 2-16:1, 3-16:0, 4-16:1), mitochondrial membrane	CDP-diacylglycerol (1-18:0, 2-16:1)[mm] + phosphatidylglycerol (1-16:0, 2-16:1)[mm] => 2 H+[mm] + CMP[mm] + cardiolipin (1-18:0, 2-16:1, 3-16:0, 4-16:1)[mm]	YDL142C	glycerophospholipid metabolism (sce00564)
r_2561	CL synthase (1-18:0, 2-16:1, 3-16:1, 4-16:1), mitochondrial membrane	CDP-diacylglycerol (1-18:0, 2-16:1)[mm] + phosphatidylglycerol (1-16:1, 2-16:1)[mm] => 2 H+[mm] + CMP[mm] + cardiolipin (1-18:0, 2-16:1, 3-16:1, 4-16:1)[mm]	YDL142C	glycerophospholipid metabolism (sce00564)
r_2562	CL synthase (1-18:0, 2-16:1, 3-18:0, 4-16:1), mitochondrial membrane	CDP-diacylglycerol (1-18:0, 2-16:1)[mm] + phosphatidylglycerol (1-18:0, 2-16:1)[mm] => 2 H+[mm] + CMP[mm] + cardiolipin (1-18:0, 2-16:1, 3-18:0, 4-16:1)[mm]	YDL142C	glycerophospholipid metabolism (sce00564)
r_2563	CL synthase (1-18:0, 2-16:1, 3-18:1, 4-16:1), mitochondrial membrane	CDP-diacylglycerol (1-18:0, 2-16:1)[mm] + phosphatidylglycerol (1-18:1, 2-16:1)[mm] => 2 H+[mm] + CMP[mm] + cardiolipin (1-18:0, 2-16:1, 3-18:1, 4-16:1)[mm]	YDL142C	glycerophospholipid metabolism (sce00564)
r_2564	CL synthase (1-18:0, 2-16:1, 3-16:0, 4-18:1), mitochondrial membrane	CDP-diacylglycerol (1-18:0, 2-16:1)[mm] + phosphatidylglycerol (1-16:0, 2-18:1)[mm] => 2 H+[mm] + CMP[mm] + cardiolipin (1-18:0, 2-16:1, 3-16:0, 4-18:1)[mm]	YDL142C	glycerophospholipid metabolism (sce00564)
r_2565	CL synthase (1-18:0, 2-16:1, 3-16:1, 4-18:1), mitochondrial membrane	CDP-diacylglycerol (1-18:0, 2-16:1)[mm] + phosphatidylglycerol (1-16:1, 2-18:1)[mm] => 2 H+[mm] + CMP[mm] + cardiolipin (1-18:0, 2-16:1, 3-16:1, 4-18:1)[mm]	YDL142C	glycerophospholipid metabolism (sce00564)
r_2566	CL synthase (1-18:1, 2-16:1, 3-16:0, 4-16:1), mitochondrial membrane	CDP-diacylglycerol (1-18:1, 2-16:1)[mm] + phosphatidylglycerol (1-16:0, 2-16:1)[mm] => 2 H+[mm] + CMP[mm] + cardiolipin (1-18:1, 2-16:1, 3-16:0, 4-16:1)[mm]	YDL142C	glycerophospholipid metabolism (sce00564)
r_2567	CL synthase (1-18:1, 2-16:1, 3-16:1, 4-16:1), mitochondrial membrane	CDP-diacylglycerol (1-18:1, 2-16:1)[mm] + phosphatidylglycerol (1-16:1, 2-16:1)[mm] => 2 H+[mm] + CMP[mm] + cardiolipin (1-18:1, 2-16:1, 3-16:1, 4-16:1)[mm]	YDL142C	glycerophospholipid metabolism (sce00564)
r_2568	CL synthase (1-18:1, 2-16:1, 3-18:0, 4-16:1), mitochondrial membrane	CDP-diacylglycerol (1-18:1, 2-16:1)[mm] + phosphatidylglycerol (1-18:0, 2-16:1)[mm] => 2 H+[mm] + CMP[mm] + cardiolipin (1-18:1, 2-16:1, 3-18:0, 4-16:1)[mm]	YDL142C	glycerophospholipid metabolism (sce00564)
r_2569	CL synthase (1-18:1, 2-16:1, 3-18:1, 4-16:1), mitochondrial membrane	CDP-diacylglycerol (1-18:1, 2-16:1)[mm] + phosphatidylglycerol (1-18:1, 2-16:1)[mm] => 2 H+[mm] + CMP[mm] + cardiolipin (1-18:1, 2-16:1, 3-18:1, 4-16:1)[mm]	YDL142C	glycerophospholipid metabolism (sce00564)
r_2570	CL synthase (1-18:1, 2-16:1, 3-16:0, 4-18:1), mitochondrial membrane	CDP-diacylglycerol (1-18:1, 2-16:1)[mm] + phosphatidylglycerol (1-16:0, 2-18:1)[mm] => 2 H+[mm] + CMP[mm] + cardiolipin (1-18:1, 2-16:1, 3-16:0, 4-18:1)[mm]	YDL142C	glycerophospholipid metabolism (sce00564)
r_2571	CL synthase (1-18:1, 2-16:1, 3-16:1, 4-18:1), mitochondrial membrane	CDP-diacylglycerol (1-18:1, 2-16:1)[mm] + phosphatidylglycerol (1-16:1, 2-18:1)[mm] => 2 H+[mm] + CMP[mm] + cardiolipin (1-18:1, 2-16:1, 3-16:1, 4-18:1)[mm]	YDL142C	glycerophospholipid metabolism (sce00564)
r_2572	CL synthase (1-16:0, 2-18:1, 3-16:0, 4-16:1), mitochondrial membrane	CDP-diacylglycerol (1-16:0, 2-18:1)[mm] + phosphatidylglycerol (1-16:0, 2-16:1)[mm] => 2 H+[mm] + CMP[mm] + cardiolipin (1-16:0, 2-18:1, 3-16:0, 4-16:1)[mm]	YDL142C	glycerophospholipid metabolism (sce00564)
r_2573	CL synthase (1-16:0, 2-18:1, 3-16:1, 4-16:1), mitochondrial membrane	CDP-diacylglycerol (1-16:0, 2-18:1)[mm] + phosphatidylglycerol (1-16:1, 2-16:1)[mm] => 2 H+[mm] + CMP[mm] + cardiolipin (1-16:0, 2-18:1, 3-16:1, 4-16:1)[mm]	YDL142C	glycerophospholipid metabolism (sce00564)
r_2574	CL synthase (1-16:0, 2-18:1, 3-18:0, 4-16:1), mitochondrial membrane	CDP-diacylglycerol (1-16:0, 2-18:1)[mm] + phosphatidylglycerol (1-18:0, 2-16:1)[mm] => 2 H+[mm] + CMP[mm] + cardiolipin (1-16:0, 2-18:1, 3-18:0, 4-16:1)[mm]	YDL142C	glycerophospholipid metabolism (sce00564)
r_2575	CL synthase (1-16:0, 2-18:1, 3-18:1, 4-16:1), mitochondrial membrane	CDP-diacylglycerol (1-16:0, 2-18:1)[mm] + phosphatidylglycerol (1-18:1, 2-16:1)[mm] => 2 H+[mm] + CMP[mm] + cardiolipin (1-16:0, 2-18:1, 3-18:1, 4-16:1)[mm]	YDL142C	glycerophospholipid metabolism (sce00564)
r_2576	CL synthase (1-16:0, 2-18:1, 3-16:0, 4-18:1), mitochondrial membrane	CDP-diacylglycerol (1-16:0, 2-18:1)[mm] + phosphatidylglycerol (1-16:0, 2-18:1)[mm] => 2 H+[mm] + CMP[mm] + cardiolipin (1-16:0, 2-18:1, 3-16:0, 4-18:1)[mm]	YDL142C	glycerophospholipid metabolism (sce00564)
r_2577	CL synthase (1-16:0, 2-18:1, 3-16:1, 4-18:1), mitochondrial membrane	CDP-diacylglycerol (1-16:0, 2-18:1)[mm] + phosphatidylglycerol (1-16:1, 2-18:1)[mm] => 2 H+[mm] + CMP[mm] + cardiolipin (1-16:0, 2-18:1, 3-16:1, 4-18:1)[mm]	YDL142C	glycerophospholipid metabolism (sce00564)
r_2578	CL synthase (1-16:1, 2-18:1, 3-16:0, 4-16:1), mitochondrial membrane	CDP-diacylglycerol (1-16:1, 2-18:1)[mm] + phosphatidylglycerol (1-16:0, 2-16:1)[mm] => 2 H+[mm] + CMP[mm] + cardiolipin (1-16:1, 2-18:1, 3-16:0, 4-16:1)[mm]	YDL142C	glycerophospholipid metabolism (sce00564)
r_2579	CL synthase (1-16:1, 2-18:1, 3-16:1, 4-16:1), mitochondrial membrane	CDP-diacylglycerol (1-16:1, 2-18:1)[mm] + phosphatidylglycerol (1-16:1, 2-16:1)[mm] => 2 H+[mm] + CMP[mm] + cardiolipin (1-16:1, 2-18:1, 3-16:1, 4-16:1)[mm]	YDL142C	glycerophospholipid metabolism (sce00564)
r_2580	CL synthase (1-16:1, 2-18:1, 3-18:0, 4-16:1), mitochondrial membrane	CDP-diacylglycerol (1-16:1, 2-18:1)[mm] + phosphatidylglycerol (1-18:0, 2-16:1)[mm] => 2 H+[mm] + CMP[mm] + cardiolipin (1-16:1, 2-18:1, 3-18:0, 4-16:1)[mm]	YDL142C	glycerophospholipid metabolism (sce00564)
r_2581	CL synthase (1-16:1, 2-18:1, 3-18:1, 4-16:1), mitochondrial membrane	CDP-diacylglycerol (1-16:1, 2-18:1)[mm] + phosphatidylglycerol (1-18:1, 2-16:1)[mm] => 2 H+[mm] + CMP[mm] + cardiolipin (1-16:1, 2-18:1, 3-18:1, 4-16:1)[mm]	YDL142C	glycerophospholipid metabolism (sce00564)
r_2582	CL synthase (1-16:1, 2-18:1, 3-16:0, 4-18:1), mitochondrial membrane	CDP-diacylglycerol (1-16:1, 2-18:1)[mm] + phosphatidylglycerol (1-16:0, 2-18:1)[mm] => 2 H+[mm] + CMP[mm] + cardiolipin (1-16:1, 2-18:1, 3-16:0, 4-18:1)[mm]	YDL142C	glycerophospholipid metabolism (sce00564)
r_2583	CL synthase (1-16:1, 2-18:1, 3-16:1, 4-18:1), mitochondrial membrane	CDP-diacylglycerol (1-16:1, 2-18:1)[mm] + phosphatidylglycerol (1-16:1, 2-18:1)[mm] => 2 H+[mm] + CMP[mm] + cardiolipin (1-16:1, 2-18:1, 3-16:1, 4-18:1)[mm]	YDL142C	glycerophospholipid metabolism (sce00564)
r_2584	CL (1-16:0, 2-16:1, 3-16:0, 4-16:1) phospholipase (1-position), mitochondrial membrane	H2O[mm] + cardiolipin (1-16:0, 2-16:1, 3-16:0, 4-16:1)[mm] => H+[mm] + monolysocardiolipin (2-16:1, 3-16:0, 4-16:1)[mm] + palmitate[mm]	YGR110W	glycerophospholipid metabolism (sce00564)
r_2585	CL (1-16:0, 2-16:1, 3-16:1, 4-16:1) phospholipase (1-position), mitochondrial membrane	H2O[mm] + cardiolipin (1-16:0, 2-16:1, 3-16:1, 4-16:1)[mm] => H+[mm] + palmitate[mm] + monolysocardiolipin (2-16:1, 3-16:1, 4-16:1)[mm]	YGR110W	glycerophospholipid metabolism (sce00564)
r_2586	CL (1-16:0, 2-16:1, 3-18:0, 4-16:1) phospholipase (1-position), mitochondrial membrane	H2O[mm] + cardiolipin (1-16:0, 2-16:1, 3-18:0, 4-16:1)[mm] => H+[mm] + palmitate[mm] + monolysocardiolipin (2-16:1, 3-18:0, 4-16:1)[mm]	YGR110W	glycerophospholipid metabolism (sce00564)
r_2587	CL (1-16:0, 2-16:1, 3-18:1, 4-16:1) phospholipase (1-position), mitochondrial membrane	H2O[mm] + cardiolipin (1-16:0, 2-16:1, 3-18:1, 4-16:1)[mm] => H+[mm] + palmitate[mm] + monolysocardiolipin (2-16:1, 3-18:1, 4-16:1)[mm]	YGR110W	glycerophospholipid metabolism (sce00564)
r_2588	CL (1-16:0, 2-16:1, 3-16:0, 4-18:1) phospholipase (1-position), mitochondrial membrane	H2O[mm] + cardiolipin (1-16:0, 2-16:1, 3-16:0, 4-18:1)[mm] => H+[mm] + palmitate[mm] + monolysocardiolipin (2-16:1, 3-16:0, 4-18:1)[mm]	YGR110W	glycerophospholipid metabolism (sce00564)
r_2589	CL (1-16:0, 2-16:1, 3-16:1, 4-18:1) phospholipase (1-position), mitochondrial membrane	H2O[mm] + cardiolipin (1-16:0, 2-16:1, 3-16:1, 4-18:1)[mm] => H+[mm] + palmitate[mm] + monolysocardiolipin (2-16:1, 3-16:1, 4-18:1)[mm]	YGR110W	glycerophospholipid metabolism (sce00564)
r_2590	CL (1-18:0, 2-16:1, 3-16:0, 4-16:1) phospholipase (1-position), mitochondrial membrane	H2O[mm] + cardiolipin (1-18:0, 2-16:1, 3-16:0, 4-16:1)[mm] => H+[mm] + monolysocardiolipin (2-16:1, 3-16:0, 4-16:1)[mm] + stearate[mm]	YGR110W	glycerophospholipid metabolism (sce00564)
r_2591	CL (1-18:0, 2-16:1, 3-16:1, 4-16:1) phospholipase (1-position), mitochondrial membrane	H2O[mm] + cardiolipin (1-18:0, 2-16:1, 3-16:1, 4-16:1)[mm] => H+[mm] + monolysocardiolipin (2-16:1, 3-16:1, 4-16:1)[mm] + stearate[mm]	YGR110W	glycerophospholipid metabolism (sce00564)
r_2592	CL (1-18:0, 2-16:1, 3-18:0, 4-16:1) phospholipase (1-position), mitochondrial membrane	H2O[mm] + cardiolipin (1-18:0, 2-16:1, 3-18:0, 4-16:1)[mm] => H+[mm] + monolysocardiolipin (2-16:1, 3-18:0, 4-16:1)[mm] + stearate[mm]	YGR110W	glycerophospholipid metabolism (sce00564)
r_2593	CL (1-18:0, 2-16:1, 3-18:1, 4-16:1) phospholipase (1-position), mitochondrial membrane	H2O[mm] + cardiolipin (1-18:0, 2-16:1, 3-18:1, 4-16:1)[mm] => H+[mm] + monolysocardiolipin (2-16:1, 3-18:1, 4-16:1)[mm] + stearate[mm]	YGR110W	glycerophospholipid metabolism (sce00564)
r_2594	CL (1-18:0, 2-16:1, 3-16:0, 4-18:1) phospholipase (1-position), mitochondrial membrane	H2O[mm] + cardiolipin (1-18:0, 2-16:1, 3-16:0, 4-18:1)[mm] => H+[mm] + monolysocardiolipin (2-16:1, 3-16:0, 4-18:1)[mm] + stearate[mm]	YGR110W	glycerophospholipid metabolism (sce00564)
r_2595	CL (1-18:0, 2-16:1, 3-16:1, 4-18:1) phospholipase (1-position), mitochondrial membrane	H2O[mm] + cardiolipin (1-18:0, 2-16:1, 3-16:1, 4-18:1)[mm] => H+[mm] + monolysocardiolipin (2-16:1, 3-16:1, 4-18:1)[mm] + stearate[mm]	YGR110W	glycerophospholipid metabolism (sce00564)
r_2596	CL (1-16:0, 2-18:1, 3-16:0, 4-16:1) phospholipase (1-position), mitochondrial membrane	H2O[mm] + cardiolipin (1-16:0, 2-18:1, 3-16:0, 4-16:1)[mm] => H+[mm] + palmitate[mm] + monolysocardiolipin (2-18:1, 3-16:0, 4-16:1)[mm]	YGR110W	glycerophospholipid metabolism (sce00564)
r_2597	CL (1-16:0, 2-18:1, 3-16:1, 4-16:1) phospholipase (1-position), mitochondrial membrane	H2O[mm] + cardiolipin (1-16:0, 2-18:1, 3-16:1, 4-16:1)[mm] => H+[mm] + palmitate[mm] + monolysocardiolipin (2-18:1, 3-16:1, 4-16:1)[mm]	YGR110W	glycerophospholipid metabolism (sce00564)
r_2598	CL (1-16:0, 2-18:1, 3-18:0, 4-16:1) phospholipase (1-position), mitochondrial membrane	H2O[mm] + cardiolipin (1-16:0, 2-18:1, 3-18:0, 4-16:1)[mm] => H+[mm] + palmitate[mm] + monolysocardiolipin (2-18:1, 3-18:0, 4-16:1)[mm]	YGR110W	glycerophospholipid metabolism (sce00564)
r_2599	CL (1-16:0, 2-18:1, 3-18:1, 4-16:1) phospholipase (1-position), mitochondrial membrane	H2O[mm] + cardiolipin (1-16:0, 2-18:1, 3-18:1, 4-16:1)[mm] => H+[mm] + palmitate[mm] + monolysocardiolipin (2-18:1, 3-18:1, 4-16:1)[mm]	YGR110W	glycerophospholipid metabolism (sce00564)
r_2600	CL (1-16:0, 2-18:1, 3-16:0, 4-18:1) phospholipase (1-position), mitochondrial membrane	H2O[mm] + cardiolipin (1-16:0, 2-18:1, 3-16:0, 4-18:1)[mm] => H+[mm] + palmitate[mm] + monolysocardiolipin (2-18:1, 3-16:0, 4-18:1)[mm]	YGR110W	glycerophospholipid metabolism (sce00564)
r_2601	CL (1-16:0, 2-18:1, 3-16:1, 4-18:1) phospholipase (1-position), mitochondrial membrane	H2O[mm] + cardiolipin (1-16:0, 2-18:1, 3-16:1, 4-18:1)[mm] => H+[mm] + palmitate[mm] + monolysocardiolipin (2-18:1, 3-16:1, 4-18:1)[mm]	YGR110W	glycerophospholipid metabolism (sce00564)
r_2602	CL (1-16:0, 2-16:1, 3-16:0, 4-16:1) phospholipase (3-position), mitochondrial membrane	H2O[mm] + cardiolipin (1-16:0, 2-16:1, 3-16:0, 4-16:1)[mm] => H+[mm] + palmitate[mm] + monolysocardiolipin (1-16:0, 2-16:1, 4-16:1)[mm]	YGR110W	glycerophospholipid metabolism (sce00564)
r_2603	CL (1-16:0, 2-16:1, 3-18:0, 4-16:1) phospholipase (3-position), mitochondrial membrane	H2O[mm] + cardiolipin (1-16:0, 2-16:1, 3-18:0, 4-16:1)[mm] => H+[mm] + stearate[mm] + monolysocardiolipin (1-16:0, 2-16:1, 4-16:1)[mm]	YGR110W	glycerophospholipid metabolism (sce00564)
r_2604	CL (1-16:0, 2-16:1, 3-16:0, 4-18:1) phospholipase (3-position), mitochondrial membrane	H2O[mm] + cardiolipin (1-16:0, 2-16:1, 3-16:0, 4-18:1)[mm] => H+[mm] + palmitate[mm] + monolysocardiolipin (1-16:0, 2-16:1, 4-18:1)[mm]	YGR110W	glycerophospholipid metabolism (sce00564)
r_2605	CL (1-16:1, 2-16:1, 3-16:0, 4-16:1) phospholipase (3-position), mitochondrial membrane	H2O[mm] + cardiolipin (1-16:1, 2-16:1, 3-16:0, 4-16:1)[mm] => H+[mm] + palmitate[mm] + monolysocardiolipin (1-16:1, 2-16:1, 4-16:1)[mm]	YGR110W	glycerophospholipid metabolism (sce00564)
r_2606	CL (1-16:1, 2-16:1, 3-18:0, 4-16:1) phospholipase (3-position), mitochondrial membrane	H2O[mm] + cardiolipin (1-16:1, 2-16:1, 3-18:0, 4-16:1)[mm] => H+[mm] + stearate[mm] + monolysocardiolipin (1-16:1, 2-16:1, 4-16:1)[mm]	YGR110W	glycerophospholipid metabolism (sce00564)
r_2607	CL (1-16:1, 2-16:1, 3-16:0, 4-18:1) phospholipase (3-position), mitochondrial membrane	H2O[mm] + cardiolipin (1-16:1, 2-16:1, 3-16:0, 4-18:1)[mm] => H+[mm] + palmitate[mm] + monolysocardiolipin (1-16:1, 2-16:1, 4-18:1)[mm]	YGR110W	glycerophospholipid metabolism (sce00564)
r_2608	CL (1-18:0, 2-16:1, 3-16:0, 4-16:1) phospholipase (3-position), mitochondrial membrane	H2O[mm] + cardiolipin (1-18:0, 2-16:1, 3-16:0, 4-16:1)[mm] => H+[mm] + palmitate[mm] + monolysocardiolipin (1-18:0, 2-16:1, 4-16:1)[mm]	YGR110W	glycerophospholipid metabolism (sce00564)
r_2609	CL (1-18:0, 2-16:1, 3-18:0, 4-16:1) phospholipase (3-position), mitochondrial membrane	H2O[mm] + cardiolipin (1-18:0, 2-16:1, 3-18:0, 4-16:1)[mm] => H+[mm] + stearate[mm] + monolysocardiolipin (1-18:0, 2-16:1, 4-16:1)[mm]	YGR110W	glycerophospholipid metabolism (sce00564)
r_2610	CL (1-18:0, 2-16:1, 3-16:0, 4-18:1) phospholipase (3-position), mitochondrial membrane	H2O[mm] + cardiolipin (1-18:0, 2-16:1, 3-16:0, 4-18:1)[mm] => H+[mm] + palmitate[mm] + monolysocardiolipin (1-18:0, 2-16:1, 4-18:1)[mm]	YGR110W	glycerophospholipid metabolism (sce00564)
r_2611	CL (1-18:1, 2-16:1, 3-16:0, 4-16:1) phospholipase (3-position), mitochondrial membrane	H2O[mm] + cardiolipin (1-18:1, 2-16:1, 3-16:0, 4-16:1)[mm] => H+[mm] + palmitate[mm] + monolysocardiolipin (1-18:1, 2-16:1, 4-16:1)[mm]	YGR110W	glycerophospholipid metabolism (sce00564)
r_2612	CL (1-18:1, 2-16:1, 3-18:0, 4-16:1) phospholipase (3-position), mitochondrial membrane	H2O[mm] + cardiolipin (1-18:1, 2-16:1, 3-18:0, 4-16:1)[mm] => H+[mm] + stearate[mm] + monolysocardiolipin (1-18:1, 2-16:1, 4-16:1)[mm]	YGR110W	glycerophospholipid metabolism (sce00564)
r_2613	CL (1-18:1, 2-16:1, 3-16:0, 4-18:1) phospholipase (3-position), mitochondrial membrane	H2O[mm] + cardiolipin (1-18:1, 2-16:1, 3-16:0, 4-18:1)[mm] => H+[mm] + palmitate[mm] + monolysocardiolipin (1-18:1, 2-16:1, 4-18:1)[mm]	YGR110W	glycerophospholipid metabolism (sce00564)
r_2614	CL (1-16:0, 2-18:1, 3-16:0, 4-16:1) phospholipase (3-position), mitochondrial membrane	H2O[mm] + cardiolipin (1-16:0, 2-18:1, 3-16:0, 4-16:1)[mm] => H+[mm] + palmitate[mm] + monolysocardiolipin (1-16:0, 2-18:1, 4-16:1)[mm]	YGR110W	glycerophospholipid metabolism (sce00564)
r_2615	CL (1-16:0, 2-18:1, 3-18:0, 4-16:1) phospholipase (3-position), mitochondrial membrane	H2O[mm] + cardiolipin (1-16:0, 2-18:1, 3-18:0, 4-16:1)[mm] => H+[mm] + stearate[mm] + monolysocardiolipin (1-16:0, 2-18:1, 4-16:1)[mm]	YGR110W	glycerophospholipid metabolism (sce00564)
r_2616	CL (1-16:0, 2-18:1, 3-16:0, 4-18:1) phospholipase (3-position), mitochondrial membrane	H2O[mm] + cardiolipin (1-16:0, 2-18:1, 3-16:0, 4-18:1)[mm] => H+[mm] + palmitate[mm] + monolysocardiolipin (1-16:0, 2-18:1, 4-18:1)[mm]	YGR110W	glycerophospholipid metabolism (sce00564)
r_2617	CL (1-16:1, 2-18:1, 3-16:0, 4-16:1) phospholipase (3-position), mitochondrial membrane	H2O[mm] + cardiolipin (1-16:1, 2-18:1, 3-16:0, 4-16:1)[mm] => H+[mm] + palmitate[mm] + monolysocardiolipin (1-16:1, 2-18:1, 4-16:1)[mm]	YGR110W	glycerophospholipid metabolism (sce00564)
r_2618	CL (1-16:1, 2-18:1, 3-18:0, 4-16:1) phospholipase (3-position), mitochondrial membrane	H2O[mm] + cardiolipin (1-16:1, 2-18:1, 3-18:0, 4-16:1)[mm] => H+[mm] + stearate[mm] + monolysocardiolipin (1-16:1, 2-18:1, 4-16:1)[mm]	YGR110W	glycerophospholipid metabolism (sce00564)
r_2619	CL (1-16:1, 2-18:1, 3-16:0, 4-18:1) phospholipase (3-position), mitochondrial membrane	H2O[mm] + cardiolipin (1-16:1, 2-18:1, 3-16:0, 4-18:1)[mm] => H+[mm] + palmitate[mm] + monolysocardiolipin (1-16:1, 2-18:1, 4-18:1)[mm]	YGR110W	glycerophospholipid metabolism (sce00564)
r_2620	MLCL (2-16:1, 3-16:0, 4-16:1):PC (1-16:0, 2-16:1) acyltransferase, mitochondrial membrane	monolysocardiolipin (2-16:1, 3-16:0, 4-16:1)[mm] + phosphatidylcholine (1-16:0, 2-16:1)[mm] <=> cardiolipin (1-16:1, 2-16:1, 3-16:0, 4-16:1)[mm] + 1-acylglycerophosphocholine (16:0)[mm]	YPR140W	glycerophospholipid metabolism (sce00564)
r_2621	MLCL (2-16:1, 3-16:0, 4-16:1):PC (1-16:1, 2-16:1) acyltransferase, mitochondrial membrane	monolysocardiolipin (2-16:1, 3-16:0, 4-16:1)[mm] + phosphatidylcholine (1-16:1, 2-16:1)[mm] <=> cardiolipin (1-16:1, 2-16:1, 3-16:0, 4-16:1)[mm] + 1-acylglycerophosphocholine (16:1)[mm]	YPR140W	glycerophospholipid metabolism (sce00564)
r_2622	MLCL (2-16:1, 3-16:0, 4-16:1):PC (1-18:0, 2-16:1) acyltransferase, mitochondrial membrane	monolysocardiolipin (2-16:1, 3-16:0, 4-16:1)[mm] + phosphatidylcholine (1-18:0, 2-16:1)[mm] <=> cardiolipin (1-16:1, 2-16:1, 3-16:0, 4-16:1)[mm] + 1-acylglycerophosphocholine (18:0)[mm]	YPR140W	glycerophospholipid metabolism (sce00564)
r_2623	MLCL (2-16:1, 3-16:0, 4-16:1):PC (1-18:1, 2-16:1) acyltransferase, mitochondrial membrane	monolysocardiolipin (2-16:1, 3-16:0, 4-16:1)[mm] + phosphatidylcholine (1-18:1, 2-16:1)[mm] <=> cardiolipin (1-16:1, 2-16:1, 3-16:0, 4-16:1)[mm] + 1-acylglycerophosphocholine (18:1)[mm]	YPR140W	glycerophospholipid metabolism (sce00564)
r_2624	MLCL (2-16:1, 3-16:0, 4-16:1):PC (1-16:0, 2-18:1) acyltransferase, mitochondrial membrane	monolysocardiolipin (2-16:1, 3-16:0, 4-16:1)[mm] + phosphatidylcholine (1-16:0, 2-18:1)[mm] <=> cardiolipin (1-18:1, 2-16:1, 3-16:0, 4-16:1)[mm] + 1-acylglycerophosphocholine (16:0)[mm]	YPR140W	glycerophospholipid metabolism (sce00564)
r_2625	MLCL (2-16:1, 3-16:0, 4-16:1):PC (1-16:1, 2-18:1) acyltransferase, mitochondrial membrane	monolysocardiolipin (2-16:1, 3-16:0, 4-16:1)[mm] + phosphatidylcholine (1-16:1, 2-18:1)[mm] <=> cardiolipin (1-18:1, 2-16:1, 3-16:0, 4-16:1)[mm] + 1-acylglycerophosphocholine (16:1)[mm]	YPR140W	glycerophospholipid metabolism (sce00564)
r_2626	MLCL (2-16:1, 3-16:0, 4-16:1):PC (1-18:0, 2-18:1) acyltransferase, mitochondrial membrane	monolysocardiolipin (2-16:1, 3-16:0, 4-16:1)[mm] + phosphatidylcholine (1-18:0, 2-18:1)[mm] <=> cardiolipin (1-18:1, 2-16:1, 3-16:0, 4-16:1)[mm] + 1-acylglycerophosphocholine (18:0)[mm]	YPR140W	glycerophospholipid metabolism (sce00564)
r_2627	MLCL (2-16:1, 3-16:0, 4-16:1):PC (1-18:1, 2-18:1) acyltransferase, mitochondrial membrane	monolysocardiolipin (2-16:1, 3-16:0, 4-16:1)[mm] + phosphatidylcholine (1-18:1, 2-18:1)[mm] <=> cardiolipin (1-18:1, 2-16:1, 3-16:0, 4-16:1)[mm] + 1-acylglycerophosphocholine (18:1)[mm]	YPR140W	glycerophospholipid metabolism (sce00564)
r_2628	MLCL (2-16:1, 3-16:1, 4-16:1):PC (1-16:0, 2-16:1) acyltransferase, mitochondrial membrane	monolysocardiolipin (2-16:1, 3-16:1, 4-16:1)[mm] + phosphatidylcholine (1-16:0, 2-16:1)[mm] <=> cardiolipin (1-16:1, 2-16:1, 3-16:1, 4-16:1)[mm] + 1-acylglycerophosphocholine (16:0)[mm]	YPR140W	glycerophospholipid metabolism (sce00564)
r_2629	MLCL (2-16:1, 3-16:1, 4-16:1):PC (1-16:1, 2-16:1) acyltransferase, mitochondrial membrane	monolysocardiolipin (2-16:1, 3-16:1, 4-16:1)[mm] + phosphatidylcholine (1-16:1, 2-16:1)[mm] <=> cardiolipin (1-16:1, 2-16:1, 3-16:1, 4-16:1)[mm] + 1-acylglycerophosphocholine (16:1)[mm]	YPR140W	glycerophospholipid metabolism (sce00564)
r_2630	MLCL (2-16:1, 3-16:1, 4-16:1):PC (1-18:0, 2-16:1) acyltransferase, mitochondrial membrane	monolysocardiolipin (2-16:1, 3-16:1, 4-16:1)[mm] + phosphatidylcholine (1-18:0, 2-16:1)[mm] <=> cardiolipin (1-16:1, 2-16:1, 3-16:1, 4-16:1)[mm] + 1-acylglycerophosphocholine (18:0)[mm]	YPR140W	glycerophospholipid metabolism (sce00564)
r_2631	MLCL (2-16:1, 3-16:1, 4-16:1):PC (1-18:1, 2-16:1) acyltransferase, mitochondrial membrane	monolysocardiolipin (2-16:1, 3-16:1, 4-16:1)[mm] + phosphatidylcholine (1-18:1, 2-16:1)[mm] <=> cardiolipin (1-16:1, 2-16:1, 3-16:1, 4-16:1)[mm] + 1-acylglycerophosphocholine (18:1)[mm]	YPR140W	glycerophospholipid metabolism (sce00564)
r_2632	MLCL (2-16:1, 3-16:1, 4-16:1):PC (1-16:0, 2-18:1) acyltransferase, mitochondrial membrane	monolysocardiolipin (2-16:1, 3-16:1, 4-16:1)[mm] + phosphatidylcholine (1-16:0, 2-18:1)[mm] <=> cardiolipin (1-18:1, 2-16:1, 3-16:1, 4-16:1)[mm] + 1-acylglycerophosphocholine (16:0)[mm]	YPR140W	glycerophospholipid metabolism (sce00564)
r_2633	MLCL (2-16:1, 3-16:1, 4-16:1):PC (1-16:1, 2-18:1) acyltransferase, mitochondrial membrane	monolysocardiolipin (2-16:1, 3-16:1, 4-16:1)[mm] + phosphatidylcholine (1-16:1, 2-18:1)[mm] <=> cardiolipin (1-18:1, 2-16:1, 3-16:1, 4-16:1)[mm] + 1-acylglycerophosphocholine (16:1)[mm]	YPR140W	glycerophospholipid metabolism (sce00564)
r_2634	MLCL (2-16:1, 3-16:1, 4-16:1):PC (1-18:0, 2-18:1) acyltransferase, mitochondrial membrane	monolysocardiolipin (2-16:1, 3-16:1, 4-16:1)[mm] + phosphatidylcholine (1-18:0, 2-18:1)[mm] <=> cardiolipin (1-18:1, 2-16:1, 3-16:1, 4-16:1)[mm] + 1-acylglycerophosphocholine (18:0)[mm]	YPR140W	glycerophospholipid metabolism (sce00564)
r_2635	MLCL (2-16:1, 3-16:1, 4-16:1):PC (1-18:1, 2-18:1) acyltransferase, mitochondrial membrane	monolysocardiolipin (2-16:1, 3-16:1, 4-16:1)[mm] + phosphatidylcholine (1-18:1, 2-18:1)[mm] <=> cardiolipin (1-18:1, 2-16:1, 3-16:1, 4-16:1)[mm] + 1-acylglycerophosphocholine (18:1)[mm]	YPR140W	glycerophospholipid metabolism (sce00564)
r_2636	MLCL (2-16:1, 3-18:0, 4-16:1):PC (1-16:0, 2-16:1) acyltransferase, mitochondrial membrane	monolysocardiolipin (2-16:1, 3-18:0, 4-16:1)[mm] + phosphatidylcholine (1-16:0, 2-16:1)[mm] <=> cardiolipin (1-16:1, 2-16:1, 3-18:0, 4-16:1)[mm] + 1-acylglycerophosphocholine (16:0)[mm]	YPR140W	glycerophospholipid metabolism (sce00564)
r_2637	MLCL (2-16:1, 3-18:0, 4-16:1):PC (1-16:1, 2-16:1) acyltransferase, mitochondrial membrane	monolysocardiolipin (2-16:1, 3-18:0, 4-16:1)[mm] + phosphatidylcholine (1-16:1, 2-16:1)[mm] <=> cardiolipin (1-16:1, 2-16:1, 3-18:0, 4-16:1)[mm] + 1-acylglycerophosphocholine (16:1)[mm]	YPR140W	glycerophospholipid metabolism (sce00564)
r_2638	MLCL (2-16:1, 3-18:0, 4-16:1):PC (1-18:0, 2-16:1) acyltransferase, mitochondrial membrane	monolysocardiolipin (2-16:1, 3-18:0, 4-16:1)[mm] + phosphatidylcholine (1-18:0, 2-16:1)[mm] <=> cardiolipin (1-16:1, 2-16:1, 3-18:0, 4-16:1)[mm] + 1-acylglycerophosphocholine (18:0)[mm]	YPR140W	glycerophospholipid metabolism (sce00564)
r_2639	MLCL (2-16:1, 3-18:0, 4-16:1):PC (1-18:1, 2-16:1) acyltransferase, mitochondrial membrane	monolysocardiolipin (2-16:1, 3-18:0, 4-16:1)[mm] + phosphatidylcholine (1-18:1, 2-16:1)[mm] <=> cardiolipin (1-16:1, 2-16:1, 3-18:0, 4-16:1)[mm] + 1-acylglycerophosphocholine (18:1)[mm]	YPR140W	glycerophospholipid metabolism (sce00564)
r_2640	MLCL (2-16:1, 3-18:0, 4-16:1):PC (1-16:0, 2-18:1) acyltransferase, mitochondrial membrane	monolysocardiolipin (2-16:1, 3-18:0, 4-16:1)[mm] + phosphatidylcholine (1-16:0, 2-18:1)[mm] <=> cardiolipin (1-18:1, 2-16:1, 3-18:0, 4-16:1)[mm] + 1-acylglycerophosphocholine (16:0)[mm]	YPR140W	glycerophospholipid metabolism (sce00564)
r_2641	MLCL (2-16:1, 3-18:0, 4-16:1):PC (1-16:1, 2-18:1) acyltransferase, mitochondrial membrane	monolysocardiolipin (2-16:1, 3-18:0, 4-16:1)[mm] + phosphatidylcholine (1-16:1, 2-18:1)[mm] <=> cardiolipin (1-18:1, 2-16:1, 3-18:0, 4-16:1)[mm] + 1-acylglycerophosphocholine (16:1)[mm]	YPR140W	glycerophospholipid metabolism (sce00564)
r_2642	MLCL (2-16:1, 3-18:0, 4-16:1):PC (1-18:0, 2-18:1) acyltransferase, mitochondrial membrane	monolysocardiolipin (2-16:1, 3-18:0, 4-16:1)[mm] + phosphatidylcholine (1-18:0, 2-18:1)[mm] <=> cardiolipin (1-18:1, 2-16:1, 3-18:0, 4-16:1)[mm] + 1-acylglycerophosphocholine (18:0)[mm]	YPR140W	glycerophospholipid metabolism (sce00564)
r_2643	MLCL (2-16:1, 3-18:0, 4-16:1):PC (1-18:1, 2-18:1) acyltransferase, mitochondrial membrane	monolysocardiolipin (2-16:1, 3-18:0, 4-16:1)[mm] + phosphatidylcholine (1-18:1, 2-18:1)[mm] <=> cardiolipin (1-18:1, 2-16:1, 3-18:0, 4-16:1)[mm] + 1-acylglycerophosphocholine (18:1)[mm]	YPR140W	glycerophospholipid metabolism (sce00564)
r_2644	MLCL (2-16:1, 3-18:1, 4-16:1):PC (1-16:0, 2-16:1) acyltransferase, mitochondrial membrane	monolysocardiolipin (2-16:1, 3-18:1, 4-16:1)[mm] + phosphatidylcholine (1-16:0, 2-16:1)[mm] <=> cardiolipin (1-16:1, 2-16:1, 3-18:1, 4-16:1)[mm] + 1-acylglycerophosphocholine (16:0)[mm]	YPR140W	glycerophospholipid metabolism (sce00564)
r_2645	MLCL (2-16:1, 3-18:1, 4-16:1):PC (1-16:1, 2-16:1) acyltransferase, mitochondrial membrane	monolysocardiolipin (2-16:1, 3-18:1, 4-16:1)[mm] + phosphatidylcholine (1-16:1, 2-16:1)[mm] <=> cardiolipin (1-16:1, 2-16:1, 3-18:1, 4-16:1)[mm] + 1-acylglycerophosphocholine (16:1)[mm]	YPR140W	glycerophospholipid metabolism (sce00564)
r_2646	MLCL (2-16:1, 3-18:1, 4-16:1):PC (1-18:0, 2-16:1) acyltransferase, mitochondrial membrane	monolysocardiolipin (2-16:1, 3-18:1, 4-16:1)[mm] + phosphatidylcholine (1-18:0, 2-16:1)[mm] <=> cardiolipin (1-16:1, 2-16:1, 3-18:1, 4-16:1)[mm] + 1-acylglycerophosphocholine (18:0)[mm]	YPR140W	glycerophospholipid metabolism (sce00564)
r_2647	MLCL (2-16:1, 3-18:1, 4-16:1):PC (1-18:1, 2-16:1) acyltransferase, mitochondrial membrane	monolysocardiolipin (2-16:1, 3-18:1, 4-16:1)[mm] + phosphatidylcholine (1-18:1, 2-16:1)[mm] <=> cardiolipin (1-16:1, 2-16:1, 3-18:1, 4-16:1)[mm] + 1-acylglycerophosphocholine (18:1)[mm]	YPR140W	glycerophospholipid metabolism (sce00564)
r_2648	MLCL (2-16:1, 3-18:1, 4-16:1):PC (1-16:0, 2-18:1) acyltransferase, mitochondrial membrane	monolysocardiolipin (2-16:1, 3-18:1, 4-16:1)[mm] + phosphatidylcholine (1-16:0, 2-18:1)[mm] <=> cardiolipin (1-18:1, 2-16:1, 3-18:1, 4-16:1)[mm] + 1-acylglycerophosphocholine (16:0)[mm]	YPR140W	glycerophospholipid metabolism (sce00564)
r_2649	MLCL (2-16:1, 3-18:1, 4-16:1):PC (1-16:1, 2-18:1) acyltransferase, mitochondrial membrane	monolysocardiolipin (2-16:1, 3-18:1, 4-16:1)[mm] + phosphatidylcholine (1-16:1, 2-18:1)[mm] <=> cardiolipin (1-18:1, 2-16:1, 3-18:1, 4-16:1)[mm] + 1-acylglycerophosphocholine (16:1)[mm]	YPR140W	glycerophospholipid metabolism (sce00564)
r_2650	MLCL (2-16:1, 3-18:1, 4-16:1):PC (1-18:0, 2-18:1) acyltransferase, mitochondrial membrane	monolysocardiolipin (2-16:1, 3-18:1, 4-16:1)[mm] + phosphatidylcholine (1-18:0, 2-18:1)[mm] <=> cardiolipin (1-18:1, 2-16:1, 3-18:1, 4-16:1)[mm] + 1-acylglycerophosphocholine (18:0)[mm]	YPR140W	glycerophospholipid metabolism (sce00564)
r_2651	MLCL (2-16:1, 3-18:1, 4-16:1):PC (1-18:1, 2-18:1) acyltransferase, mitochondrial membrane	monolysocardiolipin (2-16:1, 3-18:1, 4-16:1)[mm] + phosphatidylcholine (1-18:1, 2-18:1)[mm] <=> cardiolipin (1-18:1, 2-16:1, 3-18:1, 4-16:1)[mm] + 1-acylglycerophosphocholine (18:1)[mm]	YPR140W	glycerophospholipid metabolism (sce00564)
r_2652	MLCL (2-16:1, 3-16:0, 4-18:1):PC (1-16:0, 2-16:1) acyltransferase, mitochondrial membrane	monolysocardiolipin (2-16:1, 3-16:0, 4-18:1)[mm] + phosphatidylcholine (1-16:0, 2-16:1)[mm] <=> cardiolipin (1-16:1, 2-16:1, 3-16:0, 4-18:1)[mm] + 1-acylglycerophosphocholine (16:0)[mm]	YPR140W	glycerophospholipid metabolism (sce00564)
r_2653	MLCL (2-16:1, 3-16:0, 4-18:1):PC (1-16:1, 2-16:1) acyltransferase, mitochondrial membrane	monolysocardiolipin (2-16:1, 3-16:0, 4-18:1)[mm] + phosphatidylcholine (1-16:1, 2-16:1)[mm] <=> cardiolipin (1-16:1, 2-16:1, 3-16:0, 4-18:1)[mm] + 1-acylglycerophosphocholine (16:1)[mm]	YPR140W	glycerophospholipid metabolism (sce00564)
r_2654	MLCL (2-16:1, 3-16:0, 4-18:1):PC (1-18:0, 2-16:1) acyltransferase, mitochondrial membrane	monolysocardiolipin (2-16:1, 3-16:0, 4-18:1)[mm] + phosphatidylcholine (1-18:0, 2-16:1)[mm] <=> cardiolipin (1-16:1, 2-16:1, 3-16:0, 4-18:1)[mm] + 1-acylglycerophosphocholine (18:0)[mm]	YPR140W	glycerophospholipid metabolism (sce00564)
r_2655	MLCL (2-16:1, 3-16:0, 4-18:1):PC (1-18:1, 2-16:1) acyltransferase, mitochondrial membrane	monolysocardiolipin (2-16:1, 3-16:0, 4-18:1)[mm] + phosphatidylcholine (1-18:1, 2-16:1)[mm] <=> cardiolipin (1-16:1, 2-16:1, 3-16:0, 4-18:1)[mm] + 1-acylglycerophosphocholine (18:1)[mm]	YPR140W	glycerophospholipid metabolism (sce00564)
r_2656	MLCL (2-16:1, 3-16:0, 4-18:1):PC (1-16:0, 2-18:1) acyltransferase, mitochondrial membrane	monolysocardiolipin (2-16:1, 3-16:0, 4-18:1)[mm] + phosphatidylcholine (1-16:0, 2-18:1)[mm] <=> cardiolipin (1-18:1, 2-16:1, 3-16:0, 4-18:1)[mm] + 1-acylglycerophosphocholine (16:0)[mm]	YPR140W	glycerophospholipid metabolism (sce00564)
r_2657	MLCL (2-16:1, 3-16:0, 4-18:1):PC (1-16:1, 2-18:1) acyltransferase, mitochondrial membrane	monolysocardiolipin (2-16:1, 3-16:0, 4-18:1)[mm] + phosphatidylcholine (1-16:1, 2-18:1)[mm] <=> cardiolipin (1-18:1, 2-16:1, 3-16:0, 4-18:1)[mm] + 1-acylglycerophosphocholine (16:1)[mm]	YPR140W	glycerophospholipid metabolism (sce00564)
r_2658	MLCL (2-16:1, 3-16:0, 4-18:1):PC (1-18:0, 2-18:1) acyltransferase, mitochondrial membrane	monolysocardiolipin (2-16:1, 3-16:0, 4-18:1)[mm] + phosphatidylcholine (1-18:0, 2-18:1)[mm] <=> cardiolipin (1-18:1, 2-16:1, 3-16:0, 4-18:1)[mm] + 1-acylglycerophosphocholine (18:0)[mm]	YPR140W	glycerophospholipid metabolism (sce00564)
r_2659	MLCL (2-16:1, 3-16:0, 4-18:1):PC (1-18:1, 2-18:1) acyltransferase, mitochondrial membrane	monolysocardiolipin (2-16:1, 3-16:0, 4-18:1)[mm] + phosphatidylcholine (1-18:1, 2-18:1)[mm] <=> cardiolipin (1-18:1, 2-16:1, 3-16:0, 4-18:1)[mm] + 1-acylglycerophosphocholine (18:1)[mm]	YPR140W	glycerophospholipid metabolism (sce00564)
r_2660	MLCL (2-16:1, 3-16:1, 4-18:1):PC (1-16:0, 2-16:1) acyltransferase, mitochondrial membrane	monolysocardiolipin (2-16:1, 3-16:1, 4-18:1)[mm] + phosphatidylcholine (1-16:0, 2-16:1)[mm] <=> cardiolipin (1-16:1, 2-16:1, 3-16:1, 4-18:1)[mm] + 1-acylglycerophosphocholine (16:0)[mm]	YPR140W	glycerophospholipid metabolism (sce00564)
r_2661	MLCL (2-16:1, 3-16:1, 4-18:1):PC (1-16:1, 2-16:1) acyltransferase, mitochondrial membrane	monolysocardiolipin (2-16:1, 3-16:1, 4-18:1)[mm] + phosphatidylcholine (1-16:1, 2-16:1)[mm] <=> cardiolipin (1-16:1, 2-16:1, 3-16:1, 4-18:1)[mm] + 1-acylglycerophosphocholine (16:1)[mm]	YPR140W	glycerophospholipid metabolism (sce00564)
r_2662	MLCL (2-16:1, 3-16:1, 4-18:1):PC (1-18:0, 2-16:1) acyltransferase, mitochondrial membrane	monolysocardiolipin (2-16:1, 3-16:1, 4-18:1)[mm] + phosphatidylcholine (1-18:0, 2-16:1)[mm] <=> cardiolipin (1-16:1, 2-16:1, 3-16:1, 4-18:1)[mm] + 1-acylglycerophosphocholine (18:0)[mm]	YPR140W	glycerophospholipid metabolism (sce00564)
r_2663	MLCL (2-16:1, 3-16:1, 4-18:1):PC (1-18:1, 2-16:1) acyltransferase, mitochondrial membrane	monolysocardiolipin (2-16:1, 3-16:1, 4-18:1)[mm] + phosphatidylcholine (1-18:1, 2-16:1)[mm] <=> cardiolipin (1-16:1, 2-16:1, 3-16:1, 4-18:1)[mm] + 1-acylglycerophosphocholine (18:1)[mm]	YPR140W	glycerophospholipid metabolism (sce00564)
r_2664	MLCL (2-16:1, 3-16:1, 4-18:1):PC (1-16:0, 2-18:1) acyltransferase, mitochondrial membrane	monolysocardiolipin (2-16:1, 3-16:1, 4-18:1)[mm] + phosphatidylcholine (1-16:0, 2-18:1)[mm] <=> cardiolipin (1-18:1, 2-16:1, 3-16:1, 4-18:1)[mm] + 1-acylglycerophosphocholine (16:0)[mm]	YPR140W	glycerophospholipid metabolism (sce00564)
r_2665	MLCL (2-16:1, 3-16:1, 4-18:1):PC (1-16:1, 2-18:1) acyltransferase, mitochondrial membrane	monolysocardiolipin (2-16:1, 3-16:1, 4-18:1)[mm] + phosphatidylcholine (1-16:1, 2-18:1)[mm] <=> cardiolipin (1-18:1, 2-16:1, 3-16:1, 4-18:1)[mm] + 1-acylglycerophosphocholine (16:1)[mm]	YPR140W	glycerophospholipid metabolism (sce00564)
r_2666	MLCL (2-16:1, 3-16:1, 4-18:1):PC (1-18:0, 2-18:1) acyltransferase, mitochondrial membrane	monolysocardiolipin (2-16:1, 3-16:1, 4-18:1)[mm] + phosphatidylcholine (1-18:0, 2-18:1)[mm] <=> cardiolipin (1-18:1, 2-16:1, 3-16:1, 4-18:1)[mm] + 1-acylglycerophosphocholine (18:0)[mm]	YPR140W	glycerophospholipid metabolism (sce00564)
r_2667	MLCL (2-16:1, 3-16:1, 4-18:1):PC (1-18:1, 2-18:1) acyltransferase, mitochondrial membrane	monolysocardiolipin (2-16:1, 3-16:1, 4-18:1)[mm] + phosphatidylcholine (1-18:1, 2-18:1)[mm] <=> cardiolipin (1-18:1, 2-16:1, 3-16:1, 4-18:1)[mm] + 1-acylglycerophosphocholine (18:1)[mm]	YPR140W	glycerophospholipid metabolism (sce00564)
r_2668	MLCL (2-18:1, 3-16:0, 4-16:1):PC (1-16:0, 2-16:1) acyltransferase, mitochondrial membrane	monolysocardiolipin (2-18:1, 3-16:0, 4-16:1)[mm] + phosphatidylcholine (1-16:0, 2-16:1)[mm] <=> cardiolipin (1-16:1, 2-18:1, 3-16:0, 4-16:1)[mm] + 1-acylglycerophosphocholine (16:0)[mm]	YPR140W	glycerophospholipid metabolism (sce00564)
r_2669	MLCL (2-18:1, 3-16:0, 4-16:1):PC (1-16:1, 2-16:1) acyltransferase, mitochondrial membrane	monolysocardiolipin (2-18:1, 3-16:0, 4-16:1)[mm] + phosphatidylcholine (1-16:1, 2-16:1)[mm] <=> cardiolipin (1-16:1, 2-18:1, 3-16:0, 4-16:1)[mm] + 1-acylglycerophosphocholine (16:1)[mm]	YPR140W	glycerophospholipid metabolism (sce00564)
r_2670	MLCL (2-18:1, 3-16:0, 4-16:1):PC (1-18:0, 2-16:1) acyltransferase, mitochondrial membrane	monolysocardiolipin (2-18:1, 3-16:0, 4-16:1)[mm] + phosphatidylcholine (1-18:0, 2-16:1)[mm] <=> cardiolipin (1-16:1, 2-18:1, 3-16:0, 4-16:1)[mm] + 1-acylglycerophosphocholine (18:0)[mm]	YPR140W	glycerophospholipid metabolism (sce00564)
r_2671	MLCL (2-18:1, 3-16:0, 4-16:1):PC (1-18:1, 2-16:1) acyltransferase, mitochondrial membrane	monolysocardiolipin (2-18:1, 3-16:0, 4-16:1)[mm] + phosphatidylcholine (1-18:1, 2-16:1)[mm] <=> cardiolipin (1-16:1, 2-18:1, 3-16:0, 4-16:1)[mm] + 1-acylglycerophosphocholine (18:1)[mm]	YPR140W	glycerophospholipid metabolism (sce00564)
r_2672	MLCL (2-18:1, 3-16:0, 4-16:1):PC (1-16:0, 2-18:1) acyltransferase, mitochondrial membrane	monolysocardiolipin (2-18:1, 3-16:0, 4-16:1)[mm] + phosphatidylcholine (1-16:0, 2-18:1)[mm] <=> 1-acylglycerophosphocholine (16:0)[mm] + cardiolipin (1-18:1, 2-18:1, 3-16:0, 4-16:1)[mm]	YPR140W	glycerophospholipid metabolism (sce00564)
r_2673	MLCL (2-18:1, 3-16:0, 4-16:1):PC (1-16:1, 2-18:1) acyltransferase, mitochondrial membrane	monolysocardiolipin (2-18:1, 3-16:0, 4-16:1)[mm] + phosphatidylcholine (1-16:1, 2-18:1)[mm] <=> 1-acylglycerophosphocholine (16:1)[mm] + cardiolipin (1-18:1, 2-18:1, 3-16:0, 4-16:1)[mm]	YPR140W	glycerophospholipid metabolism (sce00564)
r_2674	MLCL (2-18:1, 3-16:0, 4-16:1):PC (1-18:0, 2-18:1) acyltransferase, mitochondrial membrane	monolysocardiolipin (2-18:1, 3-16:0, 4-16:1)[mm] + phosphatidylcholine (1-18:0, 2-18:1)[mm] <=> 1-acylglycerophosphocholine (18:0)[mm] + cardiolipin (1-18:1, 2-18:1, 3-16:0, 4-16:1)[mm]	YPR140W	glycerophospholipid metabolism (sce00564)
r_2675	MLCL (2-18:1, 3-16:0, 4-16:1):PC (1-18:1, 2-18:1) acyltransferase, mitochondrial membrane	monolysocardiolipin (2-18:1, 3-16:0, 4-16:1)[mm] + phosphatidylcholine (1-18:1, 2-18:1)[mm] <=> 1-acylglycerophosphocholine (18:1)[mm] + cardiolipin (1-18:1, 2-18:1, 3-16:0, 4-16:1)[mm]	YPR140W	glycerophospholipid metabolism (sce00564)
r_2676	MLCL (2-18:1, 3-16:1, 4-16:1):PC (1-16:0, 2-16:1) acyltransferase, mitochondrial membrane	monolysocardiolipin (2-18:1, 3-16:1, 4-16:1)[mm] + phosphatidylcholine (1-16:0, 2-16:1)[mm] <=> cardiolipin (1-16:1, 2-18:1, 3-16:1, 4-16:1)[mm] + 1-acylglycerophosphocholine (16:0)[mm]	YPR140W	glycerophospholipid metabolism (sce00564)
r_2677	MLCL (2-18:1, 3-16:1, 4-16:1):PC (1-16:1, 2-16:1) acyltransferase, mitochondrial membrane	monolysocardiolipin (2-18:1, 3-16:1, 4-16:1)[mm] + phosphatidylcholine (1-16:1, 2-16:1)[mm] <=> cardiolipin (1-16:1, 2-18:1, 3-16:1, 4-16:1)[mm] + 1-acylglycerophosphocholine (16:1)[mm]	YPR140W	glycerophospholipid metabolism (sce00564)
r_2678	MLCL (2-18:1, 3-16:1, 4-16:1):PC (1-18:0, 2-16:1) acyltransferase, mitochondrial membrane	monolysocardiolipin (2-18:1, 3-16:1, 4-16:1)[mm] + phosphatidylcholine (1-18:0, 2-16:1)[mm] <=> cardiolipin (1-16:1, 2-18:1, 3-16:1, 4-16:1)[mm] + 1-acylglycerophosphocholine (18:0)[mm]	YPR140W	glycerophospholipid metabolism (sce00564)
r_2679	MLCL (2-18:1, 3-16:1, 4-16:1):PC (1-18:1, 2-16:1) acyltransferase, mitochondrial membrane	monolysocardiolipin (2-18:1, 3-16:1, 4-16:1)[mm] + phosphatidylcholine (1-18:1, 2-16:1)[mm] <=> cardiolipin (1-16:1, 2-18:1, 3-16:1, 4-16:1)[mm] + 1-acylglycerophosphocholine (18:1)[mm]	YPR140W	glycerophospholipid metabolism (sce00564)
r_2680	MLCL (2-18:1, 3-16:1, 4-16:1):PC (1-16:0, 2-18:1) acyltransferase, mitochondrial membrane	monolysocardiolipin (2-18:1, 3-16:1, 4-16:1)[mm] + phosphatidylcholine (1-16:0, 2-18:1)[mm] <=> 1-acylglycerophosphocholine (16:0)[mm] + cardiolipin (1-18:1, 2-18:1, 3-16:1, 4-16:1)[mm]	YPR140W	glycerophospholipid metabolism (sce00564)
r_2681	MLCL (2-18:1, 3-16:1, 4-16:1):PC (1-16:1, 2-18:1) acyltransferase, mitochondrial membrane	monolysocardiolipin (2-18:1, 3-16:1, 4-16:1)[mm] + phosphatidylcholine (1-16:1, 2-18:1)[mm] <=> 1-acylglycerophosphocholine (16:1)[mm] + cardiolipin (1-18:1, 2-18:1, 3-16:1, 4-16:1)[mm]	YPR140W	glycerophospholipid metabolism (sce00564)
r_2682	MLCL (2-18:1, 3-16:1, 4-16:1):PC (1-18:0, 2-18:1) acyltransferase, mitochondrial membrane	monolysocardiolipin (2-18:1, 3-16:1, 4-16:1)[mm] + phosphatidylcholine (1-18:0, 2-18:1)[mm] <=> 1-acylglycerophosphocholine (18:0)[mm] + cardiolipin (1-18:1, 2-18:1, 3-16:1, 4-16:1)[mm]	YPR140W	glycerophospholipid metabolism (sce00564)
r_2683	MLCL (2-18:1, 3-16:1, 4-16:1):PC (1-18:1, 2-18:1) acyltransferase, mitochondrial membrane	monolysocardiolipin (2-18:1, 3-16:1, 4-16:1)[mm] + phosphatidylcholine (1-18:1, 2-18:1)[mm] <=> 1-acylglycerophosphocholine (18:1)[mm] + cardiolipin (1-18:1, 2-18:1, 3-16:1, 4-16:1)[mm]	YPR140W	glycerophospholipid metabolism (sce00564)
r_2684	MLCL (2-18:1, 3-18:0, 4-16:1):PC (1-16:0, 2-16:1) acyltransferase, mitochondrial membrane	monolysocardiolipin (2-18:1, 3-18:0, 4-16:1)[mm] + phosphatidylcholine (1-16:0, 2-16:1)[mm] <=> cardiolipin (1-16:1, 2-18:1, 3-18:0, 4-16:1)[mm] + 1-acylglycerophosphocholine (16:0)[mm]	YPR140W	glycerophospholipid metabolism (sce00564)
r_2685	MLCL (2-18:1, 3-18:0, 4-16:1):PC (1-16:1, 2-16:1) acyltransferase, mitochondrial membrane	monolysocardiolipin (2-18:1, 3-18:0, 4-16:1)[mm] + phosphatidylcholine (1-16:1, 2-16:1)[mm] <=> cardiolipin (1-16:1, 2-18:1, 3-18:0, 4-16:1)[mm] + 1-acylglycerophosphocholine (16:1)[mm]	YPR140W	glycerophospholipid metabolism (sce00564)
r_2686	MLCL (2-18:1, 3-18:0, 4-16:1):PC (1-18:0, 2-16:1) acyltransferase, mitochondrial membrane	monolysocardiolipin (2-18:1, 3-18:0, 4-16:1)[mm] + phosphatidylcholine (1-18:0, 2-16:1)[mm] <=> cardiolipin (1-16:1, 2-18:1, 3-18:0, 4-16:1)[mm] + 1-acylglycerophosphocholine (18:0)[mm]	YPR140W	glycerophospholipid metabolism (sce00564)
r_2687	MLCL (2-18:1, 3-18:0, 4-16:1):PC (1-18:1, 2-16:1) acyltransferase, mitochondrial membrane	monolysocardiolipin (2-18:1, 3-18:0, 4-16:1)[mm] + phosphatidylcholine (1-18:1, 2-16:1)[mm] <=> cardiolipin (1-16:1, 2-18:1, 3-18:0, 4-16:1)[mm] + 1-acylglycerophosphocholine (18:1)[mm]	YPR140W	glycerophospholipid metabolism (sce00564)
r_2688	MLCL (2-18:1, 3-18:0, 4-16:1):PC (1-16:0, 2-18:1) acyltransferase, mitochondrial membrane	monolysocardiolipin (2-18:1, 3-18:0, 4-16:1)[mm] + phosphatidylcholine (1-16:0, 2-18:1)[mm] <=> 1-acylglycerophosphocholine (16:0)[mm] + cardiolipin (1-18:1, 2-18:1, 3-18:0, 4-16:1)[mm]	YPR140W	glycerophospholipid metabolism (sce00564)
r_2689	MLCL (2-18:1, 3-18:0, 4-16:1):PC (1-16:1, 2-18:1) acyltransferase, mitochondrial membrane	monolysocardiolipin (2-18:1, 3-18:0, 4-16:1)[mm] + phosphatidylcholine (1-16:1, 2-18:1)[mm] <=> 1-acylglycerophosphocholine (16:1)[mm] + cardiolipin (1-18:1, 2-18:1, 3-18:0, 4-16:1)[mm]	YPR140W	glycerophospholipid metabolism (sce00564)
r_2690	MLCL (2-18:1, 3-18:0, 4-16:1):PC (1-18:0, 2-18:1) acyltransferase, mitochondrial membrane	monolysocardiolipin (2-18:1, 3-18:0, 4-16:1)[mm] + phosphatidylcholine (1-18:0, 2-18:1)[mm] <=> 1-acylglycerophosphocholine (18:0)[mm] + cardiolipin (1-18:1, 2-18:1, 3-18:0, 4-16:1)[mm]	YPR140W	glycerophospholipid metabolism (sce00564)
r_2691	MLCL (2-18:1, 3-18:0, 4-16:1):PC (1-18:1, 2-18:1) acyltransferase, mitochondrial membrane	monolysocardiolipin (2-18:1, 3-18:0, 4-16:1)[mm] + phosphatidylcholine (1-18:1, 2-18:1)[mm] <=> 1-acylglycerophosphocholine (18:1)[mm] + cardiolipin (1-18:1, 2-18:1, 3-18:0, 4-16:1)[mm]	YPR140W	glycerophospholipid metabolism (sce00564)
r_2692	MLCL (2-18:1, 3-18:1, 4-16:1):PC (1-16:0, 2-16:1) acyltransferase, mitochondrial membrane	monolysocardiolipin (2-18:1, 3-18:1, 4-16:1)[mm] + phosphatidylcholine (1-16:0, 2-16:1)[mm] <=> cardiolipin (1-16:1, 2-18:1, 3-18:1, 4-16:1)[mm] + 1-acylglycerophosphocholine (16:0)[mm]	YPR140W	glycerophospholipid metabolism (sce00564)
r_2693	MLCL (2-18:1, 3-18:1, 4-16:1):PC (1-16:1, 2-16:1) acyltransferase, mitochondrial membrane	monolysocardiolipin (2-18:1, 3-18:1, 4-16:1)[mm] + phosphatidylcholine (1-16:1, 2-16:1)[mm] <=> cardiolipin (1-16:1, 2-18:1, 3-18:1, 4-16:1)[mm] + 1-acylglycerophosphocholine (16:1)[mm]	YPR140W	glycerophospholipid metabolism (sce00564)
r_2694	MLCL (2-18:1, 3-18:1, 4-16:1):PC (1-18:0, 2-16:1) acyltransferase, mitochondrial membrane	monolysocardiolipin (2-18:1, 3-18:1, 4-16:1)[mm] + phosphatidylcholine (1-18:0, 2-16:1)[mm] <=> cardiolipin (1-16:1, 2-18:1, 3-18:1, 4-16:1)[mm] + 1-acylglycerophosphocholine (18:0)[mm]	YPR140W	glycerophospholipid metabolism (sce00564)
r_2695	MLCL (2-18:1, 3-18:1, 4-16:1):PC (1-18:1, 2-16:1) acyltransferase, mitochondrial membrane	monolysocardiolipin (2-18:1, 3-18:1, 4-16:1)[mm] + phosphatidylcholine (1-18:1, 2-16:1)[mm] <=> cardiolipin (1-16:1, 2-18:1, 3-18:1, 4-16:1)[mm] + 1-acylglycerophosphocholine (18:1)[mm]	YPR140W	glycerophospholipid metabolism (sce00564)
r_2696	MLCL (2-18:1, 3-18:1, 4-16:1):PC (1-16:0, 2-18:1) acyltransferase, mitochondrial membrane	monolysocardiolipin (2-18:1, 3-18:1, 4-16:1)[mm] + phosphatidylcholine (1-16:0, 2-18:1)[mm] <=> 1-acylglycerophosphocholine (16:0)[mm] + cardiolipin (1-18:1, 2-18:1, 3-18:1, 4-16:1)[mm]	YPR140W	glycerophospholipid metabolism (sce00564)
r_2697	MLCL (2-18:1, 3-18:1, 4-16:1):PC (1-16:1, 2-18:1) acyltransferase, mitochondrial membrane	monolysocardiolipin (2-18:1, 3-18:1, 4-16:1)[mm] + phosphatidylcholine (1-16:1, 2-18:1)[mm] <=> 1-acylglycerophosphocholine (16:1)[mm] + cardiolipin (1-18:1, 2-18:1, 3-18:1, 4-16:1)[mm]	YPR140W	glycerophospholipid metabolism (sce00564)
r_2698	MLCL (2-18:1, 3-18:1, 4-16:1):PC (1-18:0, 2-18:1) acyltransferase, mitochondrial membrane	monolysocardiolipin (2-18:1, 3-18:1, 4-16:1)[mm] + phosphatidylcholine (1-18:0, 2-18:1)[mm] <=> 1-acylglycerophosphocholine (18:0)[mm] + cardiolipin (1-18:1, 2-18:1, 3-18:1, 4-16:1)[mm]	YPR140W	glycerophospholipid metabolism (sce00564)
r_2699	MLCL (2-18:1, 3-18:1, 4-16:1):PC (1-18:1, 2-18:1) acyltransferase, mitochondrial membrane	monolysocardiolipin (2-18:1, 3-18:1, 4-16:1)[mm] + phosphatidylcholine (1-18:1, 2-18:1)[mm] <=> 1-acylglycerophosphocholine (18:1)[mm] + cardiolipin (1-18:1, 2-18:1, 3-18:1, 4-16:1)[mm]	YPR140W	glycerophospholipid metabolism (sce00564)
r_2700	MLCL (2-18:1, 3-16:0, 4-18:1):PC (1-16:0, 2-16:1) acyltransferase, mitochondrial membrane	monolysocardiolipin (2-18:1, 3-16:0, 4-18:1)[mm] + phosphatidylcholine (1-16:0, 2-16:1)[mm] <=> cardiolipin (1-16:1, 2-18:1, 3-16:0, 4-18:1)[mm] + 1-acylglycerophosphocholine (16:0)[mm]	YPR140W	glycerophospholipid metabolism (sce00564)
r_2701	MLCL (2-18:1, 3-16:0, 4-18:1):PC (1-16:1, 2-16:1) acyltransferase, mitochondrial membrane	monolysocardiolipin (2-18:1, 3-16:0, 4-18:1)[mm] + phosphatidylcholine (1-16:1, 2-16:1)[mm] <=> cardiolipin (1-16:1, 2-18:1, 3-16:0, 4-18:1)[mm] + 1-acylglycerophosphocholine (16:1)[mm]	YPR140W	glycerophospholipid metabolism (sce00564)
r_2702	MLCL (2-18:1, 3-16:0, 4-18:1):PC (1-18:0, 2-16:1) acyltransferase, mitochondrial membrane	monolysocardiolipin (2-18:1, 3-16:0, 4-18:1)[mm] + phosphatidylcholine (1-18:0, 2-16:1)[mm] <=> cardiolipin (1-16:1, 2-18:1, 3-16:0, 4-18:1)[mm] + 1-acylglycerophosphocholine (18:0)[mm]	YPR140W	glycerophospholipid metabolism (sce00564)
r_2703	MLCL (2-18:1, 3-16:0, 4-18:1):PC (1-18:1, 2-16:1) acyltransferase, mitochondrial membrane	monolysocardiolipin (2-18:1, 3-16:0, 4-18:1)[mm] + phosphatidylcholine (1-18:1, 2-16:1)[mm] <=> cardiolipin (1-16:1, 2-18:1, 3-16:0, 4-18:1)[mm] + 1-acylglycerophosphocholine (18:1)[mm]	YPR140W	glycerophospholipid metabolism (sce00564)
r_2704	MLCL (2-18:1, 3-16:0, 4-18:1):PC (1-16:0, 2-18:1) acyltransferase, mitochondrial membrane	monolysocardiolipin (2-18:1, 3-16:0, 4-18:1)[mm] + phosphatidylcholine (1-16:0, 2-18:1)[mm] <=> 1-acylglycerophosphocholine (16:0)[mm] + cardiolipin (1-18:1, 2-18:1, 3-16:0, 4-18:1)[mm]	YPR140W	glycerophospholipid metabolism (sce00564)
r_2705	MLCL (2-18:1, 3-16:0, 4-18:1):PC (1-16:1, 2-18:1) acyltransferase, mitochondrial membrane	monolysocardiolipin (2-18:1, 3-16:0, 4-18:1)[mm] + phosphatidylcholine (1-16:1, 2-18:1)[mm] <=> 1-acylglycerophosphocholine (16:1)[mm] + cardiolipin (1-18:1, 2-18:1, 3-16:0, 4-18:1)[mm]	YPR140W	glycerophospholipid metabolism (sce00564)
r_2706	MLCL (2-18:1, 3-16:0, 4-18:1):PC (1-18:0, 2-18:1) acyltransferase, mitochondrial membrane	monolysocardiolipin (2-18:1, 3-16:0, 4-18:1)[mm] + phosphatidylcholine (1-18:0, 2-18:1)[mm] <=> 1-acylglycerophosphocholine (18:0)[mm] + cardiolipin (1-18:1, 2-18:1, 3-16:0, 4-18:1)[mm]	YPR140W	glycerophospholipid metabolism (sce00564)
r_2707	MLCL (2-18:1, 3-16:0, 4-18:1):PC (1-18:1, 2-18:1) acyltransferase, mitochondrial membrane	monolysocardiolipin (2-18:1, 3-16:0, 4-18:1)[mm] + phosphatidylcholine (1-18:1, 2-18:1)[mm] <=> 1-acylglycerophosphocholine (18:1)[mm] + cardiolipin (1-18:1, 2-18:1, 3-16:0, 4-18:1)[mm]	YPR140W	glycerophospholipid metabolism (sce00564)
r_2708	MLCL (2-18:1, 3-16:1, 4-18:1):PC (1-16:0, 2-16:1) acyltransferase, mitochondrial membrane	monolysocardiolipin (2-18:1, 3-16:1, 4-18:1)[mm] + phosphatidylcholine (1-16:0, 2-16:1)[mm] <=> cardiolipin (1-16:1, 2-18:1, 3-16:1, 4-18:1)[mm] + 1-acylglycerophosphocholine (16:0)[mm]	YPR140W	glycerophospholipid metabolism (sce00564)
r_2709	MLCL (2-18:1, 3-16:1, 4-18:1):PC (1-16:1, 2-16:1) acyltransferase, mitochondrial membrane	monolysocardiolipin (2-18:1, 3-16:1, 4-18:1)[mm] + phosphatidylcholine (1-16:1, 2-16:1)[mm] <=> cardiolipin (1-16:1, 2-18:1, 3-16:1, 4-18:1)[mm] + 1-acylglycerophosphocholine (16:1)[mm]	YPR140W	glycerophospholipid metabolism (sce00564)
r_2710	MLCL (2-18:1, 3-16:1, 4-18:1):PC (1-18:0, 2-16:1) acyltransferase, mitochondrial membrane	monolysocardiolipin (2-18:1, 3-16:1, 4-18:1)[mm] + phosphatidylcholine (1-18:0, 2-16:1)[mm] <=> cardiolipin (1-16:1, 2-18:1, 3-16:1, 4-18:1)[mm] + 1-acylglycerophosphocholine (18:0)[mm]	YPR140W	glycerophospholipid metabolism (sce00564)
r_2711	MLCL (2-18:1, 3-16:1, 4-18:1):PC (1-18:1, 2-16:1) acyltransferase, mitochondrial membrane	monolysocardiolipin (2-18:1, 3-16:1, 4-18:1)[mm] + phosphatidylcholine (1-18:1, 2-16:1)[mm] <=> cardiolipin (1-16:1, 2-18:1, 3-16:1, 4-18:1)[mm] + 1-acylglycerophosphocholine (18:1)[mm]	YPR140W	glycerophospholipid metabolism (sce00564)
r_2712	MLCL (2-18:1, 3-16:1, 4-18:1):PC (1-16:0, 2-18:1) acyltransferase, mitochondrial membrane	monolysocardiolipin (2-18:1, 3-16:1, 4-18:1)[mm] + phosphatidylcholine (1-16:0, 2-18:1)[mm] <=> 1-acylglycerophosphocholine (16:0)[mm] + cardiolipin (1-18:1, 2-18:1, 3-16:1, 4-18:1)[mm]	YPR140W	glycerophospholipid metabolism (sce00564)
r_2713	MLCL (2-18:1, 3-16:1, 4-18:1):PC (1-16:1, 2-18:1) acyltransferase, mitochondrial membrane	monolysocardiolipin (2-18:1, 3-16:1, 4-18:1)[mm] + phosphatidylcholine (1-16:1, 2-18:1)[mm] <=> 1-acylglycerophosphocholine (16:1)[mm] + cardiolipin (1-18:1, 2-18:1, 3-16:1, 4-18:1)[mm]	YPR140W	glycerophospholipid metabolism (sce00564)
r_2714	MLCL (2-18:1, 3-16:1, 4-18:1):PC (1-18:0, 2-18:1) acyltransferase, mitochondrial membrane	monolysocardiolipin (2-18:1, 3-16:1, 4-18:1)[mm] + phosphatidylcholine (1-18:0, 2-18:1)[mm] <=> 1-acylglycerophosphocholine (18:0)[mm] + cardiolipin (1-18:1, 2-18:1, 3-16:1, 4-18:1)[mm]	YPR140W	glycerophospholipid metabolism (sce00564)
r_2715	MLCL (2-18:1, 3-16:1, 4-18:1):PC (1-18:1, 2-18:1) acyltransferase, mitochondrial membrane	monolysocardiolipin (2-18:1, 3-16:1, 4-18:1)[mm] + phosphatidylcholine (1-18:1, 2-18:1)[mm] <=> 1-acylglycerophosphocholine (18:1)[mm] + cardiolipin (1-18:1, 2-18:1, 3-16:1, 4-18:1)[mm]	YPR140W	glycerophospholipid metabolism (sce00564)
r_2716	MLCL (1-16:0, 2-16:1, 4-16:1):PC (1-16:0, 2-16:1) acyltransferase, mitochondrial membrane	monolysocardiolipin (1-16:0, 2-16:1, 4-16:1)[mm] + phosphatidylcholine (1-16:0, 2-16:1)[mm] <=> cardiolipin (1-16:0, 2-16:1, 3-16:1, 4-16:1)[mm] + 1-acylglycerophosphocholine (16:0)[mm]	YPR140W	glycerophospholipid metabolism (sce00564)
r_2717	MLCL (1-16:0, 2-16:1, 4-16:1):PC (1-16:1, 2-16:1) acyltransferase, mitochondrial membrane	monolysocardiolipin (1-16:0, 2-16:1, 4-16:1)[mm] + phosphatidylcholine (1-16:1, 2-16:1)[mm] <=> cardiolipin (1-16:0, 2-16:1, 3-16:1, 4-16:1)[mm] + 1-acylglycerophosphocholine (16:1)[mm]	YPR140W	glycerophospholipid metabolism (sce00564)
r_2718	MLCL (1-16:0, 2-16:1, 4-16:1):PC (1-18:0, 2-16:1) acyltransferase, mitochondrial membrane	monolysocardiolipin (1-16:0, 2-16:1, 4-16:1)[mm] + phosphatidylcholine (1-18:0, 2-16:1)[mm] <=> cardiolipin (1-16:0, 2-16:1, 3-16:1, 4-16:1)[mm] + 1-acylglycerophosphocholine (18:0)[mm]	YPR140W	glycerophospholipid metabolism (sce00564)
r_2719	MLCL (1-16:0, 2-16:1, 4-16:1):PC (1-18:1, 2-16:1) acyltransferase, mitochondrial membrane	monolysocardiolipin (1-16:0, 2-16:1, 4-16:1)[mm] + phosphatidylcholine (1-18:1, 2-16:1)[mm] <=> cardiolipin (1-16:0, 2-16:1, 3-16:1, 4-16:1)[mm] + 1-acylglycerophosphocholine (18:1)[mm]	YPR140W	glycerophospholipid metabolism (sce00564)
r_2720	MLCL (1-16:0, 2-16:1, 4-16:1):PC (1-16:0, 2-18:1) acyltransferase, mitochondrial membrane	monolysocardiolipin (1-16:0, 2-16:1, 4-16:1)[mm] + phosphatidylcholine (1-16:0, 2-18:1)[mm] <=> cardiolipin (1-16:0, 2-16:1, 3-18:1, 4-16:1)[mm] + 1-acylglycerophosphocholine (16:0)[mm]	YPR140W	glycerophospholipid metabolism (sce00564)
r_2721	MLCL (1-16:0, 2-16:1, 4-16:1):PC (1-16:1, 2-18:1) acyltransferase, mitochondrial membrane	monolysocardiolipin (1-16:0, 2-16:1, 4-16:1)[mm] + phosphatidylcholine (1-16:1, 2-18:1)[mm] <=> cardiolipin (1-16:0, 2-16:1, 3-18:1, 4-16:1)[mm] + 1-acylglycerophosphocholine (16:1)[mm]	YPR140W	glycerophospholipid metabolism (sce00564)
r_2722	MLCL (1-16:0, 2-16:1, 4-16:1):PC (1-18:0, 2-18:1) acyltransferase, mitochondrial membrane	monolysocardiolipin (1-16:0, 2-16:1, 4-16:1)[mm] + phosphatidylcholine (1-18:0, 2-18:1)[mm] <=> cardiolipin (1-16:0, 2-16:1, 3-18:1, 4-16:1)[mm] + 1-acylglycerophosphocholine (18:0)[mm]	YPR140W	glycerophospholipid metabolism (sce00564)
r_2723	MLCL (1-16:0, 2-16:1, 4-16:1):PC (1-18:1, 2-18:1) acyltransferase, mitochondrial membrane	monolysocardiolipin (1-16:0, 2-16:1, 4-16:1)[mm] + phosphatidylcholine (1-18:1, 2-18:1)[mm] <=> cardiolipin (1-16:0, 2-16:1, 3-18:1, 4-16:1)[mm] + 1-acylglycerophosphocholine (18:1)[mm]	YPR140W	glycerophospholipid metabolism (sce00564)
r_2724	MLCL (1-16:0, 2-16:1, 4-18:1):PC (1-16:0, 2-16:1) acyltransferase, mitochondrial membrane	monolysocardiolipin (1-16:0, 2-16:1, 4-18:1)[mm] + phosphatidylcholine (1-16:0, 2-16:1)[mm] <=> cardiolipin (1-16:0, 2-16:1, 3-16:1, 4-18:1)[mm] + 1-acylglycerophosphocholine (16:0)[mm]	YPR140W	glycerophospholipid metabolism (sce00564)
r_2725	MLCL (1-16:0, 2-16:1, 4-18:1):PC (1-16:1, 2-16:1) acyltransferase, mitochondrial membrane	monolysocardiolipin (1-16:0, 2-16:1, 4-18:1)[mm] + phosphatidylcholine (1-16:1, 2-16:1)[mm] <=> cardiolipin (1-16:0, 2-16:1, 3-16:1, 4-18:1)[mm] + 1-acylglycerophosphocholine (16:1)[mm]	YPR140W	glycerophospholipid metabolism (sce00564)
r_2726	MLCL (1-16:0, 2-16:1, 4-18:1):PC (1-18:0, 2-16:1) acyltransferase, mitochondrial membrane	monolysocardiolipin (1-16:0, 2-16:1, 4-18:1)[mm] + phosphatidylcholine (1-18:0, 2-16:1)[mm] <=> cardiolipin (1-16:0, 2-16:1, 3-16:1, 4-18:1)[mm] + 1-acylglycerophosphocholine (18:0)[mm]	YPR140W	glycerophospholipid metabolism (sce00564)
r_2727	MLCL (1-16:0, 2-16:1, 4-18:1):PC (1-18:1, 2-16:1) acyltransferase, mitochondrial membrane	monolysocardiolipin (1-16:0, 2-16:1, 4-18:1)[mm] + phosphatidylcholine (1-18:1, 2-16:1)[mm] <=> cardiolipin (1-16:0, 2-16:1, 3-16:1, 4-18:1)[mm] + 1-acylglycerophosphocholine (18:1)[mm]	YPR140W	glycerophospholipid metabolism (sce00564)
r_2728	MLCL (1-16:0, 2-16:1, 4-18:1):PC (1-16:0, 2-18:1) acyltransferase, mitochondrial membrane	monolysocardiolipin (1-16:0, 2-16:1, 4-18:1)[mm] + phosphatidylcholine (1-16:0, 2-18:1)[mm] <=> 1-acylglycerophosphocholine (16:0)[mm] + cardiolipin (1-16:0, 2-16:1, 3-18:1, 4-18:1)[mm]	YPR140W	glycerophospholipid metabolism (sce00564)
r_2729	MLCL (1-16:0, 2-16:1, 4-18:1):PC (1-16:1, 2-18:1) acyltransferase, mitochondrial membrane	monolysocardiolipin (1-16:0, 2-16:1, 4-18:1)[mm] + phosphatidylcholine (1-16:1, 2-18:1)[mm] <=> 1-acylglycerophosphocholine (16:1)[mm] + cardiolipin (1-16:0, 2-16:1, 3-18:1, 4-18:1)[mm]	YPR140W	glycerophospholipid metabolism (sce00564)
r_2730	MLCL (1-16:0, 2-16:1, 4-18:1):PC (1-18:0, 2-18:1) acyltransferase, mitochondrial membrane	monolysocardiolipin (1-16:0, 2-16:1, 4-18:1)[mm] + phosphatidylcholine (1-18:0, 2-18:1)[mm] <=> 1-acylglycerophosphocholine (18:0)[mm] + cardiolipin (1-16:0, 2-16:1, 3-18:1, 4-18:1)[mm]	YPR140W	glycerophospholipid metabolism (sce00564)
r_2731	MLCL (1-16:0, 2-16:1, 4-18:1):PC (1-18:1, 2-18:1) acyltransferase, mitochondrial membrane	monolysocardiolipin (1-16:0, 2-16:1, 4-18:1)[mm] + phosphatidylcholine (1-18:1, 2-18:1)[mm] <=> 1-acylglycerophosphocholine (18:1)[mm] + cardiolipin (1-16:0, 2-16:1, 3-18:1, 4-18:1)[mm]	YPR140W	glycerophospholipid metabolism (sce00564)
r_2732	MLCL (1-16:1, 2-16:1, 4-16:1):PC (1-16:0, 2-16:1) acyltransferase, mitochondrial membrane	monolysocardiolipin (1-16:1, 2-16:1, 4-16:1)[mm] + phosphatidylcholine (1-16:0, 2-16:1)[mm] <=> cardiolipin (1-16:1, 2-16:1, 3-16:1, 4-16:1)[mm] + 1-acylglycerophosphocholine (16:0)[mm]	YPR140W	glycerophospholipid metabolism (sce00564)
r_2733	MLCL (1-16:1, 2-16:1, 4-16:1):PC (1-16:1, 2-16:1) acyltransferase, mitochondrial membrane	monolysocardiolipin (1-16:1, 2-16:1, 4-16:1)[mm] + phosphatidylcholine (1-16:1, 2-16:1)[mm] <=> cardiolipin (1-16:1, 2-16:1, 3-16:1, 4-16:1)[mm] + 1-acylglycerophosphocholine (16:1)[mm]	YPR140W	glycerophospholipid metabolism (sce00564)
r_2734	MLCL (1-16:1, 2-16:1, 4-16:1):PC (1-18:0, 2-16:1) acyltransferase, mitochondrial membrane	monolysocardiolipin (1-16:1, 2-16:1, 4-16:1)[mm] + phosphatidylcholine (1-18:0, 2-16:1)[mm] <=> cardiolipin (1-16:1, 2-16:1, 3-16:1, 4-16:1)[mm] + 1-acylglycerophosphocholine (18:0)[mm]	YPR140W	glycerophospholipid metabolism (sce00564)
r_2735	MLCL (1-16:1, 2-16:1, 4-16:1):PC (1-18:1, 2-16:1) acyltransferase, mitochondrial membrane	monolysocardiolipin (1-16:1, 2-16:1, 4-16:1)[mm] + phosphatidylcholine (1-18:1, 2-16:1)[mm] <=> cardiolipin (1-16:1, 2-16:1, 3-16:1, 4-16:1)[mm] + 1-acylglycerophosphocholine (18:1)[mm]	YPR140W	glycerophospholipid metabolism (sce00564)
r_2736	MLCL (1-16:1, 2-16:1, 4-16:1):PC (1-16:0, 2-18:1) acyltransferase, mitochondrial membrane	monolysocardiolipin (1-16:1, 2-16:1, 4-16:1)[mm] + phosphatidylcholine (1-16:0, 2-18:1)[mm] <=> cardiolipin (1-16:1, 2-16:1, 3-18:1, 4-16:1)[mm] + 1-acylglycerophosphocholine (16:0)[mm]	YPR140W	glycerophospholipid metabolism (sce00564)
r_2737	MLCL (1-16:1, 2-16:1, 4-16:1):PC (1-16:1, 2-18:1) acyltransferase, mitochondrial membrane	monolysocardiolipin (1-16:1, 2-16:1, 4-16:1)[mm] + phosphatidylcholine (1-16:1, 2-18:1)[mm] <=> cardiolipin (1-16:1, 2-16:1, 3-18:1, 4-16:1)[mm] + 1-acylglycerophosphocholine (16:1)[mm]	YPR140W	glycerophospholipid metabolism (sce00564)
r_2738	MLCL (1-16:1, 2-16:1, 4-16:1):PC (1-18:0, 2-18:1) acyltransferase, mitochondrial membrane	monolysocardiolipin (1-16:1, 2-16:1, 4-16:1)[mm] + phosphatidylcholine (1-18:0, 2-18:1)[mm] <=> cardiolipin (1-16:1, 2-16:1, 3-18:1, 4-16:1)[mm] + 1-acylglycerophosphocholine (18:0)[mm]	YPR140W	glycerophospholipid metabolism (sce00564)
r_2739	MLCL (1-16:1, 2-16:1, 4-16:1):PC (1-18:1, 2-18:1) acyltransferase, mitochondrial membrane	monolysocardiolipin (1-16:1, 2-16:1, 4-16:1)[mm] + phosphatidylcholine (1-18:1, 2-18:1)[mm] <=> cardiolipin (1-16:1, 2-16:1, 3-18:1, 4-16:1)[mm] + 1-acylglycerophosphocholine (18:1)[mm]	YPR140W	glycerophospholipid metabolism (sce00564)
r_2740	MLCL (1-16:1, 2-16:1, 4-18:1):PC (1-16:0, 2-16:1) acyltransferase, mitochondrial membrane	monolysocardiolipin (1-16:1, 2-16:1, 4-18:1)[mm] + phosphatidylcholine (1-16:0, 2-16:1)[mm] <=> cardiolipin (1-16:1, 2-16:1, 3-16:1, 4-18:1)[mm] + 1-acylglycerophosphocholine (16:0)[mm]	YPR140W	glycerophospholipid metabolism (sce00564)
r_2741	MLCL (1-16:1, 2-16:1, 4-18:1):PC (1-16:1, 2-16:1) acyltransferase, mitochondrial membrane	monolysocardiolipin (1-16:1, 2-16:1, 4-18:1)[mm] + phosphatidylcholine (1-16:1, 2-16:1)[mm] <=> cardiolipin (1-16:1, 2-16:1, 3-16:1, 4-18:1)[mm] + 1-acylglycerophosphocholine (16:1)[mm]	YPR140W	glycerophospholipid metabolism (sce00564)
r_2742	MLCL (1-16:1, 2-16:1, 4-18:1):PC (1-18:0, 2-16:1) acyltransferase, mitochondrial membrane	monolysocardiolipin (1-16:1, 2-16:1, 4-18:1)[mm] + phosphatidylcholine (1-18:0, 2-16:1)[mm] <=> cardiolipin (1-16:1, 2-16:1, 3-16:1, 4-18:1)[mm] + 1-acylglycerophosphocholine (18:0)[mm]	YPR140W	glycerophospholipid metabolism (sce00564)
r_2743	MLCL (1-16:1, 2-16:1, 4-18:1):PC (1-18:1, 2-16:1) acyltransferase, mitochondrial membrane	monolysocardiolipin (1-16:1, 2-16:1, 4-18:1)[mm] + phosphatidylcholine (1-18:1, 2-16:1)[mm] <=> cardiolipin (1-16:1, 2-16:1, 3-16:1, 4-18:1)[mm] + 1-acylglycerophosphocholine (18:1)[mm]	YPR140W	glycerophospholipid metabolism (sce00564)
r_2744	MLCL (1-16:1, 2-16:1, 4-18:1):PC (1-16:0, 2-18:1) acyltransferase, mitochondrial membrane	monolysocardiolipin (1-16:1, 2-16:1, 4-18:1)[mm] + phosphatidylcholine (1-16:0, 2-18:1)[mm] <=> 1-acylglycerophosphocholine (16:0)[mm] + cardiolipin (1-16:1, 2-16:1, 3-18:1, 4-18:1)[mm]	YPR140W	glycerophospholipid metabolism (sce00564)
r_2745	MLCL (1-16:1, 2-16:1, 4-18:1):PC (1-16:1, 2-18:1) acyltransferase, mitochondrial membrane	monolysocardiolipin (1-16:1, 2-16:1, 4-18:1)[mm] + phosphatidylcholine (1-16:1, 2-18:1)[mm] <=> 1-acylglycerophosphocholine (16:1)[mm] + cardiolipin (1-16:1, 2-16:1, 3-18:1, 4-18:1)[mm]	YPR140W	glycerophospholipid metabolism (sce00564)
r_2746	MLCL (1-16:1, 2-16:1, 4-18:1):PC (1-18:0, 2-18:1) acyltransferase, mitochondrial membrane	monolysocardiolipin (1-16:1, 2-16:1, 4-18:1)[mm] + phosphatidylcholine (1-18:0, 2-18:1)[mm] <=> 1-acylglycerophosphocholine (18:0)[mm] + cardiolipin (1-16:1, 2-16:1, 3-18:1, 4-18:1)[mm]	YPR140W	glycerophospholipid metabolism (sce00564)
r_2747	MLCL (1-16:1, 2-16:1, 4-18:1):PC (1-18:1, 2-18:1) acyltransferase, mitochondrial membrane	monolysocardiolipin (1-16:1, 2-16:1, 4-18:1)[mm] + phosphatidylcholine (1-18:1, 2-18:1)[mm] <=> 1-acylglycerophosphocholine (18:1)[mm] + cardiolipin (1-16:1, 2-16:1, 3-18:1, 4-18:1)[mm]	YPR140W	glycerophospholipid metabolism (sce00564)
r_2748	MLCL (1-18:0, 2-16:1, 4-16:1):PC (1-16:0, 2-16:1) acyltransferase, mitochondrial membrane	monolysocardiolipin (1-18:0, 2-16:1, 4-16:1)[mm] + phosphatidylcholine (1-16:0, 2-16:1)[mm] <=> cardiolipin (1-18:0, 2-16:1, 3-16:1, 4-16:1)[mm] + 1-acylglycerophosphocholine (16:0)[mm]	YPR140W	glycerophospholipid metabolism (sce00564)
r_2749	MLCL (1-18:0, 2-16:1, 4-16:1):PC (1-16:1, 2-16:1) acyltransferase, mitochondrial membrane	monolysocardiolipin (1-18:0, 2-16:1, 4-16:1)[mm] + phosphatidylcholine (1-16:1, 2-16:1)[mm] <=> cardiolipin (1-18:0, 2-16:1, 3-16:1, 4-16:1)[mm] + 1-acylglycerophosphocholine (16:1)[mm]	YPR140W	glycerophospholipid metabolism (sce00564)
r_2750	MLCL (1-18:0, 2-16:1, 4-16:1):PC (1-18:0, 2-16:1) acyltransferase, mitochondrial membrane	monolysocardiolipin (1-18:0, 2-16:1, 4-16:1)[mm] + phosphatidylcholine (1-18:0, 2-16:1)[mm] <=> cardiolipin (1-18:0, 2-16:1, 3-16:1, 4-16:1)[mm] + 1-acylglycerophosphocholine (18:0)[mm]	YPR140W	glycerophospholipid metabolism (sce00564)
r_2751	MLCL (1-18:0, 2-16:1, 4-16:1):PC (1-18:1, 2-16:1) acyltransferase, mitochondrial membrane	monolysocardiolipin (1-18:0, 2-16:1, 4-16:1)[mm] + phosphatidylcholine (1-18:1, 2-16:1)[mm] <=> cardiolipin (1-18:0, 2-16:1, 3-16:1, 4-16:1)[mm] + 1-acylglycerophosphocholine (18:1)[mm]	YPR140W	glycerophospholipid metabolism (sce00564)
r_2752	MLCL (1-18:0, 2-16:1, 4-16:1):PC (1-16:0, 2-18:1) acyltransferase, mitochondrial membrane	monolysocardiolipin (1-18:0, 2-16:1, 4-16:1)[mm] + phosphatidylcholine (1-16:0, 2-18:1)[mm] <=> cardiolipin (1-18:0, 2-16:1, 3-18:1, 4-16:1)[mm] + 1-acylglycerophosphocholine (16:0)[mm]	YPR140W	glycerophospholipid metabolism (sce00564)
r_2753	MLCL (1-18:0, 2-16:1, 4-16:1):PC (1-16:1, 2-18:1) acyltransferase, mitochondrial membrane	monolysocardiolipin (1-18:0, 2-16:1, 4-16:1)[mm] + phosphatidylcholine (1-16:1, 2-18:1)[mm] <=> cardiolipin (1-18:0, 2-16:1, 3-18:1, 4-16:1)[mm] + 1-acylglycerophosphocholine (16:1)[mm]	YPR140W	glycerophospholipid metabolism (sce00564)
r_2754	MLCL (1-18:0, 2-16:1, 4-16:1):PC (1-18:0, 2-18:1) acyltransferase, mitochondrial membrane	monolysocardiolipin (1-18:0, 2-16:1, 4-16:1)[mm] + phosphatidylcholine (1-18:0, 2-18:1)[mm] <=> cardiolipin (1-18:0, 2-16:1, 3-18:1, 4-16:1)[mm] + 1-acylglycerophosphocholine (18:0)[mm]	YPR140W	glycerophospholipid metabolism (sce00564)
r_2755	MLCL (1-18:0, 2-16:1, 4-16:1):PC (1-18:1, 2-18:1) acyltransferase, mitochondrial membrane	monolysocardiolipin (1-18:0, 2-16:1, 4-16:1)[mm] + phosphatidylcholine (1-18:1, 2-18:1)[mm] <=> cardiolipin (1-18:0, 2-16:1, 3-18:1, 4-16:1)[mm] + 1-acylglycerophosphocholine (18:1)[mm]	YPR140W	glycerophospholipid metabolism (sce00564)
r_2756	MLCL (1-18:0, 2-16:1, 4-18:1):PC (1-16:0, 2-16:1) acyltransferase, mitochondrial membrane	monolysocardiolipin (1-18:0, 2-16:1, 4-18:1)[mm] + phosphatidylcholine (1-16:0, 2-16:1)[mm] <=> cardiolipin (1-18:0, 2-16:1, 3-16:1, 4-18:1)[mm] + 1-acylglycerophosphocholine (16:0)[mm]	YPR140W	glycerophospholipid metabolism (sce00564)
r_2757	MLCL (1-18:0, 2-16:1, 4-18:1):PC (1-16:1, 2-16:1) acyltransferase, mitochondrial membrane	monolysocardiolipin (1-18:0, 2-16:1, 4-18:1)[mm] + phosphatidylcholine (1-16:1, 2-16:1)[mm] <=> cardiolipin (1-18:0, 2-16:1, 3-16:1, 4-18:1)[mm] + 1-acylglycerophosphocholine (16:1)[mm]	YPR140W	glycerophospholipid metabolism (sce00564)
r_2758	MLCL (1-18:0, 2-16:1, 4-18:1):PC (1-18:0, 2-16:1) acyltransferase, mitochondrial membrane	monolysocardiolipin (1-18:0, 2-16:1, 4-18:1)[mm] + phosphatidylcholine (1-18:0, 2-16:1)[mm] <=> cardiolipin (1-18:0, 2-16:1, 3-16:1, 4-18:1)[mm] + 1-acylglycerophosphocholine (18:0)[mm]	YPR140W	glycerophospholipid metabolism (sce00564)
r_2759	MLCL (1-18:0, 2-16:1, 4-18:1):PC (1-18:1, 2-16:1) acyltransferase, mitochondrial membrane	monolysocardiolipin (1-18:0, 2-16:1, 4-18:1)[mm] + phosphatidylcholine (1-18:1, 2-16:1)[mm] <=> cardiolipin (1-18:0, 2-16:1, 3-16:1, 4-18:1)[mm] + 1-acylglycerophosphocholine (18:1)[mm]	YPR140W	glycerophospholipid metabolism (sce00564)
r_2760	MLCL (1-18:0, 2-16:1, 4-18:1):PC (1-16:0, 2-18:1) acyltransferase, mitochondrial membrane	monolysocardiolipin (1-18:0, 2-16:1, 4-18:1)[mm] + phosphatidylcholine (1-16:0, 2-18:1)[mm] <=> 1-acylglycerophosphocholine (16:0)[mm] + cardiolipin (1-18:0, 2-16:1, 3-18:1, 4-18:1)[mm]	YPR140W	glycerophospholipid metabolism (sce00564)
r_2761	MLCL (1-18:0, 2-16:1, 4-18:1):PC (1-16:1, 2-18:1) acyltransferase, mitochondrial membrane	monolysocardiolipin (1-18:0, 2-16:1, 4-18:1)[mm] + phosphatidylcholine (1-16:1, 2-18:1)[mm] <=> 1-acylglycerophosphocholine (16:1)[mm] + cardiolipin (1-18:0, 2-16:1, 3-18:1, 4-18:1)[mm]	YPR140W	glycerophospholipid metabolism (sce00564)
r_2762	MLCL (1-18:0, 2-16:1, 4-18:1):PC (1-18:0, 2-18:1) acyltransferase, mitochondrial membrane	monolysocardiolipin (1-18:0, 2-16:1, 4-18:1)[mm] + phosphatidylcholine (1-18:0, 2-18:1)[mm] <=> 1-acylglycerophosphocholine (18:0)[mm] + cardiolipin (1-18:0, 2-16:1, 3-18:1, 4-18:1)[mm]	YPR140W	glycerophospholipid metabolism (sce00564)
r_2763	MLCL (1-18:0, 2-16:1, 4-18:1):PC (1-18:1, 2-18:1) acyltransferase, mitochondrial membrane	monolysocardiolipin (1-18:0, 2-16:1, 4-18:1)[mm] + phosphatidylcholine (1-18:1, 2-18:1)[mm] <=> 1-acylglycerophosphocholine (18:1)[mm] + cardiolipin (1-18:0, 2-16:1, 3-18:1, 4-18:1)[mm]	YPR140W	glycerophospholipid metabolism (sce00564)
r_2764	MLCL (1-18:1, 2-16:1, 4-16:1):PC (1-16:0, 2-16:1) acyltransferase, mitochondrial membrane	monolysocardiolipin (1-18:1, 2-16:1, 4-16:1)[mm] + phosphatidylcholine (1-16:0, 2-16:1)[mm] <=> cardiolipin (1-18:1, 2-16:1, 3-16:1, 4-16:1)[mm] + 1-acylglycerophosphocholine (16:0)[mm]	YPR140W	glycerophospholipid metabolism (sce00564)
r_2765	MLCL (1-18:1, 2-16:1, 4-16:1):PC (1-16:1, 2-16:1) acyltransferase, mitochondrial membrane	monolysocardiolipin (1-18:1, 2-16:1, 4-16:1)[mm] + phosphatidylcholine (1-16:1, 2-16:1)[mm] <=> cardiolipin (1-18:1, 2-16:1, 3-16:1, 4-16:1)[mm] + 1-acylglycerophosphocholine (16:1)[mm]	YPR140W	glycerophospholipid metabolism (sce00564)
r_2766	MLCL (1-18:1, 2-16:1, 4-16:1):PC (1-18:0, 2-16:1) acyltransferase, mitochondrial membrane	monolysocardiolipin (1-18:1, 2-16:1, 4-16:1)[mm] + phosphatidylcholine (1-18:0, 2-16:1)[mm] <=> cardiolipin (1-18:1, 2-16:1, 3-16:1, 4-16:1)[mm] + 1-acylglycerophosphocholine (18:0)[mm]	YPR140W	glycerophospholipid metabolism (sce00564)
r_2767	MLCL (1-18:1, 2-16:1, 4-16:1):PC (1-18:1, 2-16:1) acyltransferase, mitochondrial membrane	monolysocardiolipin (1-18:1, 2-16:1, 4-16:1)[mm] + phosphatidylcholine (1-18:1, 2-16:1)[mm] <=> cardiolipin (1-18:1, 2-16:1, 3-16:1, 4-16:1)[mm] + 1-acylglycerophosphocholine (18:1)[mm]	YPR140W	glycerophospholipid metabolism (sce00564)
r_2768	MLCL (1-18:1, 2-16:1, 4-16:1):PC (1-16:0, 2-18:1) acyltransferase, mitochondrial membrane	monolysocardiolipin (1-18:1, 2-16:1, 4-16:1)[mm] + phosphatidylcholine (1-16:0, 2-18:1)[mm] <=> cardiolipin (1-18:1, 2-16:1, 3-18:1, 4-16:1)[mm] + 1-acylglycerophosphocholine (16:0)[mm]	YPR140W	glycerophospholipid metabolism (sce00564)
r_2769	MLCL (1-18:1, 2-16:1, 4-16:1):PC (1-16:1, 2-18:1) acyltransferase, mitochondrial membrane	monolysocardiolipin (1-18:1, 2-16:1, 4-16:1)[mm] + phosphatidylcholine (1-16:1, 2-18:1)[mm] <=> cardiolipin (1-18:1, 2-16:1, 3-18:1, 4-16:1)[mm] + 1-acylglycerophosphocholine (16:1)[mm]	YPR140W	glycerophospholipid metabolism (sce00564)
r_2770	MLCL (1-18:1, 2-16:1, 4-16:1):PC (1-18:0, 2-18:1) acyltransferase, mitochondrial membrane	monolysocardiolipin (1-18:1, 2-16:1, 4-16:1)[mm] + phosphatidylcholine (1-18:0, 2-18:1)[mm] <=> cardiolipin (1-18:1, 2-16:1, 3-18:1, 4-16:1)[mm] + 1-acylglycerophosphocholine (18:0)[mm]	YPR140W	glycerophospholipid metabolism (sce00564)
r_2771	MLCL (1-18:1, 2-16:1, 4-16:1):PC (1-18:1, 2-18:1) acyltransferase, mitochondrial membrane	monolysocardiolipin (1-18:1, 2-16:1, 4-16:1)[mm] + phosphatidylcholine (1-18:1, 2-18:1)[mm] <=> cardiolipin (1-18:1, 2-16:1, 3-18:1, 4-16:1)[mm] + 1-acylglycerophosphocholine (18:1)[mm]	YPR140W	glycerophospholipid metabolism (sce00564)
r_2772	MLCL (1-18:1, 2-16:1, 4-18:1):PC (1-16:0, 2-16:1) acyltransferase, mitochondrial membrane	monolysocardiolipin (1-18:1, 2-16:1, 4-18:1)[mm] + phosphatidylcholine (1-16:0, 2-16:1)[mm] <=> cardiolipin (1-18:1, 2-16:1, 3-16:1, 4-18:1)[mm] + 1-acylglycerophosphocholine (16:0)[mm]	YPR140W	glycerophospholipid metabolism (sce00564)
r_2773	MLCL (1-18:1, 2-16:1, 4-18:1):PC (1-16:1, 2-16:1) acyltransferase, mitochondrial membrane	monolysocardiolipin (1-18:1, 2-16:1, 4-18:1)[mm] + phosphatidylcholine (1-16:1, 2-16:1)[mm] <=> cardiolipin (1-18:1, 2-16:1, 3-16:1, 4-18:1)[mm] + 1-acylglycerophosphocholine (16:1)[mm]	YPR140W	glycerophospholipid metabolism (sce00564)
r_2774	MLCL (1-18:1, 2-16:1, 4-18:1):PC (1-18:0, 2-16:1) acyltransferase, mitochondrial membrane	monolysocardiolipin (1-18:1, 2-16:1, 4-18:1)[mm] + phosphatidylcholine (1-18:0, 2-16:1)[mm] <=> cardiolipin (1-18:1, 2-16:1, 3-16:1, 4-18:1)[mm] + 1-acylglycerophosphocholine (18:0)[mm]	YPR140W	glycerophospholipid metabolism (sce00564)
r_2775	MLCL (1-18:1, 2-16:1, 4-18:1):PC (1-18:1, 2-16:1) acyltransferase, mitochondrial membrane	monolysocardiolipin (1-18:1, 2-16:1, 4-18:1)[mm] + phosphatidylcholine (1-18:1, 2-16:1)[mm] <=> cardiolipin (1-18:1, 2-16:1, 3-16:1, 4-18:1)[mm] + 1-acylglycerophosphocholine (18:1)[mm]	YPR140W	glycerophospholipid metabolism (sce00564)
r_2776	MLCL (1-18:1, 2-16:1, 4-18:1):PC (1-16:0, 2-18:1) acyltransferase, mitochondrial membrane	monolysocardiolipin (1-18:1, 2-16:1, 4-18:1)[mm] + phosphatidylcholine (1-16:0, 2-18:1)[mm] <=> 1-acylglycerophosphocholine (16:0)[mm] + cardiolipin (1-18:1, 2-16:1, 3-18:1, 4-18:1)[mm]	YPR140W	glycerophospholipid metabolism (sce00564)
r_2777	MLCL (1-18:1, 2-16:1, 4-18:1):PC (1-16:1, 2-18:1) acyltransferase, mitochondrial membrane	monolysocardiolipin (1-18:1, 2-16:1, 4-18:1)[mm] + phosphatidylcholine (1-16:1, 2-18:1)[mm] <=> 1-acylglycerophosphocholine (16:1)[mm] + cardiolipin (1-18:1, 2-16:1, 3-18:1, 4-18:1)[mm]	YPR140W	glycerophospholipid metabolism (sce00564)
r_2778	MLCL (1-18:1, 2-16:1, 4-18:1):PC (1-18:0, 2-18:1) acyltransferase, mitochondrial membrane	monolysocardiolipin (1-18:1, 2-16:1, 4-18:1)[mm] + phosphatidylcholine (1-18:0, 2-18:1)[mm] <=> 1-acylglycerophosphocholine (18:0)[mm] + cardiolipin (1-18:1, 2-16:1, 3-18:1, 4-18:1)[mm]	YPR140W	glycerophospholipid metabolism (sce00564)
r_2779	MLCL (1-18:1, 2-16:1, 4-18:1):PC (1-18:1, 2-18:1) acyltransferase, mitochondrial membrane	monolysocardiolipin (1-18:1, 2-16:1, 4-18:1)[mm] + phosphatidylcholine (1-18:1, 2-18:1)[mm] <=> 1-acylglycerophosphocholine (18:1)[mm] + cardiolipin (1-18:1, 2-16:1, 3-18:1, 4-18:1)[mm]	YPR140W	glycerophospholipid metabolism (sce00564)
r_2780	MLCL (1-16:0, 2-18:1, 4-16:1):PC (1-16:0, 2-16:1) acyltransferase, mitochondrial membrane	monolysocardiolipin (1-16:0, 2-18:1, 4-16:1)[mm] + phosphatidylcholine (1-16:0, 2-16:1)[mm] <=> cardiolipin (1-16:0, 2-18:1, 3-16:1, 4-16:1)[mm] + 1-acylglycerophosphocholine (16:0)[mm]	YPR140W	glycerophospholipid metabolism (sce00564)
r_2781	MLCL (1-16:0, 2-18:1, 4-16:1):PC (1-16:1, 2-16:1) acyltransferase, mitochondrial membrane	monolysocardiolipin (1-16:0, 2-18:1, 4-16:1)[mm] + phosphatidylcholine (1-16:1, 2-16:1)[mm] <=> cardiolipin (1-16:0, 2-18:1, 3-16:1, 4-16:1)[mm] + 1-acylglycerophosphocholine (16:1)[mm]	YPR140W	glycerophospholipid metabolism (sce00564)
r_2782	MLCL (1-16:0, 2-18:1, 4-16:1):PC (1-18:0, 2-16:1) acyltransferase, mitochondrial membrane	monolysocardiolipin (1-16:0, 2-18:1, 4-16:1)[mm] + phosphatidylcholine (1-18:0, 2-16:1)[mm] <=> cardiolipin (1-16:0, 2-18:1, 3-16:1, 4-16:1)[mm] + 1-acylglycerophosphocholine (18:0)[mm]	YPR140W	glycerophospholipid metabolism (sce00564)
r_2783	MLCL (1-16:0, 2-18:1, 4-16:1):PC (1-18:1, 2-16:1) acyltransferase, mitochondrial membrane	monolysocardiolipin (1-16:0, 2-18:1, 4-16:1)[mm] + phosphatidylcholine (1-18:1, 2-16:1)[mm] <=> cardiolipin (1-16:0, 2-18:1, 3-16:1, 4-16:1)[mm] + 1-acylglycerophosphocholine (18:1)[mm]	YPR140W	glycerophospholipid metabolism (sce00564)
r_2784	MLCL (1-16:0, 2-18:1, 4-16:1):PC (1-16:0, 2-18:1) acyltransferase, mitochondrial membrane	monolysocardiolipin (1-16:0, 2-18:1, 4-16:1)[mm] + phosphatidylcholine (1-16:0, 2-18:1)[mm] <=> cardiolipin (1-16:0, 2-18:1, 3-18:1, 4-16:1)[mm] + 1-acylglycerophosphocholine (16:0)[mm]	YPR140W	glycerophospholipid metabolism (sce00564)
r_2785	MLCL (1-16:0, 2-18:1, 4-16:1):PC (1-16:1, 2-18:1) acyltransferase, mitochondrial membrane	monolysocardiolipin (1-16:0, 2-18:1, 4-16:1)[mm] + phosphatidylcholine (1-16:1, 2-18:1)[mm] <=> cardiolipin (1-16:0, 2-18:1, 3-18:1, 4-16:1)[mm] + 1-acylglycerophosphocholine (16:1)[mm]	YPR140W	glycerophospholipid metabolism (sce00564)
r_2786	MLCL (1-16:0, 2-18:1, 4-16:1):PC (1-18:0, 2-18:1) acyltransferase, mitochondrial membrane	monolysocardiolipin (1-16:0, 2-18:1, 4-16:1)[mm] + phosphatidylcholine (1-18:0, 2-18:1)[mm] <=> cardiolipin (1-16:0, 2-18:1, 3-18:1, 4-16:1)[mm] + 1-acylglycerophosphocholine (18:0)[mm]	YPR140W	glycerophospholipid metabolism (sce00564)
r_2787	MLCL (1-16:0, 2-18:1, 4-16:1):PC (1-18:1, 2-18:1) acyltransferase, mitochondrial membrane	monolysocardiolipin (1-16:0, 2-18:1, 4-16:1)[mm] + phosphatidylcholine (1-18:1, 2-18:1)[mm] <=> cardiolipin (1-16:0, 2-18:1, 3-18:1, 4-16:1)[mm] + 1-acylglycerophosphocholine (18:1)[mm]	YPR140W	glycerophospholipid metabolism (sce00564)
r_2788	MLCL (1-16:0, 2-18:1, 4-18:1):PC (1-16:0, 2-16:1) acyltransferase, mitochondrial membrane	monolysocardiolipin (1-16:0, 2-18:1, 4-18:1)[mm] + phosphatidylcholine (1-16:0, 2-16:1)[mm] <=> cardiolipin (1-16:0, 2-18:1, 3-16:1, 4-18:1)[mm] + 1-acylglycerophosphocholine (16:0)[mm]	YPR140W	glycerophospholipid metabolism (sce00564)
r_2789	MLCL (1-16:0, 2-18:1, 4-18:1):PC (1-16:1, 2-16:1) acyltransferase, mitochondrial membrane	monolysocardiolipin (1-16:0, 2-18:1, 4-18:1)[mm] + phosphatidylcholine (1-16:1, 2-16:1)[mm] <=> cardiolipin (1-16:0, 2-18:1, 3-16:1, 4-18:1)[mm] + 1-acylglycerophosphocholine (16:1)[mm]	YPR140W	glycerophospholipid metabolism (sce00564)
r_2790	MLCL (1-16:0, 2-18:1, 4-18:1):PC (1-18:0, 2-16:1) acyltransferase, mitochondrial membrane	monolysocardiolipin (1-16:0, 2-18:1, 4-18:1)[mm] + phosphatidylcholine (1-18:0, 2-16:1)[mm] <=> cardiolipin (1-16:0, 2-18:1, 3-16:1, 4-18:1)[mm] + 1-acylglycerophosphocholine (18:0)[mm]	YPR140W	glycerophospholipid metabolism (sce00564)
r_2791	MLCL (1-16:0, 2-18:1, 4-18:1):PC (1-18:1, 2-16:1) acyltransferase, mitochondrial membrane	monolysocardiolipin (1-16:0, 2-18:1, 4-18:1)[mm] + phosphatidylcholine (1-18:1, 2-16:1)[mm] <=> cardiolipin (1-16:0, 2-18:1, 3-16:1, 4-18:1)[mm] + 1-acylglycerophosphocholine (18:1)[mm]	YPR140W	glycerophospholipid metabolism (sce00564)
r_2792	MLCL (1-16:0, 2-18:1, 4-18:1):PC (1-16:0, 2-18:1) acyltransferase, mitochondrial membrane	monolysocardiolipin (1-16:0, 2-18:1, 4-18:1)[mm] + phosphatidylcholine (1-16:0, 2-18:1)[mm] <=> 1-acylglycerophosphocholine (16:0)[mm] + cardiolipin (1-16:0, 2-18:1, 3-18:1, 4-18:1)[mm]	YPR140W	glycerophospholipid metabolism (sce00564)
r_2793	MLCL (1-16:0, 2-18:1, 4-18:1):PC (1-16:1, 2-18:1) acyltransferase, mitochondrial membrane	monolysocardiolipin (1-16:0, 2-18:1, 4-18:1)[mm] + phosphatidylcholine (1-16:1, 2-18:1)[mm] <=> 1-acylglycerophosphocholine (16:1)[mm] + cardiolipin (1-16:0, 2-18:1, 3-18:1, 4-18:1)[mm]	YPR140W	glycerophospholipid metabolism (sce00564)
r_2794	MLCL (1-16:0, 2-18:1, 4-18:1):PC (1-18:0, 2-18:1) acyltransferase, mitochondrial membrane	monolysocardiolipin (1-16:0, 2-18:1, 4-18:1)[mm] + phosphatidylcholine (1-18:0, 2-18:1)[mm] <=> 1-acylglycerophosphocholine (18:0)[mm] + cardiolipin (1-16:0, 2-18:1, 3-18:1, 4-18:1)[mm]	YPR140W	glycerophospholipid metabolism (sce00564)
r_2795	MLCL (1-16:0, 2-18:1, 4-18:1):PC (1-18:1, 2-18:1) acyltransferase, mitochondrial membrane	monolysocardiolipin (1-16:0, 2-18:1, 4-18:1)[mm] + phosphatidylcholine (1-18:1, 2-18:1)[mm] <=> 1-acylglycerophosphocholine (18:1)[mm] + cardiolipin (1-16:0, 2-18:1, 3-18:1, 4-18:1)[mm]	YPR140W	glycerophospholipid metabolism (sce00564)
r_2796	MLCL (1-16:1, 2-18:1, 4-16:1):PC (1-16:0, 2-16:1) acyltransferase, mitochondrial membrane	monolysocardiolipin (1-16:1, 2-18:1, 4-16:1)[mm] + phosphatidylcholine (1-16:0, 2-16:1)[mm] <=> cardiolipin (1-16:1, 2-18:1, 3-16:1, 4-16:1)[mm] + 1-acylglycerophosphocholine (16:0)[mm]	YPR140W	glycerophospholipid metabolism (sce00564)
r_2797	MLCL (1-16:1, 2-18:1, 4-16:1):PC (1-16:1, 2-16:1) acyltransferase, mitochondrial membrane	monolysocardiolipin (1-16:1, 2-18:1, 4-16:1)[mm] + phosphatidylcholine (1-16:1, 2-16:1)[mm] <=> cardiolipin (1-16:1, 2-18:1, 3-16:1, 4-16:1)[mm] + 1-acylglycerophosphocholine (16:1)[mm]	YPR140W	glycerophospholipid metabolism (sce00564)
r_2798	MLCL (1-16:1, 2-18:1, 4-16:1):PC (1-18:0, 2-16:1) acyltransferase, mitochondrial membrane	monolysocardiolipin (1-16:1, 2-18:1, 4-16:1)[mm] + phosphatidylcholine (1-18:0, 2-16:1)[mm] <=> cardiolipin (1-16:1, 2-18:1, 3-16:1, 4-16:1)[mm] + 1-acylglycerophosphocholine (18:0)[mm]	YPR140W	glycerophospholipid metabolism (sce00564)
r_2799	MLCL (1-16:1, 2-18:1, 4-16:1):PC (1-18:1, 2-16:1) acyltransferase, mitochondrial membrane	monolysocardiolipin (1-16:1, 2-18:1, 4-16:1)[mm] + phosphatidylcholine (1-18:1, 2-16:1)[mm] <=> cardiolipin (1-16:1, 2-18:1, 3-16:1, 4-16:1)[mm] + 1-acylglycerophosphocholine (18:1)[mm]	YPR140W	glycerophospholipid metabolism (sce00564)
r_2800	MLCL (1-16:1, 2-18:1, 4-16:1):PC (1-16:0, 2-18:1) acyltransferase, mitochondrial membrane	monolysocardiolipin (1-16:1, 2-18:1, 4-16:1)[mm] + phosphatidylcholine (1-16:0, 2-18:1)[mm] <=> cardiolipin (1-16:1, 2-18:1, 3-18:1, 4-16:1)[mm] + 1-acylglycerophosphocholine (16:0)[mm]	YPR140W	glycerophospholipid metabolism (sce00564)
r_2801	MLCL (1-16:1, 2-18:1, 4-16:1):PC (1-16:1, 2-18:1) acyltransferase, mitochondrial membrane	monolysocardiolipin (1-16:1, 2-18:1, 4-16:1)[mm] + phosphatidylcholine (1-16:1, 2-18:1)[mm] <=> cardiolipin (1-16:1, 2-18:1, 3-18:1, 4-16:1)[mm] + 1-acylglycerophosphocholine (16:1)[mm]	YPR140W	glycerophospholipid metabolism (sce00564)
r_2802	MLCL (1-16:1, 2-18:1, 4-16:1):PC (1-18:0, 2-18:1) acyltransferase, mitochondrial membrane	monolysocardiolipin (1-16:1, 2-18:1, 4-16:1)[mm] + phosphatidylcholine (1-18:0, 2-18:1)[mm] <=> cardiolipin (1-16:1, 2-18:1, 3-18:1, 4-16:1)[mm] + 1-acylglycerophosphocholine (18:0)[mm]	YPR140W	glycerophospholipid metabolism (sce00564)
r_2803	MLCL (1-16:1, 2-18:1, 4-16:1):PC (1-18:1, 2-18:1) acyltransferase, mitochondrial membrane	monolysocardiolipin (1-16:1, 2-18:1, 4-16:1)[mm] + phosphatidylcholine (1-18:1, 2-18:1)[mm] <=> cardiolipin (1-16:1, 2-18:1, 3-18:1, 4-16:1)[mm] + 1-acylglycerophosphocholine (18:1)[mm]	YPR140W	glycerophospholipid metabolism (sce00564)
r_2804	MLCL (1-16:1, 2-18:1, 4-18:1):PC (1-16:0, 2-16:1) acyltransferase, mitochondrial membrane	monolysocardiolipin (1-16:1, 2-18:1, 4-18:1)[mm] + phosphatidylcholine (1-16:0, 2-16:1)[mm] <=> cardiolipin (1-16:1, 2-18:1, 3-16:1, 4-18:1)[mm] + 1-acylglycerophosphocholine (16:0)[mm]	YPR140W	glycerophospholipid metabolism (sce00564)
r_2805	MLCL (1-16:1, 2-18:1, 4-18:1):PC (1-16:1, 2-16:1) acyltransferase, mitochondrial membrane	monolysocardiolipin (1-16:1, 2-18:1, 4-18:1)[mm] + phosphatidylcholine (1-16:1, 2-16:1)[mm] <=> cardiolipin (1-16:1, 2-18:1, 3-16:1, 4-18:1)[mm] + 1-acylglycerophosphocholine (16:1)[mm]	YPR140W	glycerophospholipid metabolism (sce00564)
r_2806	MLCL (1-16:1, 2-18:1, 4-18:1):PC (1-18:0, 2-16:1) acyltransferase, mitochondrial membrane	monolysocardiolipin (1-16:1, 2-18:1, 4-18:1)[mm] + phosphatidylcholine (1-18:0, 2-16:1)[mm] <=> cardiolipin (1-16:1, 2-18:1, 3-16:1, 4-18:1)[mm] + 1-acylglycerophosphocholine (18:0)[mm]	YPR140W	glycerophospholipid metabolism (sce00564)
r_2807	MLCL (1-16:1, 2-18:1, 4-18:1):PC (1-18:1, 2-16:1) acyltransferase, mitochondrial membrane	monolysocardiolipin (1-16:1, 2-18:1, 4-18:1)[mm] + phosphatidylcholine (1-18:1, 2-16:1)[mm] <=> cardiolipin (1-16:1, 2-18:1, 3-16:1, 4-18:1)[mm] + 1-acylglycerophosphocholine (18:1)[mm]	YPR140W	glycerophospholipid metabolism (sce00564)
r_2808	MLCL (1-16:1, 2-18:1, 4-18:1):PC (1-16:0, 2-18:1) acyltransferase, mitochondrial membrane	monolysocardiolipin (1-16:1, 2-18:1, 4-18:1)[mm] + phosphatidylcholine (1-16:0, 2-18:1)[mm] <=> 1-acylglycerophosphocholine (16:0)[mm] + cardiolipin (1-16:1, 2-18:1, 3-18:1, 4-18:1)[mm]	YPR140W	glycerophospholipid metabolism (sce00564)
r_2809	MLCL (1-16:1, 2-18:1, 4-18:1):PC (1-16:1, 2-18:1) acyltransferase, mitochondrial membrane	monolysocardiolipin (1-16:1, 2-18:1, 4-18:1)[mm] + phosphatidylcholine (1-16:1, 2-18:1)[mm] <=> 1-acylglycerophosphocholine (16:1)[mm] + cardiolipin (1-16:1, 2-18:1, 3-18:1, 4-18:1)[mm]	YPR140W	glycerophospholipid metabolism (sce00564)
r_2810	MLCL (1-16:1, 2-18:1, 4-18:1):PC (1-18:0, 2-18:1) acyltransferase, mitochondrial membrane	monolysocardiolipin (1-16:1, 2-18:1, 4-18:1)[mm] + phosphatidylcholine (1-18:0, 2-18:1)[mm] <=> 1-acylglycerophosphocholine (18:0)[mm] + cardiolipin (1-16:1, 2-18:1, 3-18:1, 4-18:1)[mm]	YPR140W	glycerophospholipid metabolism (sce00564)
r_2811	MLCL (1-16:1, 2-18:1, 4-18:1):PC (1-18:1, 2-18:1) acyltransferase, mitochondrial membrane	monolysocardiolipin (1-16:1, 2-18:1, 4-18:1)[mm] + phosphatidylcholine (1-18:1, 2-18:1)[mm] <=> 1-acylglycerophosphocholine (18:1)[mm] + cardiolipin (1-16:1, 2-18:1, 3-18:1, 4-18:1)[mm]	YPR140W	glycerophospholipid metabolism (sce00564)
r_2820	phosphatidylinositol 4-kinase (1-16:0, 2-16:1), cell envelope	H+[ce] + ATP[ce] + 1-phosphatidyl-1D-myo-inositol (1-16:0, 2-16:1)[ce] => ADP[ce] + 1-phosphatidyl-1D-myo-inositol 4-phosphate (1-16:0, 2-16:1)[ce]	YJL100W or YLR305C	inositol phosphate metabolism (sce00562)
r_2821	phosphatidylinositol 4-kinase (1-16:1, 2-16:1), cell envelope	H+[ce] + ATP[ce] + 1-phosphatidyl-1D-myo-inositol (1-16:1, 2-16:1)[ce] => ADP[ce] + 1-phosphatidyl-1D-myo-inositol 4-phosphate (1-16:1, 2-16:1)[ce]	YJL100W or YLR305C	inositol phosphate metabolism (sce00562)
r_2822	phosphatidylinositol 4-kinase (1-18:0, 2-16:1), cell envelope	H+[ce] + ATP[ce] + 1-phosphatidyl-1D-myo-inositol (1-18:0, 2-16:1)[ce] => ADP[ce] + 1-phosphatidyl-1D-myo-inositol 4-phosphate (1-18:0, 2-16:1)[ce]	YJL100W or YLR305C	inositol phosphate metabolism (sce00562)
r_2823	phosphatidylinositol 4-kinase (1-18:1, 2-16:1), cell envelope	H+[ce] + ATP[ce] + 1-phosphatidyl-1D-myo-inositol (1-18:1, 2-16:1)[ce] => ADP[ce] + 1-phosphatidyl-1D-myo-inositol 4-phosphate (1-18:1, 2-16:1)[ce]	YJL100W or YLR305C	inositol phosphate metabolism (sce00562)
r_2824	phosphatidylinositol 4-kinase (1-16:0, 2-18:1), cell envelope	H+[ce] + ATP[ce] + 1-phosphatidyl-1D-myo-inositol (1-16:0, 2-18:1)[ce] => ADP[ce] + 1-phosphatidyl-1D-myo-inositol 4-phosphate (1-16:0, 2-18:1)[ce]	YJL100W or YLR305C	inositol phosphate metabolism (sce00562)
r_2825	phosphatidylinositol 4-kinase (1-16:1, 2-18:1), cell envelope	H+[ce] + ATP[ce] + 1-phosphatidyl-1D-myo-inositol (1-16:1, 2-18:1)[ce] => ADP[ce] + 1-phosphatidyl-1D-myo-inositol 4-phosphate (1-16:1, 2-18:1)[ce]	YJL100W or YLR305C	inositol phosphate metabolism (sce00562)
r_2826	phosphatidylinositol 4-kinase (1-18:0, 2-18:1), cell envelope	H+[ce] + ATP[ce] + 1-phosphatidyl-1D-myo-inositol (1-18:0, 2-18:1)[ce] => ADP[ce] + 1-phosphatidyl-1D-myo-inositol 4-phosphate (1-18:0, 2-18:1)[ce]	YJL100W or YLR305C	inositol phosphate metabolism (sce00562)
r_2827	phosphatidylinositol 4-kinase (1-18:1, 2-18:1), cell envelope	H+[ce] + ATP[ce] + 1-phosphatidyl-1D-myo-inositol (1-18:1, 2-18:1)[ce] => ADP[ce] + 1-phosphatidyl-1D-myo-inositol 4-phosphate (1-18:1, 2-18:1)[ce]	YJL100W or YLR305C	inositol phosphate metabolism (sce00562)
r_2828	phosphatidylinositol 4-kinase (1-16:0, 2-16:1), vacuolar membrane	H+[vm] + 1-phosphatidyl-1D-myo-inositol (1-16:0, 2-16:1)[vm] + ATP[vm] => ADP[vm] + 1-phosphatidyl-1D-myo-inositol 4-phosphate (1-16:0, 2-16:1)[vm]	YJL100W	inositol phosphate metabolism (sce00562)
r_2829	phosphatidylinositol 4-kinase (1-16:1, 2-16:1), vacuolar membrane	H+[vm] + ATP[vm] + 1-phosphatidyl-1D-myo-inositol (1-16:1, 2-16:1)[vm] => ADP[vm] + 1-phosphatidyl-1D-myo-inositol 4-phosphate (1-16:1, 2-16:1)[vm]	YJL100W	inositol phosphate metabolism (sce00562)
r_2830	phosphatidylinositol 4-kinase (1-18:0, 2-16:1), vacuolar membrane	H+[vm] + ATP[vm] + 1-phosphatidyl-1D-myo-inositol (1-18:0, 2-16:1)[vm] => ADP[vm] + 1-phosphatidyl-1D-myo-inositol 4-phosphate (1-18:0, 2-16:1)[vm]	YJL100W	inositol phosphate metabolism (sce00562)
r_2831	phosphatidylinositol 4-kinase (1-18:1, 2-16:1), vacuolar membrane	H+[vm] + ATP[vm] + 1-phosphatidyl-1D-myo-inositol (1-18:1, 2-16:1)[vm] => ADP[vm] + 1-phosphatidyl-1D-myo-inositol 4-phosphate (1-18:1, 2-16:1)[vm]	YJL100W	inositol phosphate metabolism (sce00562)
r_2832	phosphatidylinositol 4-kinase (1-16:0, 2-18:1), vacuolar membrane	H+[vm] + ATP[vm] + 1-phosphatidyl-1D-myo-inositol (1-16:0, 2-18:1)[vm] => ADP[vm] + 1-phosphatidyl-1D-myo-inositol 4-phosphate (1-16:0, 2-18:1)[vm]	YJL100W	inositol phosphate metabolism (sce00562)
r_2833	phosphatidylinositol 4-kinase (1-16:1, 2-18:1), vacuolar membrane	H+[vm] + ATP[vm] + 1-phosphatidyl-1D-myo-inositol (1-16:1, 2-18:1)[vm] => ADP[vm] + 1-phosphatidyl-1D-myo-inositol 4-phosphate (1-16:1, 2-18:1)[vm]	YJL100W	inositol phosphate metabolism (sce00562)
r_2834	phosphatidylinositol 4-kinase (1-18:0, 2-18:1), vacuolar membrane	H+[vm] + ATP[vm] + 1-phosphatidyl-1D-myo-inositol (1-18:0, 2-18:1)[vm] => ADP[vm] + 1-phosphatidyl-1D-myo-inositol 4-phosphate (1-18:0, 2-18:1)[vm]	YJL100W	inositol phosphate metabolism (sce00562)
r_2835	phosphatidylinositol 4-kinase (1-18:1, 2-18:1), vacuolar membrane	H+[vm] + ATP[vm] + 1-phosphatidyl-1D-myo-inositol (1-18:1, 2-18:1)[vm] => ADP[vm] + 1-phosphatidyl-1D-myo-inositol 4-phosphate (1-18:1, 2-18:1)[vm]	YJL100W	inositol phosphate metabolism (sce00562)
r_2836	phosphatidylinositol 4-kinase (1-16:0, 2-16:1), Golgi membrane	H+[gm] + 1-phosphatidyl-1D-myo-inositol (1-16:0, 2-16:1)[gm] + ATP[gm] => ADP[gm] + 1-phosphatidyl-1D-myo-inositol 4-phosphate (1-16:0, 2-16:1)[gm]	YDR373W and YNL267W	inositol phosphate metabolism (sce00562)
r_2837	phosphatidylinositol 4-kinase (1-16:1, 2-16:1), Golgi membrane	H+[gm] + ATP[gm] + 1-phosphatidyl-1D-myo-inositol (1-16:1, 2-16:1)[gm] => ADP[gm] + 1-phosphatidyl-1D-myo-inositol 4-phosphate (1-16:1, 2-16:1)[gm]	YDR373W and YNL267W	inositol phosphate metabolism (sce00562)
r_2838	phosphatidylinositol 4-kinase (1-18:0, 2-16:1), Golgi membrane	H+[gm] + ATP[gm] + 1-phosphatidyl-1D-myo-inositol (1-18:0, 2-16:1)[gm] => ADP[gm] + 1-phosphatidyl-1D-myo-inositol 4-phosphate (1-18:0, 2-16:1)[gm]	YDR373W and YNL267W	inositol phosphate metabolism (sce00562)
r_2839	phosphatidylinositol 4-kinase (1-18:1, 2-16:1), Golgi membrane	H+[gm] + ATP[gm] + 1-phosphatidyl-1D-myo-inositol (1-18:1, 2-16:1)[gm] => ADP[gm] + 1-phosphatidyl-1D-myo-inositol 4-phosphate (1-18:1, 2-16:1)[gm]	YDR373W and YNL267W	inositol phosphate metabolism (sce00562)
r_2840	phosphatidylinositol 4-kinase (1-16:0, 2-18:1), Golgi membrane	H+[gm] + ATP[gm] + 1-phosphatidyl-1D-myo-inositol (1-16:0, 2-18:1)[gm] => ADP[gm] + 1-phosphatidyl-1D-myo-inositol 4-phosphate (1-16:0, 2-18:1)[gm]	YDR373W and YNL267W	inositol phosphate metabolism (sce00562)
r_2841	phosphatidylinositol 4-kinase (1-16:1, 2-18:1), Golgi membrane	H+[gm] + ATP[gm] + 1-phosphatidyl-1D-myo-inositol (1-16:1, 2-18:1)[gm] => ADP[gm] + 1-phosphatidyl-1D-myo-inositol 4-phosphate (1-16:1, 2-18:1)[gm]	YDR373W and YNL267W	inositol phosphate metabolism (sce00562)
r_2842	phosphatidylinositol 4-kinase (1-18:0, 2-18:1), Golgi membrane	H+[gm] + ATP[gm] + 1-phosphatidyl-1D-myo-inositol (1-18:0, 2-18:1)[gm] => ADP[gm] + 1-phosphatidyl-1D-myo-inositol 4-phosphate (1-18:0, 2-18:1)[gm]	YDR373W and YNL267W	inositol phosphate metabolism (sce00562)
r_2843	phosphatidylinositol 4-kinase (1-18:1, 2-18:1), Golgi membrane	H+[gm] + ATP[gm] + 1-phosphatidyl-1D-myo-inositol (1-18:1, 2-18:1)[gm] => ADP[gm] + 1-phosphatidyl-1D-myo-inositol 4-phosphate (1-18:1, 2-18:1)[gm]	YDR373W and YNL267W	inositol phosphate metabolism (sce00562)
r_2844	phosphatidylinositol 4-kinase (1-16:0, 2-16:1), nucleus	ATP[n] + H+[n] + 1-phosphatidyl-1D-myo-inositol (1-16:0, 2-16:1)[n] => ADP[n] + 1-phosphatidyl-1D-myo-inositol 4-phosphate (1-16:0, 2-16:1)[n]	YNL267W	inositol phosphate metabolism (sce00562)
r_2845	phosphatidylinositol 4-kinase (1-16:1, 2-16:1), nucleus	ATP[n] + H+[n] + 1-phosphatidyl-1D-myo-inositol (1-16:1, 2-16:1)[n] => ADP[n] + 1-phosphatidyl-1D-myo-inositol 4-phosphate (1-16:1, 2-16:1)[n]	YNL267W	inositol phosphate metabolism (sce00562)
r_2846	phosphatidylinositol 4-kinase (1-18:0, 2-16:1), nucleus	ATP[n] + H+[n] + 1-phosphatidyl-1D-myo-inositol (1-18:0, 2-16:1)[n] => ADP[n] + 1-phosphatidyl-1D-myo-inositol 4-phosphate (1-18:0, 2-16:1)[n]	YNL267W	inositol phosphate metabolism (sce00562)
r_2847	phosphatidylinositol 4-kinase (1-18:1, 2-16:1), nucleus	ATP[n] + H+[n] + 1-phosphatidyl-1D-myo-inositol (1-18:1, 2-16:1)[n] => ADP[n] + 1-phosphatidyl-1D-myo-inositol 4-phosphate (1-18:1, 2-16:1)[n]	YNL267W	inositol phosphate metabolism (sce00562)
r_2848	phosphatidylinositol 4-kinase (1-16:0, 2-18:1), nucleus	ATP[n] + H+[n] + 1-phosphatidyl-1D-myo-inositol (1-16:0, 2-18:1)[n] => ADP[n] + 1-phosphatidyl-1D-myo-inositol 4-phosphate (1-16:0, 2-18:1)[n]	YNL267W	inositol phosphate metabolism (sce00562)
r_2849	phosphatidylinositol 4-kinase (1-16:1, 2-18:1), nucleus	ATP[n] + H+[n] + 1-phosphatidyl-1D-myo-inositol (1-16:1, 2-18:1)[n] => ADP[n] + 1-phosphatidyl-1D-myo-inositol 4-phosphate (1-16:1, 2-18:1)[n]	YNL267W	inositol phosphate metabolism (sce00562)
r_2850	phosphatidylinositol 4-kinase (1-18:0, 2-18:1), nucleus	ATP[n] + H+[n] + 1-phosphatidyl-1D-myo-inositol (1-18:0, 2-18:1)[n] => ADP[n] + 1-phosphatidyl-1D-myo-inositol 4-phosphate (1-18:0, 2-18:1)[n]	YNL267W	inositol phosphate metabolism (sce00562)
r_2851	phosphatidylinositol 4-kinase (1-18:1, 2-18:1), nucleus	ATP[n] + H+[n] + 1-phosphatidyl-1D-myo-inositol (1-18:1, 2-18:1)[n] => ADP[n] + 1-phosphatidyl-1D-myo-inositol 4-phosphate (1-18:1, 2-18:1)[n]	YNL267W	inositol phosphate metabolism (sce00562)
r_2852	phosphatidylinositol 3-kinase (1-16:0, 2-16:1), vacuolar membrane	H+[vm] + 1-phosphatidyl-1D-myo-inositol (1-16:0, 2-16:1)[vm] + ATP[vm] => ADP[vm] + 1-phosphatidyl-1D-myo-inositol 3-phosphate (1-16:0, 2-16:1)[vm]	YBR097W and YLR240W	inositol phosphate metabolism (sce00562)
r_2853	phosphatidylinositol 3-kinase (1-16:1, 2-16:1), vacuolar membrane	H+[vm] + ATP[vm] + 1-phosphatidyl-1D-myo-inositol (1-16:1, 2-16:1)[vm] => ADP[vm] + 1-phosphatidyl-1D-myo-inositol 3-phosphate (1-16:1, 2-16:1)[vm]	YBR097W and YLR240W	inositol phosphate metabolism (sce00562)
r_2854	phosphatidylinositol 3-kinase (1-18:0, 2-16:1), vacuolar membrane	H+[vm] + ATP[vm] + 1-phosphatidyl-1D-myo-inositol (1-18:0, 2-16:1)[vm] => ADP[vm] + 1-phosphatidyl-1D-myo-inositol 3-phosphate (1-18:0, 2-16:1)[vm]	YBR097W and YLR240W	inositol phosphate metabolism (sce00562)
r_2855	phosphatidylinositol 3-kinase (1-18:1, 2-16:1), vacuolar membrane	H+[vm] + ATP[vm] + 1-phosphatidyl-1D-myo-inositol (1-18:1, 2-16:1)[vm] => ADP[vm] + 1-phosphatidyl-1D-myo-inositol 3-phosphate (1-18:1, 2-16:1)[vm]	YBR097W and YLR240W	inositol phosphate metabolism (sce00562)
r_2856	phosphatidylinositol 3-kinase (1-16:0, 2-18:1), vacuolar membrane	H+[vm] + ATP[vm] + 1-phosphatidyl-1D-myo-inositol (1-16:0, 2-18:1)[vm] => ADP[vm] + 1-phosphatidyl-1D-myo-inositol 3-phosphate (1-16:0, 2-18:1)[vm]	YBR097W and YLR240W	inositol phosphate metabolism (sce00562)
r_2857	phosphatidylinositol 3-kinase (1-16:1, 2-18:1), vacuolar membrane	H+[vm] + ATP[vm] + 1-phosphatidyl-1D-myo-inositol (1-16:1, 2-18:1)[vm] => ADP[vm] + 1-phosphatidyl-1D-myo-inositol 3-phosphate (1-16:1, 2-18:1)[vm]	YBR097W and YLR240W	inositol phosphate metabolism (sce00562)
r_2858	phosphatidylinositol 3-kinase (1-18:0, 2-18:1), vacuolar membrane	H+[vm] + ATP[vm] + 1-phosphatidyl-1D-myo-inositol (1-18:0, 2-18:1)[vm] => ADP[vm] + 1-phosphatidyl-1D-myo-inositol 3-phosphate (1-18:0, 2-18:1)[vm]	YBR097W and YLR240W	inositol phosphate metabolism (sce00562)
r_2859	phosphatidylinositol 3-kinase (1-18:1, 2-18:1), vacuolar membrane	H+[vm] + ATP[vm] + 1-phosphatidyl-1D-myo-inositol (1-18:1, 2-18:1)[vm] => ADP[vm] + 1-phosphatidyl-1D-myo-inositol 3-phosphate (1-18:1, 2-18:1)[vm]	YBR097W and YLR240W	inositol phosphate metabolism (sce00562)
r_2860	PI 4-P 5-kinase (1-16:0, 2-16:1), nucleus	ATP[n] + H+[n] + 1-phosphatidyl-1D-myo-inositol 4-phosphate (1-16:0, 2-16:1)[n] => ADP[n] + 1-phosphatidyl-1D-myo-inositol 4,5-bisphosphate (1-16:0, 2-16:1)[n]	YDR208W	inositol phosphate metabolism (sce00562)
r_2861	PI 4-P 5-kinase (1-16:1, 2-16:1), nucleus	ATP[n] + H+[n] + 1-phosphatidyl-1D-myo-inositol 4-phosphate (1-16:1, 2-16:1)[n] => ADP[n] + 1-phosphatidyl-1D-myo-inositol 4,5-bisphosphate (1-16:1, 2-16:1)[n]	YDR208W	inositol phosphate metabolism (sce00562)
r_2862	PI 4-P 5-kinase (1-18:0, 2-16:1), nucleus	ATP[n] + H+[n] + 1-phosphatidyl-1D-myo-inositol 4-phosphate (1-18:0, 2-16:1)[n] => ADP[n] + 1-phosphatidyl-1D-myo-inositol 4,5-bisphosphate (1-18:0, 2-16:1)[n]	YDR208W	inositol phosphate metabolism (sce00562)
r_2863	PI 4-P 5-kinase (1-18:1, 2-16:1), nucleus	ATP[n] + H+[n] + 1-phosphatidyl-1D-myo-inositol 4-phosphate (1-18:1, 2-16:1)[n] => ADP[n] + 1-phosphatidyl-1D-myo-inositol 4,5-bisphosphate (1-18:1, 2-16:1)[n]	YDR208W	inositol phosphate metabolism (sce00562)
r_2864	PI 4-P 5-kinase (1-16:0, 2-18:1), nucleus	ATP[n] + H+[n] + 1-phosphatidyl-1D-myo-inositol 4-phosphate (1-16:0, 2-18:1)[n] => ADP[n] + 1-phosphatidyl-1D-myo-inositol 4,5-bisphosphate (1-16:0, 2-18:1)[n]	YDR208W	inositol phosphate metabolism (sce00562)
r_2865	PI 4-P 5-kinase (1-16:1, 2-18:1), nucleus	ATP[n] + H+[n] + 1-phosphatidyl-1D-myo-inositol 4-phosphate (1-16:1, 2-18:1)[n] => ADP[n] + 1-phosphatidyl-1D-myo-inositol 4,5-bisphosphate (1-16:1, 2-18:1)[n]	YDR208W	inositol phosphate metabolism (sce00562)
r_2866	PI 4-P 5-kinase (1-18:0, 2-18:1), nucleus	ATP[n] + H+[n] + 1-phosphatidyl-1D-myo-inositol 4-phosphate (1-18:0, 2-18:1)[n] => ADP[n] + 1-phosphatidyl-1D-myo-inositol 4,5-bisphosphate (1-18:0, 2-18:1)[n]	YDR208W	inositol phosphate metabolism (sce00562)
r_2867	PI 4-P 5-kinase (1-18:1, 2-18:1), nucleus	ATP[n] + H+[n] + 1-phosphatidyl-1D-myo-inositol 4-phosphate (1-18:1, 2-18:1)[n] => ADP[n] + 1-phosphatidyl-1D-myo-inositol 4,5-bisphosphate (1-18:1, 2-18:1)[n]	YDR208W	inositol phosphate metabolism (sce00562)
r_2868	PI 4-P 5-kinase (1-16:0, 2-16:1), cell envelope	H+[ce] + ATP[ce] + 1-phosphatidyl-1D-myo-inositol 4-phosphate (1-16:0, 2-16:1)[ce] => ADP[ce] + 1-phosphatidyl-1D-myo-inositol 4,5-bisphosphate (1-16:0, 2-16:1)[ce]	YDR208W	inositol phosphate metabolism (sce00562)
r_2869	PI 4-P 5-kinase (1-16:1, 2-16:1), cell envelope	H+[ce] + ATP[ce] + 1-phosphatidyl-1D-myo-inositol 4-phosphate (1-16:1, 2-16:1)[ce] => ADP[ce] + 1-phosphatidyl-1D-myo-inositol 4,5-bisphosphate (1-16:1, 2-16:1)[ce]	YDR208W	inositol phosphate metabolism (sce00562)
r_2870	PI 4-P 5-kinase (1-18:0, 2-16:1), cell envelope	H+[ce] + ATP[ce] + 1-phosphatidyl-1D-myo-inositol 4-phosphate (1-18:0, 2-16:1)[ce] => ADP[ce] + 1-phosphatidyl-1D-myo-inositol 4,5-bisphosphate (1-18:0, 2-16:1)[ce]	YDR208W	inositol phosphate metabolism (sce00562)
r_2871	PI 4-P 5-kinase (1-18:1, 2-16:1), cell envelope	H+[ce] + ATP[ce] + 1-phosphatidyl-1D-myo-inositol 4-phosphate (1-18:1, 2-16:1)[ce] => ADP[ce] + 1-phosphatidyl-1D-myo-inositol 4,5-bisphosphate (1-18:1, 2-16:1)[ce]	YDR208W	inositol phosphate metabolism (sce00562)
r_2872	PI 4-P 5-kinase (1-16:0, 2-18:1), cell envelope	H+[ce] + ATP[ce] + 1-phosphatidyl-1D-myo-inositol 4-phosphate (1-16:0, 2-18:1)[ce] => ADP[ce] + 1-phosphatidyl-1D-myo-inositol 4,5-bisphosphate (1-16:0, 2-18:1)[ce]	YDR208W	inositol phosphate metabolism (sce00562)
r_2873	PI 4-P 5-kinase (1-16:1, 2-18:1), cell envelope	H+[ce] + ATP[ce] + 1-phosphatidyl-1D-myo-inositol 4-phosphate (1-16:1, 2-18:1)[ce] => ADP[ce] + 1-phosphatidyl-1D-myo-inositol 4,5-bisphosphate (1-16:1, 2-18:1)[ce]	YDR208W	inositol phosphate metabolism (sce00562)
r_2874	PI 4-P 5-kinase (1-18:0, 2-18:1), cell envelope	H+[ce] + ATP[ce] + 1-phosphatidyl-1D-myo-inositol 4-phosphate (1-18:0, 2-18:1)[ce] => ADP[ce] + 1-phosphatidyl-1D-myo-inositol 4,5-bisphosphate (1-18:0, 2-18:1)[ce]	YDR208W	inositol phosphate metabolism (sce00562)
r_2875	PI 4-P 5-kinase (1-18:1, 2-18:1), cell envelope	H+[ce] + ATP[ce] + 1-phosphatidyl-1D-myo-inositol 4-phosphate (1-18:1, 2-18:1)[ce] => ADP[ce] + 1-phosphatidyl-1D-myo-inositol 4,5-bisphosphate (1-18:1, 2-18:1)[ce]	YDR208W	inositol phosphate metabolism (sce00562)
r_2876	PI 3-P 5-kinase (1-16:0, 2-16:1), vacuolar membrane	H+[vm] + ATP[vm] + 1-phosphatidyl-1D-myo-inositol 3-phosphate (1-16:0, 2-16:1)[vm] => ADP[vm] + 1-phosphatidyl-1D-myo-inositol 3,5-bisphosphate (1-16:0, 2-16:1)[vm]	YFR019W	inositol phosphate metabolism (sce00562)
r_2877	PI 3-P 5-kinase (1-16:1, 2-16:1), vacuolar membrane	H+[vm] + ATP[vm] + 1-phosphatidyl-1D-myo-inositol 3-phosphate (1-16:1, 2-16:1)[vm] => ADP[vm] + 1-phosphatidyl-1D-myo-inositol 3,5-bisphosphate (1-16:1, 2-16:1)[vm]	YFR019W	inositol phosphate metabolism (sce00562)
r_2878	PI 3-P 5-kinase (1-18:0, 2-16:1), vacuolar membrane	H+[vm] + ATP[vm] + 1-phosphatidyl-1D-myo-inositol 3-phosphate (1-18:0, 2-16:1)[vm] => ADP[vm] + 1-phosphatidyl-1D-myo-inositol 3,5-bisphosphate (1-18:0, 2-16:1)[vm]	YFR019W	inositol phosphate metabolism (sce00562)
r_2879	PI 3-P 5-kinase (1-18:1, 2-16:1), vacuolar membrane	H+[vm] + ATP[vm] + 1-phosphatidyl-1D-myo-inositol 3-phosphate (1-18:1, 2-16:1)[vm] => ADP[vm] + 1-phosphatidyl-1D-myo-inositol 3,5-bisphosphate (1-18:1, 2-16:1)[vm]	YFR019W	inositol phosphate metabolism (sce00562)
r_2880	PI 3-P 5-kinase (1-16:0, 2-18:1), vacuolar membrane	H+[vm] + ATP[vm] + 1-phosphatidyl-1D-myo-inositol 3-phosphate (1-16:0, 2-18:1)[vm] => ADP[vm] + 1-phosphatidyl-1D-myo-inositol 3,5-bisphosphate (1-16:0, 2-18:1)[vm]	YFR019W	inositol phosphate metabolism (sce00562)
r_2881	PI 3-P 5-kinase (1-16:1, 2-18:1), vacuolar membrane	H+[vm] + ATP[vm] + 1-phosphatidyl-1D-myo-inositol 3-phosphate (1-16:1, 2-18:1)[vm] => ADP[vm] + 1-phosphatidyl-1D-myo-inositol 3,5-bisphosphate (1-16:1, 2-18:1)[vm]	YFR019W	inositol phosphate metabolism (sce00562)
r_2882	PI 3-P 5-kinase (1-18:0, 2-18:1), vacuolar membrane	H+[vm] + ATP[vm] + 1-phosphatidyl-1D-myo-inositol 3-phosphate (1-18:0, 2-18:1)[vm] => ADP[vm] + 1-phosphatidyl-1D-myo-inositol 3,5-bisphosphate (1-18:0, 2-18:1)[vm]	YFR019W	inositol phosphate metabolism (sce00562)
r_2883	PI 3-P 5-kinase (1-18:1, 2-18:1), vacuolar membrane	H+[vm] + ATP[vm] + 1-phosphatidyl-1D-myo-inositol 3-phosphate (1-18:1, 2-18:1)[vm] => ADP[vm] + 1-phosphatidyl-1D-myo-inositol 3,5-bisphosphate (1-18:1, 2-18:1)[vm]	YFR019W	inositol phosphate metabolism (sce00562)
r_2884	PE (1-16:0, 2-16:1) diacylglycerol (1-16:0, 2-16:1) acyltransferase, ER membrane	diglyceride (1-16:0, 2-16:1)[erm] + phosphatidylethanolamine (1-16:0, 2-16:1)[erm] <=> triglyceride (1-16:0, 2-16:1, 3-16:1)[erm] + 1-acylglycerophosphoethanolamine (16:0)[erm]	YNR008W	glycerolipid metabolism (sce00561)
r_2885	PE (1-16:1, 2-16:1) diacylglycerol (1-16:0, 2-16:1) acyltransferase, ER membrane	diglyceride (1-16:0, 2-16:1)[erm] + phosphatidylethanolamine (1-16:1, 2-16:1)[erm] <=> triglyceride (1-16:0, 2-16:1, 3-16:1)[erm] + 1-acylglycerophosphoethanolamine (16:1)[erm]	YNR008W	glycerolipid metabolism (sce00561)
r_2886	PE (1-18:0, 2-16:1) diacylglycerol (1-16:0, 2-16:1) acyltransferase, ER membrane	diglyceride (1-16:0, 2-16:1)[erm] + phosphatidylethanolamine (1-18:0, 2-16:1)[erm] <=> triglyceride (1-16:0, 2-16:1, 3-16:1)[erm] + 1-acylglycerophosphoethanolamine (18:0)[erm]	YNR008W	glycerolipid metabolism (sce00561)
r_2887	PE (1-18:1, 2-16:1) diacylglycerol (1-16:0, 2-16:1) acyltransferase, ER membrane	diglyceride (1-16:0, 2-16:1)[erm] + phosphatidylethanolamine (1-18:1, 2-16:1)[erm] <=> triglyceride (1-16:0, 2-16:1, 3-16:1)[erm] + 1-acylglycerophosphoethanolamine (18:1)[erm]	YNR008W	glycerolipid metabolism (sce00561)
r_2888	PE (1-16:0, 2-18:1) diacylglycerol (1-16:0, 2-16:1) acyltransferase, ER membrane	diglyceride (1-16:0, 2-16:1)[erm] + phosphatidylethanolamine (1-16:0, 2-18:1)[erm] <=> triglyceride (1-16:0, 2-16:1, 3-18:1)[erm] + 1-acylglycerophosphoethanolamine (16:0)[erm]	YNR008W	glycerolipid metabolism (sce00561)
r_2889	PE (1-16:1, 2-18:1) diacylglycerol (1-16:0, 2-16:1) acyltransferase, ER membrane	diglyceride (1-16:0, 2-16:1)[erm] + phosphatidylethanolamine (1-16:1, 2-18:1)[erm] <=> triglyceride (1-16:0, 2-16:1, 3-18:1)[erm] + 1-acylglycerophosphoethanolamine (16:1)[erm]	YNR008W	glycerolipid metabolism (sce00561)
r_2890	PE (1-18:0, 2-18:1) diacylglycerol (1-16:0, 2-16:1) acyltransferase, ER membrane	diglyceride (1-16:0, 2-16:1)[erm] + phosphatidylethanolamine (1-18:0, 2-18:1)[erm] <=> triglyceride (1-16:0, 2-16:1, 3-18:1)[erm] + 1-acylglycerophosphoethanolamine (18:0)[erm]	YNR008W	glycerolipid metabolism (sce00561)
r_2891	PE (1-18:1, 2-18:1) diacylglycerol (1-16:0, 2-16:1) acyltransferase, ER membrane	diglyceride (1-16:0, 2-16:1)[erm] + phosphatidylethanolamine (1-18:1, 2-18:1)[erm] <=> triglyceride (1-16:0, 2-16:1, 3-18:1)[erm] + 1-acylglycerophosphoethanolamine (18:1)[erm]	YNR008W	glycerolipid metabolism (sce00561)
r_2892	PE (1-16:0, 2-16:1) diacylglycerol (1-16:1, 2-16:1) acyltransferase, ER membrane	diglyceride (1-16:1, 2-16:1)[erm] + phosphatidylethanolamine (1-16:0, 2-16:1)[erm] <=> triglyceride (1-16:1, 2-16:1, 3-16:1)[erm] + 1-acylglycerophosphoethanolamine (16:0)[erm]	YNR008W	glycerolipid metabolism (sce00561)
r_2893	PE (1-16:1, 2-16:1) diacylglycerol (1-16:1, 2-16:1) acyltransferase, ER membrane	diglyceride (1-16:1, 2-16:1)[erm] + phosphatidylethanolamine (1-16:1, 2-16:1)[erm] <=> triglyceride (1-16:1, 2-16:1, 3-16:1)[erm] + 1-acylglycerophosphoethanolamine (16:1)[erm]	YNR008W	glycerolipid metabolism (sce00561)
r_2894	PE (1-18:0, 2-16:1) diacylglycerol (1-16:1, 2-16:1) acyltransferase, ER membrane	diglyceride (1-16:1, 2-16:1)[erm] + phosphatidylethanolamine (1-18:0, 2-16:1)[erm] <=> triglyceride (1-16:1, 2-16:1, 3-16:1)[erm] + 1-acylglycerophosphoethanolamine (18:0)[erm]	YNR008W	glycerolipid metabolism (sce00561)
r_2895	PE (1-18:1, 2-16:1) diacylglycerol (1-16:1, 2-16:1) acyltransferase, ER membrane	diglyceride (1-16:1, 2-16:1)[erm] + phosphatidylethanolamine (1-18:1, 2-16:1)[erm] <=> triglyceride (1-16:1, 2-16:1, 3-16:1)[erm] + 1-acylglycerophosphoethanolamine (18:1)[erm]	YNR008W	glycerolipid metabolism (sce00561)
r_2896	PE (1-16:0, 2-18:1) diacylglycerol (1-16:1, 2-16:1) acyltransferase, ER membrane	diglyceride (1-16:1, 2-16:1)[erm] + phosphatidylethanolamine (1-16:0, 2-18:1)[erm] <=> triglyceride (1-16:1, 2-16:1, 3-18:1)[erm] + 1-acylglycerophosphoethanolamine (16:0)[erm]	YNR008W	glycerolipid metabolism (sce00561)
r_2897	PE (1-16:1, 2-18:1) diacylglycerol (1-16:1, 2-16:1) acyltransferase, ER membrane	diglyceride (1-16:1, 2-16:1)[erm] + phosphatidylethanolamine (1-16:1, 2-18:1)[erm] <=> triglyceride (1-16:1, 2-16:1, 3-18:1)[erm] + 1-acylglycerophosphoethanolamine (16:1)[erm]	YNR008W	glycerolipid metabolism (sce00561)
r_2898	PE (1-18:0, 2-18:1) diacylglycerol (1-16:1, 2-16:1) acyltransferase, ER membrane	diglyceride (1-16:1, 2-16:1)[erm] + phosphatidylethanolamine (1-18:0, 2-18:1)[erm] <=> triglyceride (1-16:1, 2-16:1, 3-18:1)[erm] + 1-acylglycerophosphoethanolamine (18:0)[erm]	YNR008W	glycerolipid metabolism (sce00561)
r_2899	PE (1-18:1, 2-18:1) diacylglycerol (1-16:1, 2-16:1) acyltransferase, ER membrane	diglyceride (1-16:1, 2-16:1)[erm] + phosphatidylethanolamine (1-18:1, 2-18:1)[erm] <=> triglyceride (1-16:1, 2-16:1, 3-18:1)[erm] + 1-acylglycerophosphoethanolamine (18:1)[erm]	YNR008W	glycerolipid metabolism (sce00561)
r_2900	PE (1-16:0, 2-16:1) diacylglycerol (1-18:0, 2-16:1) acyltransferase, ER membrane	diglyceride (1-18:0, 2-16:1)[erm] + phosphatidylethanolamine (1-16:0, 2-16:1)[erm] <=> triglyceride (1-18:0, 2-16:1, 3-16:1)[erm] + 1-acylglycerophosphoethanolamine (16:0)[erm]	YNR008W	glycerolipid metabolism (sce00561)
r_2901	PE (1-16:1, 2-16:1) diacylglycerol (1-18:0, 2-16:1) acyltransferase, ER membrane	diglyceride (1-18:0, 2-16:1)[erm] + phosphatidylethanolamine (1-16:1, 2-16:1)[erm] <=> triglyceride (1-18:0, 2-16:1, 3-16:1)[erm] + 1-acylglycerophosphoethanolamine (16:1)[erm]	YNR008W	glycerolipid metabolism (sce00561)
r_2902	PE (1-18:0, 2-16:1) diacylglycerol (1-18:0, 2-16:1) acyltransferase, ER membrane	diglyceride (1-18:0, 2-16:1)[erm] + phosphatidylethanolamine (1-18:0, 2-16:1)[erm] <=> triglyceride (1-18:0, 2-16:1, 3-16:1)[erm] + 1-acylglycerophosphoethanolamine (18:0)[erm]	YNR008W	glycerolipid metabolism (sce00561)
r_2903	PE (1-18:1, 2-16:1) diacylglycerol (1-18:0, 2-16:1) acyltransferase, ER membrane	diglyceride (1-18:0, 2-16:1)[erm] + phosphatidylethanolamine (1-18:1, 2-16:1)[erm] <=> triglyceride (1-18:0, 2-16:1, 3-16:1)[erm] + 1-acylglycerophosphoethanolamine (18:1)[erm]	YNR008W	glycerolipid metabolism (sce00561)
r_2904	PE (1-16:0, 2-18:1) diacylglycerol (1-18:0, 2-16:1) acyltransferase, ER membrane	diglyceride (1-18:0, 2-16:1)[erm] + phosphatidylethanolamine (1-16:0, 2-18:1)[erm] <=> triglyceride (1-18:0, 2-16:1, 3-18:1)[erm] + 1-acylglycerophosphoethanolamine (16:0)[erm]	YNR008W	glycerolipid metabolism (sce00561)
r_2905	PE (1-16:1, 2-18:1) diacylglycerol (1-18:0, 2-16:1) acyltransferase, ER membrane	diglyceride (1-18:0, 2-16:1)[erm] + phosphatidylethanolamine (1-16:1, 2-18:1)[erm] <=> triglyceride (1-18:0, 2-16:1, 3-18:1)[erm] + 1-acylglycerophosphoethanolamine (16:1)[erm]	YNR008W	glycerolipid metabolism (sce00561)
r_2906	PE (1-18:0, 2-18:1) diacylglycerol (1-18:0, 2-16:1) acyltransferase, ER membrane	diglyceride (1-18:0, 2-16:1)[erm] + phosphatidylethanolamine (1-18:0, 2-18:1)[erm] <=> triglyceride (1-18:0, 2-16:1, 3-18:1)[erm] + 1-acylglycerophosphoethanolamine (18:0)[erm]	YNR008W	glycerolipid metabolism (sce00561)
r_2907	PE (1-18:1, 2-18:1) diacylglycerol (1-18:0, 2-16:1) acyltransferase, ER membrane	diglyceride (1-18:0, 2-16:1)[erm] + phosphatidylethanolamine (1-18:1, 2-18:1)[erm] <=> triglyceride (1-18:0, 2-16:1, 3-18:1)[erm] + 1-acylglycerophosphoethanolamine (18:1)[erm]	YNR008W	glycerolipid metabolism (sce00561)
r_2908	PE (1-16:0, 2-16:1) diacylglycerol (1-18:1, 2-16:1) acyltransferase, ER membrane	diglyceride (1-18:1, 2-16:1)[erm] + phosphatidylethanolamine (1-16:0, 2-16:1)[erm] <=> triglyceride (1-18:1, 2-16:1, 3-16:1)[erm] + 1-acylglycerophosphoethanolamine (16:0)[erm]	YNR008W	glycerolipid metabolism (sce00561)
r_2909	PE (1-16:1, 2-16:1) diacylglycerol (1-18:1, 2-16:1) acyltransferase, ER membrane	diglyceride (1-18:1, 2-16:1)[erm] + phosphatidylethanolamine (1-16:1, 2-16:1)[erm] <=> triglyceride (1-18:1, 2-16:1, 3-16:1)[erm] + 1-acylglycerophosphoethanolamine (16:1)[erm]	YNR008W	glycerolipid metabolism (sce00561)
r_2910	PE (1-18:0, 2-16:1) diacylglycerol (1-18:1, 2-16:1) acyltransferase, ER membrane	diglyceride (1-18:1, 2-16:1)[erm] + phosphatidylethanolamine (1-18:0, 2-16:1)[erm] <=> triglyceride (1-18:1, 2-16:1, 3-16:1)[erm] + 1-acylglycerophosphoethanolamine (18:0)[erm]	YNR008W	glycerolipid metabolism (sce00561)
r_2911	PE (1-18:1, 2-16:1) diacylglycerol (1-18:1, 2-16:1) acyltransferase, ER membrane	diglyceride (1-18:1, 2-16:1)[erm] + phosphatidylethanolamine (1-18:1, 2-16:1)[erm] <=> triglyceride (1-18:1, 2-16:1, 3-16:1)[erm] + 1-acylglycerophosphoethanolamine (18:1)[erm]	YNR008W	glycerolipid metabolism (sce00561)
r_2912	PE (1-16:0, 2-18:1) diacylglycerol (1-18:1, 2-16:1) acyltransferase, ER membrane	diglyceride (1-18:1, 2-16:1)[erm] + phosphatidylethanolamine (1-16:0, 2-18:1)[erm] <=> triglyceride (1-18:1, 2-16:1, 3-18:1)[erm] + 1-acylglycerophosphoethanolamine (16:0)[erm]	YNR008W	glycerolipid metabolism (sce00561)
r_2913	PE (1-16:1, 2-18:1) diacylglycerol (1-18:1, 2-16:1) acyltransferase, ER membrane	diglyceride (1-18:1, 2-16:1)[erm] + phosphatidylethanolamine (1-16:1, 2-18:1)[erm] <=> triglyceride (1-18:1, 2-16:1, 3-18:1)[erm] + 1-acylglycerophosphoethanolamine (16:1)[erm]	YNR008W	glycerolipid metabolism (sce00561)
r_2914	PE (1-18:0, 2-18:1) diacylglycerol (1-18:1, 2-16:1) acyltransferase, ER membrane	diglyceride (1-18:1, 2-16:1)[erm] + phosphatidylethanolamine (1-18:0, 2-18:1)[erm] <=> triglyceride (1-18:1, 2-16:1, 3-18:1)[erm] + 1-acylglycerophosphoethanolamine (18:0)[erm]	YNR008W	glycerolipid metabolism (sce00561)
r_2915	PE (1-18:1, 2-18:1) diacylglycerol (1-18:1, 2-16:1) acyltransferase, ER membrane	diglyceride (1-18:1, 2-16:1)[erm] + phosphatidylethanolamine (1-18:1, 2-18:1)[erm] <=> triglyceride (1-18:1, 2-16:1, 3-18:1)[erm] + 1-acylglycerophosphoethanolamine (18:1)[erm]	YNR008W	glycerolipid metabolism (sce00561)
r_2916	PE (1-16:0, 2-16:1) diacylglycerol (1-16:0, 2-18:1) acyltransferase, ER membrane	diglyceride (1-16:0, 2-18:1)[erm] + phosphatidylethanolamine (1-16:0, 2-16:1)[erm] <=> triglyceride (1-16:0, 2-18:1, 3-16:1)[erm] + 1-acylglycerophosphoethanolamine (16:0)[erm]	YNR008W	glycerolipid metabolism (sce00561)
r_2917	PE (1-16:1, 2-16:1) diacylglycerol (1-16:0, 2-18:1) acyltransferase, ER membrane	diglyceride (1-16:0, 2-18:1)[erm] + phosphatidylethanolamine (1-16:1, 2-16:1)[erm] <=> triglyceride (1-16:0, 2-18:1, 3-16:1)[erm] + 1-acylglycerophosphoethanolamine (16:1)[erm]	YNR008W	glycerolipid metabolism (sce00561)
r_2918	PE (1-18:0, 2-16:1) diacylglycerol (1-16:0, 2-18:1) acyltransferase, ER membrane	diglyceride (1-16:0, 2-18:1)[erm] + phosphatidylethanolamine (1-18:0, 2-16:1)[erm] <=> triglyceride (1-16:0, 2-18:1, 3-16:1)[erm] + 1-acylglycerophosphoethanolamine (18:0)[erm]	YNR008W	glycerolipid metabolism (sce00561)
r_2919	PE (1-18:1, 2-16:1) diacylglycerol (1-16:0, 2-18:1) acyltransferase, ER membrane	diglyceride (1-16:0, 2-18:1)[erm] + phosphatidylethanolamine (1-18:1, 2-16:1)[erm] <=> triglyceride (1-16:0, 2-18:1, 3-16:1)[erm] + 1-acylglycerophosphoethanolamine (18:1)[erm]	YNR008W	glycerolipid metabolism (sce00561)
r_2920	PE (1-16:0, 2-18:1) diacylglycerol (1-16:0, 2-18:1) acyltransferase, ER membrane	diglyceride (1-16:0, 2-18:1)[erm] + phosphatidylethanolamine (1-16:0, 2-18:1)[erm] <=> triglyceride (1-16:0, 2-18:1, 3-18:1)[erm] + 1-acylglycerophosphoethanolamine (16:0)[erm]	YNR008W	glycerolipid metabolism (sce00561)
r_2921	PE (1-16:1, 2-18:1) diacylglycerol (1-16:0, 2-18:1) acyltransferase, ER membrane	diglyceride (1-16:0, 2-18:1)[erm] + phosphatidylethanolamine (1-16:1, 2-18:1)[erm] <=> triglyceride (1-16:0, 2-18:1, 3-18:1)[erm] + 1-acylglycerophosphoethanolamine (16:1)[erm]	YNR008W	glycerolipid metabolism (sce00561)
r_2922	PE (1-18:0, 2-18:1) diacylglycerol (1-16:0, 2-18:1) acyltransferase, ER membrane	diglyceride (1-16:0, 2-18:1)[erm] + phosphatidylethanolamine (1-18:0, 2-18:1)[erm] <=> triglyceride (1-16:0, 2-18:1, 3-18:1)[erm] + 1-acylglycerophosphoethanolamine (18:0)[erm]	YNR008W	glycerolipid metabolism (sce00561)
r_2923	PE (1-18:1, 2-18:1) diacylglycerol (1-16:0, 2-18:1) acyltransferase, ER membrane	diglyceride (1-16:0, 2-18:1)[erm] + phosphatidylethanolamine (1-18:1, 2-18:1)[erm] <=> triglyceride (1-16:0, 2-18:1, 3-18:1)[erm] + 1-acylglycerophosphoethanolamine (18:1)[erm]	YNR008W	glycerolipid metabolism (sce00561)
r_2924	PE (1-16:0, 2-16:1) diacylglycerol (1-16:1, 2-18:1) acyltransferase, ER membrane	diglyceride (1-16:1, 2-18:1)[erm] + phosphatidylethanolamine (1-16:0, 2-16:1)[erm] <=> triglyceride (1-16:1, 2-18:1, 3-16:1)[erm] + 1-acylglycerophosphoethanolamine (16:0)[erm]	YNR008W	glycerolipid metabolism (sce00561)
r_2925	PE (1-16:1, 2-16:1) diacylglycerol (1-16:1, 2-18:1) acyltransferase, ER membrane	diglyceride (1-16:1, 2-18:1)[erm] + phosphatidylethanolamine (1-16:1, 2-16:1)[erm] <=> triglyceride (1-16:1, 2-18:1, 3-16:1)[erm] + 1-acylglycerophosphoethanolamine (16:1)[erm]	YNR008W	glycerolipid metabolism (sce00561)
r_2926	PE (1-18:0, 2-16:1) diacylglycerol (1-16:1, 2-18:1) acyltransferase, ER membrane	diglyceride (1-16:1, 2-18:1)[erm] + phosphatidylethanolamine (1-18:0, 2-16:1)[erm] <=> triglyceride (1-16:1, 2-18:1, 3-16:1)[erm] + 1-acylglycerophosphoethanolamine (18:0)[erm]	YNR008W	glycerolipid metabolism (sce00561)
r_2927	PE (1-18:1, 2-16:1) diacylglycerol (1-16:1, 2-18:1) acyltransferase, ER membrane	diglyceride (1-16:1, 2-18:1)[erm] + phosphatidylethanolamine (1-18:1, 2-16:1)[erm] <=> triglyceride (1-16:1, 2-18:1, 3-16:1)[erm] + 1-acylglycerophosphoethanolamine (18:1)[erm]	YNR008W	glycerolipid metabolism (sce00561)
r_2928	PE (1-16:0, 2-18:1) diacylglycerol (1-16:1, 2-18:1) acyltransferase, ER membrane	diglyceride (1-16:1, 2-18:1)[erm] + phosphatidylethanolamine (1-16:0, 2-18:1)[erm] <=> triglyceride (1-16:1, 2-18:1, 3-18:1)[erm] + 1-acylglycerophosphoethanolamine (16:0)[erm]	YNR008W	glycerolipid metabolism (sce00561)
r_2929	PE (1-16:1, 2-18:1) diacylglycerol (1-16:1, 2-18:1) acyltransferase, ER membrane	diglyceride (1-16:1, 2-18:1)[erm] + phosphatidylethanolamine (1-16:1, 2-18:1)[erm] <=> triglyceride (1-16:1, 2-18:1, 3-18:1)[erm] + 1-acylglycerophosphoethanolamine (16:1)[erm]	YNR008W	glycerolipid metabolism (sce00561)
r_2930	PE (1-18:0, 2-18:1) diacylglycerol (1-16:1, 2-18:1) acyltransferase, ER membrane	diglyceride (1-16:1, 2-18:1)[erm] + phosphatidylethanolamine (1-18:0, 2-18:1)[erm] <=> triglyceride (1-16:1, 2-18:1, 3-18:1)[erm] + 1-acylglycerophosphoethanolamine (18:0)[erm]	YNR008W	glycerolipid metabolism (sce00561)
r_2931	PE (1-18:1, 2-18:1) diacylglycerol (1-16:1, 2-18:1) acyltransferase, ER membrane	diglyceride (1-16:1, 2-18:1)[erm] + phosphatidylethanolamine (1-18:1, 2-18:1)[erm] <=> triglyceride (1-16:1, 2-18:1, 3-18:1)[erm] + 1-acylglycerophosphoethanolamine (18:1)[erm]	YNR008W	glycerolipid metabolism (sce00561)
r_2932	PE (1-16:0, 2-16:1) diacylglycerol (1-18:0, 2-18:1) acyltransferase, ER membrane	diglyceride (1-18:0, 2-18:1)[erm] + phosphatidylethanolamine (1-16:0, 2-16:1)[erm] <=> triglyceride (1-18:0, 2-18:1, 3-16:1)[erm] + 1-acylglycerophosphoethanolamine (16:0)[erm]	YNR008W	glycerolipid metabolism (sce00561)
r_2933	PE (1-16:1, 2-16:1) diacylglycerol (1-18:0, 2-18:1) acyltransferase, ER membrane	diglyceride (1-18:0, 2-18:1)[erm] + phosphatidylethanolamine (1-16:1, 2-16:1)[erm] <=> triglyceride (1-18:0, 2-18:1, 3-16:1)[erm] + 1-acylglycerophosphoethanolamine (16:1)[erm]	YNR008W	glycerolipid metabolism (sce00561)
r_2934	PE (1-18:0, 2-16:1) diacylglycerol (1-18:0, 2-18:1) acyltransferase, ER membrane	diglyceride (1-18:0, 2-18:1)[erm] + phosphatidylethanolamine (1-18:0, 2-16:1)[erm] <=> triglyceride (1-18:0, 2-18:1, 3-16:1)[erm] + 1-acylglycerophosphoethanolamine (18:0)[erm]	YNR008W	glycerolipid metabolism (sce00561)
r_2935	PE (1-18:1, 2-16:1) diacylglycerol (1-18:0, 2-18:1) acyltransferase, ER membrane	diglyceride (1-18:0, 2-18:1)[erm] + phosphatidylethanolamine (1-18:1, 2-16:1)[erm] <=> triglyceride (1-18:0, 2-18:1, 3-16:1)[erm] + 1-acylglycerophosphoethanolamine (18:1)[erm]	YNR008W	glycerolipid metabolism (sce00561)
r_2936	PE (1-16:0, 2-18:1) diacylglycerol (1-18:0, 2-18:1) acyltransferase, ER membrane	diglyceride (1-18:0, 2-18:1)[erm] + phosphatidylethanolamine (1-16:0, 2-18:1)[erm] <=> triglyceride (1-18:0, 2-18:1, 3-18:1)[erm] + 1-acylglycerophosphoethanolamine (16:0)[erm]	YNR008W	glycerolipid metabolism (sce00561)
r_2937	PE (1-16:1, 2-18:1) diacylglycerol (1-18:0, 2-18:1) acyltransferase, ER membrane	diglyceride (1-18:0, 2-18:1)[erm] + phosphatidylethanolamine (1-16:1, 2-18:1)[erm] <=> triglyceride (1-18:0, 2-18:1, 3-18:1)[erm] + 1-acylglycerophosphoethanolamine (16:1)[erm]	YNR008W	glycerolipid metabolism (sce00561)
r_2938	PE (1-18:0, 2-18:1) diacylglycerol (1-18:0, 2-18:1) acyltransferase, ER membrane	diglyceride (1-18:0, 2-18:1)[erm] + phosphatidylethanolamine (1-18:0, 2-18:1)[erm] <=> triglyceride (1-18:0, 2-18:1, 3-18:1)[erm] + 1-acylglycerophosphoethanolamine (18:0)[erm]	YNR008W	glycerolipid metabolism (sce00561)
r_2939	PE (1-18:1, 2-18:1) diacylglycerol (1-18:0, 2-18:1) acyltransferase, ER membrane	diglyceride (1-18:0, 2-18:1)[erm] + phosphatidylethanolamine (1-18:1, 2-18:1)[erm] <=> triglyceride (1-18:0, 2-18:1, 3-18:1)[erm] + 1-acylglycerophosphoethanolamine (18:1)[erm]	YNR008W	glycerolipid metabolism (sce00561)
r_2940	PE (1-16:0, 2-16:1) diacylglycerol (1-18:1, 2-18:1) acyltransferase, ER membrane	diglyceride (1-18:1, 2-18:1)[erm] + phosphatidylethanolamine (1-16:0, 2-16:1)[erm] <=> triglyceride (1-18:1, 2-18:1, 3-16:1)[erm] + 1-acylglycerophosphoethanolamine (16:0)[erm]	YNR008W	glycerolipid metabolism (sce00561)
r_2941	PE (1-16:1, 2-16:1) diacylglycerol (1-18:1, 2-18:1) acyltransferase, ER membrane	diglyceride (1-18:1, 2-18:1)[erm] + phosphatidylethanolamine (1-16:1, 2-16:1)[erm] <=> triglyceride (1-18:1, 2-18:1, 3-16:1)[erm] + 1-acylglycerophosphoethanolamine (16:1)[erm]	YNR008W	glycerolipid metabolism (sce00561)
r_2942	PE (1-18:0, 2-16:1) diacylglycerol (1-18:1, 2-18:1) acyltransferase, ER membrane	diglyceride (1-18:1, 2-18:1)[erm] + phosphatidylethanolamine (1-18:0, 2-16:1)[erm] <=> triglyceride (1-18:1, 2-18:1, 3-16:1)[erm] + 1-acylglycerophosphoethanolamine (18:0)[erm]	YNR008W	glycerolipid metabolism (sce00561)
r_2943	PE (1-18:1, 2-16:1) diacylglycerol (1-18:1, 2-18:1) acyltransferase, ER membrane	diglyceride (1-18:1, 2-18:1)[erm] + phosphatidylethanolamine (1-18:1, 2-16:1)[erm] <=> triglyceride (1-18:1, 2-18:1, 3-16:1)[erm] + 1-acylglycerophosphoethanolamine (18:1)[erm]	YNR008W	glycerolipid metabolism (sce00561)
r_2944	PE (1-16:0, 2-18:1) diacylglycerol (1-18:1, 2-18:1) acyltransferase, ER membrane	diglyceride (1-18:1, 2-18:1)[erm] + phosphatidylethanolamine (1-16:0, 2-18:1)[erm] <=> triglyceride (1-18:1, 2-18:1, 3-18:1)[erm] + 1-acylglycerophosphoethanolamine (16:0)[erm]	YNR008W	glycerolipid metabolism (sce00561)
r_2945	PE (1-16:1, 2-18:1) diacylglycerol (1-18:1, 2-18:1) acyltransferase, ER membrane	diglyceride (1-18:1, 2-18:1)[erm] + phosphatidylethanolamine (1-16:1, 2-18:1)[erm] <=> triglyceride (1-18:1, 2-18:1, 3-18:1)[erm] + 1-acylglycerophosphoethanolamine (16:1)[erm]	YNR008W	glycerolipid metabolism (sce00561)
r_2946	PE (1-18:0, 2-18:1) diacylglycerol (1-18:1, 2-18:1) acyltransferase, ER membrane	diglyceride (1-18:1, 2-18:1)[erm] + phosphatidylethanolamine (1-18:0, 2-18:1)[erm] <=> triglyceride (1-18:1, 2-18:1, 3-18:1)[erm] + 1-acylglycerophosphoethanolamine (18:0)[erm]	YNR008W	glycerolipid metabolism (sce00561)
r_2947	PE (1-18:1, 2-18:1) diacylglycerol (1-18:1, 2-18:1) acyltransferase, ER membrane	diglyceride (1-18:1, 2-18:1)[erm] + phosphatidylethanolamine (1-18:1, 2-18:1)[erm] <=> triglyceride (1-18:1, 2-18:1, 3-18:1)[erm] + 1-acylglycerophosphoethanolamine (18:1)[erm]	YNR008W	glycerolipid metabolism (sce00561)
r_2948	PC (1-16:0, 2-16:1) diacylglycerol (1-16:0, 2-16:1) acyltransferase, ER membrane	diglyceride (1-16:0, 2-16:1)[erm] + phosphatidylcholine (1-16:0, 2-16:1)[erm] <=> triglyceride (1-16:0, 2-16:1, 3-16:1)[erm] + 1-acylglycerophosphocholine (16:0)[erm]	YNR008W	glycerolipid metabolism (sce00561)
r_2949	PC (1-16:1, 2-16:1) diacylglycerol (1-16:0, 2-16:1) acyltransferase, ER membrane	diglyceride (1-16:0, 2-16:1)[erm] + phosphatidylcholine (1-16:1, 2-16:1)[erm] <=> triglyceride (1-16:0, 2-16:1, 3-16:1)[erm] + 1-acylglycerophosphocholine (16:1)[erm]	YNR008W	glycerolipid metabolism (sce00561)
r_2950	PC (1-18:0, 2-16:1) diacylglycerol (1-16:0, 2-16:1) acyltransferase, ER membrane	diglyceride (1-16:0, 2-16:1)[erm] + phosphatidylcholine (1-18:0, 2-16:1)[erm] <=> triglyceride (1-16:0, 2-16:1, 3-16:1)[erm] + 1-acylglycerophosphocholine (18:0)[erm]	YNR008W	glycerolipid metabolism (sce00561)
r_2951	PC (1-18:1, 2-16:1) diacylglycerol (1-16:0, 2-16:1) acyltransferase, ER membrane	diglyceride (1-16:0, 2-16:1)[erm] + phosphatidylcholine (1-18:1, 2-16:1)[erm] <=> triglyceride (1-16:0, 2-16:1, 3-16:1)[erm] + 1-acylglycerophosphocholine (18:1)[erm]	YNR008W	glycerolipid metabolism (sce00561)
r_2952	PC (1-16:0, 2-18:1) diacylglycerol (1-16:0, 2-16:1) acyltransferase, ER membrane	diglyceride (1-16:0, 2-16:1)[erm] + phosphatidylcholine (1-16:0, 2-18:1)[erm] <=> triglyceride (1-16:0, 2-16:1, 3-18:1)[erm] + 1-acylglycerophosphocholine (16:0)[erm]	YNR008W	glycerolipid metabolism (sce00561)
r_2953	PC (1-16:1, 2-18:1) diacylglycerol (1-16:0, 2-16:1) acyltransferase, ER membrane	diglyceride (1-16:0, 2-16:1)[erm] + phosphatidylcholine (1-16:1, 2-18:1)[erm] <=> triglyceride (1-16:0, 2-16:1, 3-18:1)[erm] + 1-acylglycerophosphocholine (16:1)[erm]	YNR008W	glycerolipid metabolism (sce00561)
r_2954	PC (1-18:0, 2-18:1) diacylglycerol (1-16:0, 2-16:1) acyltransferase, ER membrane	diglyceride (1-16:0, 2-16:1)[erm] + phosphatidylcholine (1-18:0, 2-18:1)[erm] <=> triglyceride (1-16:0, 2-16:1, 3-18:1)[erm] + 1-acylglycerophosphocholine (18:0)[erm]	YNR008W	glycerolipid metabolism (sce00561)
r_2955	PC (1-18:1, 2-18:1) diacylglycerol (1-16:0, 2-16:1) acyltransferase, ER membrane	diglyceride (1-16:0, 2-16:1)[erm] + phosphatidylcholine (1-18:1, 2-18:1)[erm] <=> triglyceride (1-16:0, 2-16:1, 3-18:1)[erm] + 1-acylglycerophosphocholine (18:1)[erm]	YNR008W	glycerolipid metabolism (sce00561)
r_2956	PC (1-16:0, 2-16:1) diacylglycerol (1-16:1, 2-16:1) acyltransferase, ER membrane	diglyceride (1-16:1, 2-16:1)[erm] + phosphatidylcholine (1-16:0, 2-16:1)[erm] <=> triglyceride (1-16:1, 2-16:1, 3-16:1)[erm] + 1-acylglycerophosphocholine (16:0)[erm]	YNR008W	glycerolipid metabolism (sce00561)
r_2957	PC (1-16:1, 2-16:1) diacylglycerol (1-16:1, 2-16:1) acyltransferase, ER membrane	diglyceride (1-16:1, 2-16:1)[erm] + phosphatidylcholine (1-16:1, 2-16:1)[erm] <=> triglyceride (1-16:1, 2-16:1, 3-16:1)[erm] + 1-acylglycerophosphocholine (16:1)[erm]	YNR008W	glycerolipid metabolism (sce00561)
r_2958	PC (1-18:0, 2-16:1) diacylglycerol (1-16:1, 2-16:1) acyltransferase, ER membrane	diglyceride (1-16:1, 2-16:1)[erm] + phosphatidylcholine (1-18:0, 2-16:1)[erm] <=> triglyceride (1-16:1, 2-16:1, 3-16:1)[erm] + 1-acylglycerophosphocholine (18:0)[erm]	YNR008W	glycerolipid metabolism (sce00561)
r_2959	PC (1-18:1, 2-16:1) diacylglycerol (1-16:1, 2-16:1) acyltransferase, ER membrane	diglyceride (1-16:1, 2-16:1)[erm] + phosphatidylcholine (1-18:1, 2-16:1)[erm] <=> triglyceride (1-16:1, 2-16:1, 3-16:1)[erm] + 1-acylglycerophosphocholine (18:1)[erm]	YNR008W	glycerolipid metabolism (sce00561)
r_2960	PC (1-16:0, 2-18:1) diacylglycerol (1-16:1, 2-16:1) acyltransferase, ER membrane	diglyceride (1-16:1, 2-16:1)[erm] + phosphatidylcholine (1-16:0, 2-18:1)[erm] <=> triglyceride (1-16:1, 2-16:1, 3-18:1)[erm] + 1-acylglycerophosphocholine (16:0)[erm]	YNR008W	glycerolipid metabolism (sce00561)
r_2961	PC (1-16:1, 2-18:1) diacylglycerol (1-16:1, 2-16:1) acyltransferase, ER membrane	diglyceride (1-16:1, 2-16:1)[erm] + phosphatidylcholine (1-16:1, 2-18:1)[erm] <=> triglyceride (1-16:1, 2-16:1, 3-18:1)[erm] + 1-acylglycerophosphocholine (16:1)[erm]	YNR008W	glycerolipid metabolism (sce00561)
r_2962	PC (1-18:0, 2-18:1) diacylglycerol (1-16:1, 2-16:1) acyltransferase, ER membrane	diglyceride (1-16:1, 2-16:1)[erm] + phosphatidylcholine (1-18:0, 2-18:1)[erm] <=> triglyceride (1-16:1, 2-16:1, 3-18:1)[erm] + 1-acylglycerophosphocholine (18:0)[erm]	YNR008W	glycerolipid metabolism (sce00561)
r_2963	PC (1-18:1, 2-18:1) diacylglycerol (1-16:1, 2-16:1) acyltransferase, ER membrane	diglyceride (1-16:1, 2-16:1)[erm] + phosphatidylcholine (1-18:1, 2-18:1)[erm] <=> triglyceride (1-16:1, 2-16:1, 3-18:1)[erm] + 1-acylglycerophosphocholine (18:1)[erm]	YNR008W	glycerolipid metabolism (sce00561)
r_2964	PC (1-16:0, 2-16:1) diacylglycerol (1-18:0, 2-16:1) acyltransferase, ER membrane	diglyceride (1-18:0, 2-16:1)[erm] + phosphatidylcholine (1-16:0, 2-16:1)[erm] <=> triglyceride (1-18:0, 2-16:1, 3-16:1)[erm] + 1-acylglycerophosphocholine (16:0)[erm]	YNR008W	glycerolipid metabolism (sce00561)
r_2965	PC (1-16:1, 2-16:1) diacylglycerol (1-18:0, 2-16:1) acyltransferase, ER membrane	diglyceride (1-18:0, 2-16:1)[erm] + phosphatidylcholine (1-16:1, 2-16:1)[erm] <=> triglyceride (1-18:0, 2-16:1, 3-16:1)[erm] + 1-acylglycerophosphocholine (16:1)[erm]	YNR008W	glycerolipid metabolism (sce00561)
r_2966	PC (1-18:0, 2-16:1) diacylglycerol (1-18:0, 2-16:1) acyltransferase, ER membrane	diglyceride (1-18:0, 2-16:1)[erm] + phosphatidylcholine (1-18:0, 2-16:1)[erm] <=> triglyceride (1-18:0, 2-16:1, 3-16:1)[erm] + 1-acylglycerophosphocholine (18:0)[erm]	YNR008W	glycerolipid metabolism (sce00561)
r_2967	PC (1-18:1, 2-16:1) diacylglycerol (1-18:0, 2-16:1) acyltransferase, ER membrane	diglyceride (1-18:0, 2-16:1)[erm] + phosphatidylcholine (1-18:1, 2-16:1)[erm] <=> triglyceride (1-18:0, 2-16:1, 3-16:1)[erm] + 1-acylglycerophosphocholine (18:1)[erm]	YNR008W	glycerolipid metabolism (sce00561)
r_2968	PC (1-16:0, 2-18:1) diacylglycerol (1-18:0, 2-16:1) acyltransferase, ER membrane	diglyceride (1-18:0, 2-16:1)[erm] + phosphatidylcholine (1-16:0, 2-18:1)[erm] <=> triglyceride (1-18:0, 2-16:1, 3-18:1)[erm] + 1-acylglycerophosphocholine (16:0)[erm]	YNR008W	glycerolipid metabolism (sce00561)
r_2969	PC (1-16:1, 2-18:1) diacylglycerol (1-18:0, 2-16:1) acyltransferase, ER membrane	diglyceride (1-18:0, 2-16:1)[erm] + phosphatidylcholine (1-16:1, 2-18:1)[erm] <=> triglyceride (1-18:0, 2-16:1, 3-18:1)[erm] + 1-acylglycerophosphocholine (16:1)[erm]	YNR008W	glycerolipid metabolism (sce00561)
r_2970	PC (1-18:0, 2-18:1) diacylglycerol (1-18:0, 2-16:1) acyltransferase, ER membrane	diglyceride (1-18:0, 2-16:1)[erm] + phosphatidylcholine (1-18:0, 2-18:1)[erm] <=> triglyceride (1-18:0, 2-16:1, 3-18:1)[erm] + 1-acylglycerophosphocholine (18:0)[erm]	YNR008W	glycerolipid metabolism (sce00561)
r_2971	PC (1-18:1, 2-18:1) diacylglycerol (1-18:0, 2-16:1) acyltransferase, ER membrane	diglyceride (1-18:0, 2-16:1)[erm] + phosphatidylcholine (1-18:1, 2-18:1)[erm] <=> triglyceride (1-18:0, 2-16:1, 3-18:1)[erm] + 1-acylglycerophosphocholine (18:1)[erm]	YNR008W	glycerolipid metabolism (sce00561)
r_2972	PC (1-16:0, 2-16:1) diacylglycerol (1-18:1, 2-16:1) acyltransferase, ER membrane	diglyceride (1-18:1, 2-16:1)[erm] + phosphatidylcholine (1-16:0, 2-16:1)[erm] <=> triglyceride (1-18:1, 2-16:1, 3-16:1)[erm] + 1-acylglycerophosphocholine (16:0)[erm]	YNR008W	glycerolipid metabolism (sce00561)
r_2973	PC (1-16:1, 2-16:1) diacylglycerol (1-18:1, 2-16:1) acyltransferase, ER membrane	diglyceride (1-18:1, 2-16:1)[erm] + phosphatidylcholine (1-16:1, 2-16:1)[erm] <=> triglyceride (1-18:1, 2-16:1, 3-16:1)[erm] + 1-acylglycerophosphocholine (16:1)[erm]	YNR008W	glycerolipid metabolism (sce00561)
r_2974	PC (1-18:0, 2-16:1) diacylglycerol (1-18:1, 2-16:1) acyltransferase, ER membrane	diglyceride (1-18:1, 2-16:1)[erm] + phosphatidylcholine (1-18:0, 2-16:1)[erm] <=> triglyceride (1-18:1, 2-16:1, 3-16:1)[erm] + 1-acylglycerophosphocholine (18:0)[erm]	YNR008W	glycerolipid metabolism (sce00561)
r_2975	PC (1-18:1, 2-16:1) diacylglycerol (1-18:1, 2-16:1) acyltransferase, ER membrane	diglyceride (1-18:1, 2-16:1)[erm] + phosphatidylcholine (1-18:1, 2-16:1)[erm] <=> triglyceride (1-18:1, 2-16:1, 3-16:1)[erm] + 1-acylglycerophosphocholine (18:1)[erm]	YNR008W	glycerolipid metabolism (sce00561)
r_2976	PC (1-16:0, 2-18:1) diacylglycerol (1-18:1, 2-16:1) acyltransferase, ER membrane	diglyceride (1-18:1, 2-16:1)[erm] + phosphatidylcholine (1-16:0, 2-18:1)[erm] <=> triglyceride (1-18:1, 2-16:1, 3-18:1)[erm] + 1-acylglycerophosphocholine (16:0)[erm]	YNR008W	glycerolipid metabolism (sce00561)
r_2977	PC (1-16:1, 2-18:1) diacylglycerol (1-18:1, 2-16:1) acyltransferase, ER membrane	diglyceride (1-18:1, 2-16:1)[erm] + phosphatidylcholine (1-16:1, 2-18:1)[erm] <=> triglyceride (1-18:1, 2-16:1, 3-18:1)[erm] + 1-acylglycerophosphocholine (16:1)[erm]	YNR008W	glycerolipid metabolism (sce00561)
r_2978	PC (1-18:0, 2-18:1) diacylglycerol (1-18:1, 2-16:1) acyltransferase, ER membrane	diglyceride (1-18:1, 2-16:1)[erm] + phosphatidylcholine (1-18:0, 2-18:1)[erm] <=> triglyceride (1-18:1, 2-16:1, 3-18:1)[erm] + 1-acylglycerophosphocholine (18:0)[erm]	YNR008W	glycerolipid metabolism (sce00561)
r_2979	PC (1-18:1, 2-18:1) diacylglycerol (1-18:1, 2-16:1) acyltransferase, ER membrane	diglyceride (1-18:1, 2-16:1)[erm] + phosphatidylcholine (1-18:1, 2-18:1)[erm] <=> triglyceride (1-18:1, 2-16:1, 3-18:1)[erm] + 1-acylglycerophosphocholine (18:1)[erm]	YNR008W	glycerolipid metabolism (sce00561)
r_2980	PC (1-16:0, 2-16:1) diacylglycerol (1-16:0, 2-18:1) acyltransferase, ER membrane	diglyceride (1-16:0, 2-18:1)[erm] + phosphatidylcholine (1-16:0, 2-16:1)[erm] <=> triglyceride (1-16:0, 2-18:1, 3-16:1)[erm] + 1-acylglycerophosphocholine (16:0)[erm]	YNR008W	glycerolipid metabolism (sce00561)
r_2981	PC (1-16:1, 2-16:1) diacylglycerol (1-16:0, 2-18:1) acyltransferase, ER membrane	diglyceride (1-16:0, 2-18:1)[erm] + phosphatidylcholine (1-16:1, 2-16:1)[erm] <=> triglyceride (1-16:0, 2-18:1, 3-16:1)[erm] + 1-acylglycerophosphocholine (16:1)[erm]	YNR008W	glycerolipid metabolism (sce00561)
r_2982	PC (1-18:0, 2-16:1) diacylglycerol (1-16:0, 2-18:1) acyltransferase, ER membrane	diglyceride (1-16:0, 2-18:1)[erm] + phosphatidylcholine (1-18:0, 2-16:1)[erm] <=> triglyceride (1-16:0, 2-18:1, 3-16:1)[erm] + 1-acylglycerophosphocholine (18:0)[erm]	YNR008W	glycerolipid metabolism (sce00561)
r_2983	PC (1-18:1, 2-16:1) diacylglycerol (1-16:0, 2-18:1) acyltransferase, ER membrane	diglyceride (1-16:0, 2-18:1)[erm] + phosphatidylcholine (1-18:1, 2-16:1)[erm] <=> triglyceride (1-16:0, 2-18:1, 3-16:1)[erm] + 1-acylglycerophosphocholine (18:1)[erm]	YNR008W	glycerolipid metabolism (sce00561)
r_2984	PC (1-16:0, 2-18:1) diacylglycerol (1-16:0, 2-18:1) acyltransferase, ER membrane	diglyceride (1-16:0, 2-18:1)[erm] + phosphatidylcholine (1-16:0, 2-18:1)[erm] <=> triglyceride (1-16:0, 2-18:1, 3-18:1)[erm] + 1-acylglycerophosphocholine (16:0)[erm]	YNR008W	glycerolipid metabolism (sce00561)
r_2985	PC (1-16:1, 2-18:1) diacylglycerol (1-16:0, 2-18:1) acyltransferase, ER membrane	diglyceride (1-16:0, 2-18:1)[erm] + phosphatidylcholine (1-16:1, 2-18:1)[erm] <=> triglyceride (1-16:0, 2-18:1, 3-18:1)[erm] + 1-acylglycerophosphocholine (16:1)[erm]	YNR008W	glycerolipid metabolism (sce00561)
r_2986	PC (1-18:0, 2-18:1) diacylglycerol (1-16:0, 2-18:1) acyltransferase, ER membrane	diglyceride (1-16:0, 2-18:1)[erm] + phosphatidylcholine (1-18:0, 2-18:1)[erm] <=> triglyceride (1-16:0, 2-18:1, 3-18:1)[erm] + 1-acylglycerophosphocholine (18:0)[erm]	YNR008W	glycerolipid metabolism (sce00561)
r_2987	PC (1-18:1, 2-18:1) diacylglycerol (1-16:0, 2-18:1) acyltransferase, ER membrane	diglyceride (1-16:0, 2-18:1)[erm] + phosphatidylcholine (1-18:1, 2-18:1)[erm] <=> triglyceride (1-16:0, 2-18:1, 3-18:1)[erm] + 1-acylglycerophosphocholine (18:1)[erm]	YNR008W	glycerolipid metabolism (sce00561)
r_2988	PC (1-16:0, 2-16:1) diacylglycerol (1-16:1, 2-18:1) acyltransferase, ER membrane	diglyceride (1-16:1, 2-18:1)[erm] + phosphatidylcholine (1-16:0, 2-16:1)[erm] <=> triglyceride (1-16:1, 2-18:1, 3-16:1)[erm] + 1-acylglycerophosphocholine (16:0)[erm]	YNR008W	glycerolipid metabolism (sce00561)
r_2989	PC (1-16:1, 2-16:1) diacylglycerol (1-16:1, 2-18:1) acyltransferase, ER membrane	diglyceride (1-16:1, 2-18:1)[erm] + phosphatidylcholine (1-16:1, 2-16:1)[erm] <=> triglyceride (1-16:1, 2-18:1, 3-16:1)[erm] + 1-acylglycerophosphocholine (16:1)[erm]	YNR008W	glycerolipid metabolism (sce00561)
r_2990	PC (1-18:0, 2-16:1) diacylglycerol (1-16:1, 2-18:1) acyltransferase, ER membrane	diglyceride (1-16:1, 2-18:1)[erm] + phosphatidylcholine (1-18:0, 2-16:1)[erm] <=> triglyceride (1-16:1, 2-18:1, 3-16:1)[erm] + 1-acylglycerophosphocholine (18:0)[erm]	YNR008W	glycerolipid metabolism (sce00561)
r_2991	PC (1-18:1, 2-16:1) diacylglycerol (1-16:1, 2-18:1) acyltransferase, ER membrane	diglyceride (1-16:1, 2-18:1)[erm] + phosphatidylcholine (1-18:1, 2-16:1)[erm] <=> triglyceride (1-16:1, 2-18:1, 3-16:1)[erm] + 1-acylglycerophosphocholine (18:1)[erm]	YNR008W	glycerolipid metabolism (sce00561)
r_2992	PC (1-16:0, 2-18:1) diacylglycerol (1-16:1, 2-18:1) acyltransferase, ER membrane	diglyceride (1-16:1, 2-18:1)[erm] + phosphatidylcholine (1-16:0, 2-18:1)[erm] <=> triglyceride (1-16:1, 2-18:1, 3-18:1)[erm] + 1-acylglycerophosphocholine (16:0)[erm]	YNR008W	glycerolipid metabolism (sce00561)
r_2993	PC (1-16:1, 2-18:1) diacylglycerol (1-16:1, 2-18:1) acyltransferase, ER membrane	diglyceride (1-16:1, 2-18:1)[erm] + phosphatidylcholine (1-16:1, 2-18:1)[erm] <=> triglyceride (1-16:1, 2-18:1, 3-18:1)[erm] + 1-acylglycerophosphocholine (16:1)[erm]	YNR008W	glycerolipid metabolism (sce00561)
r_2994	PC (1-18:0, 2-18:1) diacylglycerol (1-16:1, 2-18:1) acyltransferase, ER membrane	diglyceride (1-16:1, 2-18:1)[erm] + phosphatidylcholine (1-18:0, 2-18:1)[erm] <=> triglyceride (1-16:1, 2-18:1, 3-18:1)[erm] + 1-acylglycerophosphocholine (18:0)[erm]	YNR008W	glycerolipid metabolism (sce00561)
r_2995	PC (1-18:1, 2-18:1) diacylglycerol (1-16:1, 2-18:1) acyltransferase, ER membrane	diglyceride (1-16:1, 2-18:1)[erm] + phosphatidylcholine (1-18:1, 2-18:1)[erm] <=> triglyceride (1-16:1, 2-18:1, 3-18:1)[erm] + 1-acylglycerophosphocholine (18:1)[erm]	YNR008W	glycerolipid metabolism (sce00561)
r_2996	PC (1-16:0, 2-16:1) diacylglycerol (1-18:0, 2-18:1) acyltransferase, ER membrane	diglyceride (1-18:0, 2-18:1)[erm] + phosphatidylcholine (1-16:0, 2-16:1)[erm] <=> triglyceride (1-18:0, 2-18:1, 3-16:1)[erm] + 1-acylglycerophosphocholine (16:0)[erm]	YNR008W	glycerolipid metabolism (sce00561)
r_2997	PC (1-16:1, 2-16:1) diacylglycerol (1-18:0, 2-18:1) acyltransferase, ER membrane	diglyceride (1-18:0, 2-18:1)[erm] + phosphatidylcholine (1-16:1, 2-16:1)[erm] <=> triglyceride (1-18:0, 2-18:1, 3-16:1)[erm] + 1-acylglycerophosphocholine (16:1)[erm]	YNR008W	glycerolipid metabolism (sce00561)
r_2998	PC (1-18:0, 2-16:1) diacylglycerol (1-18:0, 2-18:1) acyltransferase, ER membrane	diglyceride (1-18:0, 2-18:1)[erm] + phosphatidylcholine (1-18:0, 2-16:1)[erm] <=> triglyceride (1-18:0, 2-18:1, 3-16:1)[erm] + 1-acylglycerophosphocholine (18:0)[erm]	YNR008W	glycerolipid metabolism (sce00561)
r_2999	PC (1-18:1, 2-16:1) diacylglycerol (1-18:0, 2-18:1) acyltransferase, ER membrane	diglyceride (1-18:0, 2-18:1)[erm] + phosphatidylcholine (1-18:1, 2-16:1)[erm] <=> triglyceride (1-18:0, 2-18:1, 3-16:1)[erm] + 1-acylglycerophosphocholine (18:1)[erm]	YNR008W	glycerolipid metabolism (sce00561)
r_3000	PC (1-16:0, 2-18:1) diacylglycerol (1-18:0, 2-18:1) acyltransferase, ER membrane	diglyceride (1-18:0, 2-18:1)[erm] + phosphatidylcholine (1-16:0, 2-18:1)[erm] <=> triglyceride (1-18:0, 2-18:1, 3-18:1)[erm] + 1-acylglycerophosphocholine (16:0)[erm]	YNR008W	glycerolipid metabolism (sce00561)
r_3001	PC (1-16:1, 2-18:1) diacylglycerol (1-18:0, 2-18:1) acyltransferase, ER membrane	diglyceride (1-18:0, 2-18:1)[erm] + phosphatidylcholine (1-16:1, 2-18:1)[erm] <=> triglyceride (1-18:0, 2-18:1, 3-18:1)[erm] + 1-acylglycerophosphocholine (16:1)[erm]	YNR008W	glycerolipid metabolism (sce00561)
r_3002	PC (1-18:0, 2-18:1) diacylglycerol (1-18:0, 2-18:1) acyltransferase, ER membrane	diglyceride (1-18:0, 2-18:1)[erm] + phosphatidylcholine (1-18:0, 2-18:1)[erm] <=> triglyceride (1-18:0, 2-18:1, 3-18:1)[erm] + 1-acylglycerophosphocholine (18:0)[erm]	YNR008W	glycerolipid metabolism (sce00561)
r_3003	PC (1-18:1, 2-18:1) diacylglycerol (1-18:0, 2-18:1) acyltransferase, ER membrane	diglyceride (1-18:0, 2-18:1)[erm] + phosphatidylcholine (1-18:1, 2-18:1)[erm] <=> triglyceride (1-18:0, 2-18:1, 3-18:1)[erm] + 1-acylglycerophosphocholine (18:1)[erm]	YNR008W	glycerolipid metabolism (sce00561)
r_3004	PC (1-16:0, 2-16:1) diacylglycerol (1-18:1, 2-18:1) acyltransferase, ER membrane	diglyceride (1-18:1, 2-18:1)[erm] + phosphatidylcholine (1-16:0, 2-16:1)[erm] <=> triglyceride (1-18:1, 2-18:1, 3-16:1)[erm] + 1-acylglycerophosphocholine (16:0)[erm]	YNR008W	glycerolipid metabolism (sce00561)
r_3005	PC (1-16:1, 2-16:1) diacylglycerol (1-18:1, 2-18:1) acyltransferase, ER membrane	diglyceride (1-18:1, 2-18:1)[erm] + phosphatidylcholine (1-16:1, 2-16:1)[erm] <=> triglyceride (1-18:1, 2-18:1, 3-16:1)[erm] + 1-acylglycerophosphocholine (16:1)[erm]	YNR008W	glycerolipid metabolism (sce00561)
r_3006	PC (1-18:0, 2-16:1) diacylglycerol (1-18:1, 2-18:1) acyltransferase, ER membrane	diglyceride (1-18:1, 2-18:1)[erm] + phosphatidylcholine (1-18:0, 2-16:1)[erm] <=> triglyceride (1-18:1, 2-18:1, 3-16:1)[erm] + 1-acylglycerophosphocholine (18:0)[erm]	YNR008W	glycerolipid metabolism (sce00561)
r_3007	PC (1-18:1, 2-16:1) diacylglycerol (1-18:1, 2-18:1) acyltransferase, ER membrane	diglyceride (1-18:1, 2-18:1)[erm] + phosphatidylcholine (1-18:1, 2-16:1)[erm] <=> triglyceride (1-18:1, 2-18:1, 3-16:1)[erm] + 1-acylglycerophosphocholine (18:1)[erm]	YNR008W	glycerolipid metabolism (sce00561)
r_3008	PC (1-16:0, 2-18:1) diacylglycerol (1-18:1, 2-18:1) acyltransferase, ER membrane	diglyceride (1-18:1, 2-18:1)[erm] + phosphatidylcholine (1-16:0, 2-18:1)[erm] <=> triglyceride (1-18:1, 2-18:1, 3-18:1)[erm] + 1-acylglycerophosphocholine (16:0)[erm]	YNR008W	glycerolipid metabolism (sce00561)
r_3009	PC (1-16:1, 2-18:1) diacylglycerol (1-18:1, 2-18:1) acyltransferase, ER membrane	diglyceride (1-18:1, 2-18:1)[erm] + phosphatidylcholine (1-16:1, 2-18:1)[erm] <=> triglyceride (1-18:1, 2-18:1, 3-18:1)[erm] + 1-acylglycerophosphocholine (16:1)[erm]	YNR008W	glycerolipid metabolism (sce00561)
r_3010	PC (1-18:0, 2-18:1) diacylglycerol (1-18:1, 2-18:1) acyltransferase, ER membrane	diglyceride (1-18:1, 2-18:1)[erm] + phosphatidylcholine (1-18:0, 2-18:1)[erm] <=> triglyceride (1-18:1, 2-18:1, 3-18:1)[erm] + 1-acylglycerophosphocholine (18:0)[erm]	YNR008W	glycerolipid metabolism (sce00561)
r_3011	PC (1-18:1, 2-18:1) diacylglycerol (1-18:1, 2-18:1) acyltransferase, ER membrane	diglyceride (1-18:1, 2-18:1)[erm] + phosphatidylcholine (1-18:1, 2-18:1)[erm] <=> triglyceride (1-18:1, 2-18:1, 3-18:1)[erm] + 1-acylglycerophosphocholine (18:1)[erm]	YNR008W	glycerolipid metabolism (sce00561)
r_3022	PC phospholipase B (1-16:0, 2-16:1), ER membrane	H2O[erm] + phosphatidylcholine (1-16:0, 2-16:1)[erm] => H+[erm] + palmitoleate[erm] + 1-acylglycerophosphocholine (16:0)[erm]	YML059C	glycerophospholipid metabolism (sce00564)
r_3023	PC phospholipase B (1-16:1, 2-16:1), ER membrane	H2O[erm] + phosphatidylcholine (1-16:1, 2-16:1)[erm] => H+[erm] + palmitoleate[erm] + 1-acylglycerophosphocholine (16:1)[erm]	YML059C	glycerophospholipid metabolism (sce00564)
r_3024	PC phospholipase B (1-18:0, 2-16:1), ER membrane	H2O[erm] + phosphatidylcholine (1-18:0, 2-16:1)[erm] => H+[erm] + palmitoleate[erm] + 1-acylglycerophosphocholine (18:0)[erm]	YML059C	glycerophospholipid metabolism (sce00564)
r_3025	PC phospholipase B (1-18:1, 2-16:1), ER membrane	H2O[erm] + phosphatidylcholine (1-18:1, 2-16:1)[erm] => H+[erm] + palmitoleate[erm] + 1-acylglycerophosphocholine (18:1)[erm]	YML059C	glycerophospholipid metabolism (sce00564)
r_3026	PC phospholipase B (1-16:0, 2-18:1), ER membrane	H2O[erm] + phosphatidylcholine (1-16:0, 2-18:1)[erm] => H+[erm] + oleate[erm] + 1-acylglycerophosphocholine (16:0)[erm]	YML059C	glycerophospholipid metabolism (sce00564)
r_3027	PC phospholipase B (1-16:1, 2-18:1), ER membrane	H2O[erm] + phosphatidylcholine (1-16:1, 2-18:1)[erm] => H+[erm] + oleate[erm] + 1-acylglycerophosphocholine (16:1)[erm]	YML059C	glycerophospholipid metabolism (sce00564)
r_3028	PC phospholipase B (1-18:0, 2-18:1), ER membrane	H2O[erm] + phosphatidylcholine (1-18:0, 2-18:1)[erm] => H+[erm] + oleate[erm] + 1-acylglycerophosphocholine (18:0)[erm]	YML059C	glycerophospholipid metabolism (sce00564)
r_3029	PC phospholipase B (1-18:1, 2-18:1), ER membrane	H2O[erm] + phosphatidylcholine (1-18:1, 2-18:1)[erm] => H+[erm] + oleate[erm] + 1-acylglycerophosphocholine (18:1)[erm]	YML059C	glycerophospholipid metabolism (sce00564)
r_3030	LPC phospholipase B (16:0), ER membrane	H2O[erm] + 1-acylglycerophosphocholine (16:0)[erm] => H+[erm] + palmitate[erm] + sn-glycero-3-phosphocholine[erm]	YML059C	glycerophospholipid metabolism (sce00564)
r_3031	LPC phospholipase B (16:1), ER membrane	H2O[erm] + 1-acylglycerophosphocholine (16:1)[erm] => H+[erm] + palmitoleate[erm] + sn-glycero-3-phosphocholine[erm]	YML059C	glycerophospholipid metabolism (sce00564)
r_3032	LPC phospholipase B (18:0), ER membrane	H2O[erm] + 1-acylglycerophosphocholine (18:0)[erm] => H+[erm] + stearate[erm] + sn-glycero-3-phosphocholine[erm]	YML059C	glycerophospholipid metabolism (sce00564)
r_3033	LPC phospholipase B (18:1), ER membrane	H2O[erm] + 1-acylglycerophosphocholine (18:1)[erm] => H+[erm] + oleate[erm] + sn-glycero-3-phosphocholine[erm]	YML059C	glycerophospholipid metabolism (sce00564)
r_3034	PC phospholipase B (1-16:0, 2-16:1), cell envelope	phosphatidylcholine (1-16:0, 2-16:1)[ce] + H2O[ce] => H+[ce] + 1-acylglycerophosphocholine (16:0)[ce] + palmitoleate[ce]	YMR008C	glycerophospholipid metabolism (sce00564)
r_3035	PC phospholipase B (1-16:1, 2-16:1), cell envelope	H2O[ce] + phosphatidylcholine (1-16:1, 2-16:1)[ce] => H+[ce] + palmitoleate[ce] + 1-acylglycerophosphocholine (16:1)[ce]	YMR008C	glycerophospholipid metabolism (sce00564)
r_3036	PC phospholipase B (1-18:0, 2-16:1), cell envelope	H2O[ce] + phosphatidylcholine (1-18:0, 2-16:1)[ce] => H+[ce] + palmitoleate[ce] + 1-acylglycerophosphocholine (18:0)[ce]	YMR008C	glycerophospholipid metabolism (sce00564)
r_3037	PC phospholipase B (1-18:1, 2-16:1), cell envelope	H2O[ce] + phosphatidylcholine (1-18:1, 2-16:1)[ce] => H+[ce] + palmitoleate[ce] + 1-acylglycerophosphocholine (18:1)[ce]	YMR008C	glycerophospholipid metabolism (sce00564)
r_3038	PC phospholipase B (1-16:0, 2-18:1), cell envelope	H2O[ce] + phosphatidylcholine (1-16:0, 2-18:1)[ce] => H+[ce] + 1-acylglycerophosphocholine (16:0)[ce] + oleate[ce]	YMR008C	glycerophospholipid metabolism (sce00564)
r_3039	PC phospholipase B (1-16:1, 2-18:1), cell envelope	H2O[ce] + phosphatidylcholine (1-16:1, 2-18:1)[ce] => H+[ce] + 1-acylglycerophosphocholine (16:1)[ce] + oleate[ce]	YMR008C	glycerophospholipid metabolism (sce00564)
r_3040	PC phospholipase B (1-18:0, 2-18:1), cell envelope	H2O[ce] + phosphatidylcholine (1-18:0, 2-18:1)[ce] => H+[ce] + 1-acylglycerophosphocholine (18:0)[ce] + oleate[ce]	YMR008C	glycerophospholipid metabolism (sce00564)
r_3041	PC phospholipase B (1-18:1, 2-18:1), cell envelope	H2O[ce] + phosphatidylcholine (1-18:1, 2-18:1)[ce] => H+[ce] + 1-acylglycerophosphocholine (18:1)[ce] + oleate[ce]	YMR008C	glycerophospholipid metabolism (sce00564)
r_3042	LPC phospholipase B (16:0), cell envelope	H2O[ce] + 1-acylglycerophosphocholine (16:0)[ce] => H+[ce] + sn-glycero-3-phosphocholine[ce] + palmitate[ce]	YMR008C	glycerophospholipid metabolism (sce00564)
r_3043	LPC phospholipase B (16:1), cell envelope	H2O[ce] + 1-acylglycerophosphocholine (16:1)[ce] => H+[ce] + sn-glycero-3-phosphocholine[ce] + palmitoleate[ce]	YMR008C	glycerophospholipid metabolism (sce00564)
r_3044	LPC phospholipase B (18:0), cell envelope	H2O[ce] + 1-acylglycerophosphocholine (18:0)[ce] => H+[ce] + sn-glycero-3-phosphocholine[ce] + stearate[ce]	YMR008C	glycerophospholipid metabolism (sce00564)
r_3045	LPC phospholipase B (18:1), cell envelope	H2O[ce] + 1-acylglycerophosphocholine (18:1)[ce] => H+[ce] + sn-glycero-3-phosphocholine[ce] + oleate[ce]	YMR008C	glycerophospholipid metabolism (sce00564)
r_3046	PE phospholipase B (1-16:0, 2-16:1), cell envelope	H2O[ce] + phosphatidylethanolamine (1-16:0, 2-16:1)[ce] => H+[ce] + palmitoleate[ce] + 1-acylglycerophosphoethanolamine (16:0)[ce]	YMR006C or YMR008C	glycerophospholipid metabolism (sce00564)
r_3047	PE phospholipase B (1-16:1, 2-16:1), cell envelope	H2O[ce] + phosphatidylethanolamine (1-16:1, 2-16:1)[ce] => H+[ce] + palmitoleate[ce] + 1-acylglycerophosphoethanolamine (16:1)[ce]	YMR006C or YMR008C	glycerophospholipid metabolism (sce00564)
r_3048	PE phospholipase B (1-18:0, 2-16:1), cell envelope	H2O[ce] + phosphatidylethanolamine (1-18:0, 2-16:1)[ce] => H+[ce] + palmitoleate[ce] + 1-acylglycerophosphoethanolamine (18:0)[ce]	YMR006C or YMR008C	glycerophospholipid metabolism (sce00564)
r_3049	PE phospholipase B (1-18:1, 2-16:1), cell envelope	H2O[ce] + phosphatidylethanolamine (1-18:1, 2-16:1)[ce] => H+[ce] + palmitoleate[ce] + 1-acylglycerophosphoethanolamine (18:1)[ce]	YMR006C or YMR008C	glycerophospholipid metabolism (sce00564)
r_3050	PE phospholipase B (1-16:0, 2-18:1), cell envelope	H2O[ce] + phosphatidylethanolamine (1-16:0, 2-18:1)[ce] => H+[ce] + oleate[ce] + 1-acylglycerophosphoethanolamine (16:0)[ce]	YMR006C or YMR008C	glycerophospholipid metabolism (sce00564)
r_3051	PE phospholipase B (1-16:1, 2-18:1), cell envelope	H2O[ce] + phosphatidylethanolamine (1-16:1, 2-18:1)[ce] => H+[ce] + oleate[ce] + 1-acylglycerophosphoethanolamine (16:1)[ce]	YMR006C or YMR008C	glycerophospholipid metabolism (sce00564)
r_3052	PE phospholipase B (1-18:0, 2-18:1), cell envelope	H2O[ce] + phosphatidylethanolamine (1-18:0, 2-18:1)[ce] => H+[ce] + oleate[ce] + 1-acylglycerophosphoethanolamine (18:0)[ce]	YMR006C or YMR008C	glycerophospholipid metabolism (sce00564)
r_3053	PE phospholipase B (1-18:1, 2-18:1), cell envelope	H2O[ce] + phosphatidylethanolamine (1-18:1, 2-18:1)[ce] => H+[ce] + oleate[ce] + 1-acylglycerophosphoethanolamine (18:1)[ce]	YMR006C or YMR008C	glycerophospholipid metabolism (sce00564)
r_3054	LPE phospholipase B (16:0), cell envelope	H2O[ce] + 1-acylglycerophosphoethanolamine (16:0)[ce] => H+[ce] + palmitate[ce] + sn-glycero-3-phosphoethanolamine[ce]	YMR006C or YMR008C	glycerophospholipid metabolism (sce00564)
r_3055	LPE phospholipase B (16:1), cell envelope	H2O[ce] + 1-acylglycerophosphoethanolamine (16:1)[ce] => H+[ce] + palmitoleate[ce] + sn-glycero-3-phosphoethanolamine[ce]	YMR006C or YMR008C	glycerophospholipid metabolism (sce00564)
r_3056	LPE phospholipase B (18:0), cell envelope	H2O[ce] + 1-acylglycerophosphoethanolamine (18:0)[ce] => H+[ce] + stearate[ce] + sn-glycero-3-phosphoethanolamine[ce]	YMR006C or YMR008C	glycerophospholipid metabolism (sce00564)
r_3057	LPE phospholipase B (18:1), cell envelope	H2O[ce] + 1-acylglycerophosphoethanolamine (18:1)[ce] => H+[ce] + oleate[ce] + sn-glycero-3-phosphoethanolamine[ce]	YMR006C or YMR008C	glycerophospholipid metabolism (sce00564)
r_3058	PS phospholipase B (1-16:0, 2-16:1), cell envelope	H2O[ce] + phosphatidyl-L-serine (1-16:0, 2-16:1)[ce] => H+[ce] + palmitoleate[ce] + 1-acylglycerophosphoserine (16:0)[ce]	YMR006C or YOL011W	glycerophospholipid metabolism (sce00564)
r_3059	PS phospholipase B (1-16:1, 2-16:1), cell envelope	H2O[ce] + phosphatidyl-L-serine (1-16:1, 2-16:1)[ce] => H+[ce] + palmitoleate[ce] + 1-acylglycerophosphoserine (16:1)[ce]	YMR006C or YOL011W	glycerophospholipid metabolism (sce00564)
r_3060	PS phospholipase B (1-18:0, 2-16:1), cell envelope	H2O[ce] + phosphatidyl-L-serine (1-18:0, 2-16:1)[ce] => H+[ce] + palmitoleate[ce] + 1-acylglycerophosphoserine (18:0)[ce]	YMR006C or YOL011W	glycerophospholipid metabolism (sce00564)
r_3061	PS phospholipase B (1-18:1, 2-16:1), cell envelope	H2O[ce] + phosphatidyl-L-serine (1-18:1, 2-16:1)[ce] => H+[ce] + palmitoleate[ce] + 1-acylglycerophosphoserine (18:1)[ce]	YMR006C or YOL011W	glycerophospholipid metabolism (sce00564)
r_3062	PS phospholipase B (1-16:0, 2-18:1), cell envelope	H2O[ce] + phosphatidyl-L-serine (1-16:0, 2-18:1)[ce] => H+[ce] + oleate[ce] + 1-acylglycerophosphoserine (16:0)[ce]	YMR006C or YOL011W	glycerophospholipid metabolism (sce00564)
r_3063	PS phospholipase B (1-16:1, 2-18:1), cell envelope	H2O[ce] + phosphatidyl-L-serine (1-16:1, 2-18:1)[ce] => H+[ce] + oleate[ce] + 1-acylglycerophosphoserine (16:1)[ce]	YMR006C or YOL011W	glycerophospholipid metabolism (sce00564)
r_3064	PS phospholipase B (1-18:0, 2-18:1), cell envelope	H2O[ce] + phosphatidyl-L-serine (1-18:0, 2-18:1)[ce] => H+[ce] + oleate[ce] + 1-acylglycerophosphoserine (18:0)[ce]	YMR006C or YOL011W	glycerophospholipid metabolism (sce00564)
r_3065	PS phospholipase B (1-18:1, 2-18:1), cell envelope	H2O[ce] + phosphatidyl-L-serine (1-18:1, 2-18:1)[ce] => H+[ce] + oleate[ce] + 1-acylglycerophosphoserine (18:1)[ce]	YMR006C or YOL011W	glycerophospholipid metabolism (sce00564)
r_3066	LPS phospholipase B (16:0), cell envelope	H2O[ce] + 1-acylglycerophosphoserine (16:0)[ce] => H+[ce] + palmitate[ce] + sn-glycero-3-phosphoserine[ce]	YMR006C or YOL011W	glycerophospholipid metabolism (sce00564)
r_3067	LPS phospholipase B (16:1), cell envelope	H2O[ce] + 1-acylglycerophosphoserine (16:1)[ce] => H+[ce] + palmitoleate[ce] + sn-glycero-3-phosphoserine[ce]	YMR006C or YOL011W	glycerophospholipid metabolism (sce00564)
r_3068	LPS phospholipase B (18:0), cell envelope	H2O[ce] + 1-acylglycerophosphoserine (18:0)[ce] => H+[ce] + stearate[ce] + sn-glycero-3-phosphoserine[ce]	YMR006C or YOL011W	glycerophospholipid metabolism (sce00564)
r_3069	LPS phospholipase B (18:1), cell envelope	H2O[ce] + 1-acylglycerophosphoserine (18:1)[ce] => H+[ce] + oleate[ce] + sn-glycero-3-phosphoserine[ce]	YMR006C or YOL011W	glycerophospholipid metabolism (sce00564)
r_3070	PI phospholipase B (1-16:0, 2-16:1), cell envelope	1-phosphatidyl-1D-myo-inositol (1-16:0, 2-16:1)[ce] + H2O[ce] => H+[ce] + palmitoleate[ce] + 1-acylglycerophosphoinositol (16:0)[ce]	YOL011W	glycerophospholipid metabolism (sce00564)
r_3071	PI phospholipase B (1-16:1, 2-16:1), cell envelope	1-phosphatidyl-1D-myo-inositol (1-16:1, 2-16:1)[ce] + H2O[ce] => H+[ce] + palmitoleate[ce] + 1-acylglycerophosphoinositol (16:1)[ce]	YOL011W	glycerophospholipid metabolism (sce00564)
r_3072	PI phospholipase B (1-18:0, 2-16:1), cell envelope	1-phosphatidyl-1D-myo-inositol (1-18:0, 2-16:1)[ce] + H2O[ce] => H+[ce] + palmitoleate[ce] + 1-acylglycerophosphoinositol (18:0)[ce]	YOL011W	glycerophospholipid metabolism (sce00564)
r_3073	PI phospholipase B (1-18:1, 2-16:1), cell envelope	1-phosphatidyl-1D-myo-inositol (1-18:1, 2-16:1)[ce] + H2O[ce] => H+[ce] + palmitoleate[ce] + 1-acylglycerophosphoinositol (18:1)[ce]	YOL011W	glycerophospholipid metabolism (sce00564)
r_3074	PI phospholipase B (1-16:0, 2-18:1), cell envelope	1-phosphatidyl-1D-myo-inositol (1-16:0, 2-18:1)[ce] + H2O[ce] => H+[ce] + oleate[ce] + 1-acylglycerophosphoinositol (16:0)[ce]	YOL011W	glycerophospholipid metabolism (sce00564)
r_3075	PI phospholipase B (1-16:1, 2-18:1), cell envelope	1-phosphatidyl-1D-myo-inositol (1-16:1, 2-18:1)[ce] + H2O[ce] => H+[ce] + oleate[ce] + 1-acylglycerophosphoinositol (16:1)[ce]	YOL011W	glycerophospholipid metabolism (sce00564)
r_3076	PI phospholipase B (1-18:0, 2-18:1), cell envelope	1-phosphatidyl-1D-myo-inositol (1-18:0, 2-18:1)[ce] + H2O[ce] => H+[ce] + oleate[ce] + 1-acylglycerophosphoinositol (18:0)[ce]	YOL011W	glycerophospholipid metabolism (sce00564)
r_3077	PI phospholipase B (1-18:1, 2-18:1), cell envelope	1-phosphatidyl-1D-myo-inositol (1-18:1, 2-18:1)[ce] + H2O[ce] => H+[ce] + oleate[ce] + 1-acylglycerophosphoinositol (18:1)[ce]	YOL011W	glycerophospholipid metabolism (sce00564)
r_3078	LPI phospholipase B (16:0), cell envelope	H2O[ce] + 1-acylglycerophosphoinositol (16:0)[ce] => 2 H+[ce] + palmitate[ce] + 1-(sn-glycero-3-phospho)-1D-myo-inositol[ce]	YOL011W	glycerophospholipid metabolism (sce00564)
r_3079	LPI phospholipase B (16:1), cell envelope	H2O[ce] + 1-acylglycerophosphoinositol (16:1)[ce] => 2 H+[ce] + palmitoleate[ce] + 1-(sn-glycero-3-phospho)-1D-myo-inositol[ce]	YOL011W	glycerophospholipid metabolism (sce00564)
r_3080	LPI phospholipase B (18:0), cell envelope	H2O[ce] + 1-acylglycerophosphoinositol (18:0)[ce] => 2 H+[ce] + stearate[ce] + 1-(sn-glycero-3-phospho)-1D-myo-inositol[ce]	YOL011W	glycerophospholipid metabolism (sce00564)
r_3081	LPI phospholipase B (18:1), cell envelope	H2O[ce] + 1-acylglycerophosphoinositol (18:1)[ce] => 2 H+[ce] + oleate[ce] + 1-(sn-glycero-3-phospho)-1D-myo-inositol[ce]	YOL011W	glycerophospholipid metabolism (sce00564)
r_3082	PI 4,5-P2 phospholipase C (1-16:0, 2-16:1), cytoplasm	H2O[c] + 1-phosphatidyl-1D-myo-inositol 4,5-bisphosphate (1-16:0, 2-16:1)[c] => 6 H+[c] + diglyceride (1-16:0, 2-16:1)[c] + 1D-myo-inositol 1,4,5-trisphosphate[c]	YPL268W	inositol phosphate metabolism (sce00562)
r_3083	PI 4,5-P2 phospholipase C (1-16:1, 2-16:1), cytoplasm	H2O[c] + 1-phosphatidyl-1D-myo-inositol 4,5-bisphosphate (1-16:1, 2-16:1)[c] => 6 H+[c] + 1D-myo-inositol 1,4,5-trisphosphate[c] + diglyceride (1-16:1, 2-16:1)[c]	YPL268W	inositol phosphate metabolism (sce00562)
[truncated: 2,301 more rows]

## Sheet: Legend
Single subSystem assignment of reactions in Yeast9.
