# Supplementary material for: Yeast9: a consensus genome-scale metabolic model for S. cerevisiae curated by the community
Source: Mol Syst Biol. 2024 Aug 12;20(10):1134–50. doi: 10.1038/s44320-024-00060-7 (PMC11450192; doi:10.1038/s44320-024-00060-7)
Supplement: Supplementary file 7 — Dataset EV2 [file 44320_2024_60_MOESM7_ESM.xlsx]

## Sheet: Dataset EV2_single cell
	Parameter
Random forest	n_estimators	max_depth	min_samples_split	min_samples_leaf
Value range	5, 10, 100, 500	None, 10, 20	2, 5, 10	1, 2, 4
kPCA	components	kernel
Value range	50, 100, 500, 1000	'linear', 'poly', 'rbf'
Best parameters for Random forest
kpca__kernel	linear
kpca__n_components	100
rf__max_depth	None
rf__min_samples_leaf	1
rf__min_samples_split	2
rf__n_estimators	500

## Sheet: Dataset EV2_gene function
parameter
SVM	C	gamma	kernel
Value range	0.1, 1, 10, 100	0.1, 0.01, 0.001	rbf, sigmoid
MLP	hidden_layer_sizes	alpha	activation
Value range	(10,), (10, 10), [(10, 20, 10)	0.0001, 0.001, 0.01	logistic, tanh, relu
Naïve Bayes	var_smoothing
Value range	1e-9, 1e-8, 1e-7, 1e-6, 1e-5
Random forest	n_estimators	max_depth	min_samples_split	min_samples_leaf
Value range	10, 100, 300	None, 5, 10	2, 5, 10	1, 2, 4
k-NN	n_neighbors,	weights	metric	algorithm
Value range	3, 5, 7, 9	uniform, distance	euclidean, manhattan, minkowski	auto, ball_tree, kd_tree
Logistic	C	solver	class_weight
Value range	0.01, 0.1, 1	liblinear, saga	None, balanced
kPCA	components	kernel
Value range	50, 100, 500, 1000	linear, poly, rbf
Input	Transcriptomic
SVM	C: 100, gamma: 0.001, kernel: rbf	kPCA	components: 500, kernel: linear
MLP	activation: tanh, alpha: 0.0001, hidden_layer_sizes: (10, 10)	kPCA	components: 500, kernel: linear
Naïve Bayes	var_smoothing: 1e-06	kPCA	components: 1000, kernel: rbf
Random forest	max_depth: 10, min_samples_leaf: 1, min_samples_split: 2, n_estimators: 300	kPCA	components: 100, kernel: rbf
k-NN	algorithm: auto, metric: manhattan, n_neighbors: 3, weights: distance	kPCA	components: 1000, kernel: poly
Logistic	C: 1, class_weight: None, solver: liblinear	kPCA	components: 500, kernel: linear
Input	flux
SVM	C: 100, gamma: 0.1, kernel: rbf	kPCA	components: 100, kernel: rbf
MLP	activation: tanh, alpha: 0.001, hidden_layer_sizes: (10,)	kPCA	components: 500, kernel: poly
Naïve Bayes	var_smoothing: 1e-05	kPCA	components: 500, kernel: rbf
Random forest	max_depth: 10, min_samples_leaf: 1, min_samples_split: 2, n_estimators: 100	kPCA	components: 1000, kernel: rbf
k-NN	algorithm: auto, metric: euclidean, n_neighbors: 3, weights: distance	kPCA	components: 50, kernel: rbf
Logistic	C: 0.1, class_weight: balanced, solver: saga	kPCA	components: 50, kernel: rbf
Input	both
SVM	C: 100, gamma: 0.1, kernel: rbf	kPCA	components: 50, kernel: rbf
MLP	activation: logistic, alpha: 0.001, hidden_layer_sizes: (10, 10)	kPCA	components: 1000, kernel: poly
Naïve Bayes	var_smoothing: 1e-05	kPCA	components: 500, kernel: rbf
Random forest	max_depth: None, min_samples_leaf: 2, min_samples_split: 10, n_estimators: 300	kPCA	components: 1000, kernel: rbf
k-NN	algorithm: auto, metric: euclidean, n_neighbors: 3, weights: distance	kPCA	components: 50, kernel: rbf
Logistic	C: 1, class_weight: balanced, solver: liblinear	kPCA	components: 50, kernel: rbf

## Sheet: Legend
Parameters and their value ranges that were used for machine learning. The parameters for single-cell classification match Fig. 3, while the parameters for gene function prediction match Fig. 5.
