# Supplementary material for: Yeast9: a consensus genome-scale metabolic model for S. cerevisiae curated by the community
Source: Mol Syst Biol. 2024 Aug 12;20(10):1134–50. doi: 10.1038/s44320-024-00060-7 (PMC11450192; doi:10.1038/s44320-024-00060-7)
Supplement: Supplementary file 8 — Dataset EV3 [file 44320_2024_60_MOESM8_ESM.xlsx]

## Sheet: Dataset EV3
	p value	Reaction in Fig3E
r_0280	0.011245	cis-aconitate -> Iso
r_0300	3.68866e-07	Ac-CoA + Oaa -> Cit
r_0302	0.011245	Cit -> cis-aconitate
r_0366	4.08888e-07	2-PG -> PEP
r_0450	1.07554e-05	FBP -> DHAP + G-3-P
r_0451	3.70738e-07	Fum -> Mal
r_0466	1.61518e-05	G-6-P -> 6-PG
r_0467	1.7685e-05	G-6-P -> F-6-P
r_0486	4.41067e-05	G-3-P -> 1,3-BPG
r_0491	0.0110386	DHAP -> Glycerol 3-P
r_0534	0.16446	Glu -> G-6-P
r_0658	7.81677e-06	Iso -> aKG
r_0713	3.68866e-07	Mal -> Oaa
r_0832	3.70738e-07	aKG -> Suc-CoA
r_0886	1.07554e-05	F-6-P -> FBP
r_0889	1.61518e-05	6-PG -> Ru-5-P
r_0892	4.41067e-05	1,3-BPG -> 3-PG
r_0893	4.08888e-07	3-PG -> 2-PG
r_0961	3.75699e-07	Pyr -> Ac-CoA
r_0962	4.05311e-07	PEP -> Pyr
r_0982	1.70387e-05	Ru-5-P -> R-5-P
r_0984	1.57257e-05	Ru-5-P -> X-5-P
r_1021	0.00133669	Suc -> Fum
r_1022	3.71012e-07	Suc-CoA -> Suc
r_1048	0.0320424	SH-7-P + G-3-P -> F-6-P + E-4-P
r_1049	1.61314e-05	R-5-P + X-5-P -> SH-7-P + G-3-P
r_1050	1.53316e-05	X-5-P + E-4-P -> G-3-P + F-6-P
r_1054	2.57845e-05	DHAP -> G-3-P
r_0005	1.04033e-07
r_0006	1.04033e-07
r_0007	1.04033e-07
r_0013	1.04033e-07
r_0014	1.04033e-07
r_0015	1.04033e-07
r_0016	1.04033e-07
r_0018	1.04033e-07
r_0019	1.04033e-07
r_0020	0.0804784
r_0023	1.04033e-07
r_0025	1.04033e-07
r_0026	1.04033e-07
r_0027	1.04033e-07
r_0029	1.04033e-07
r_0032	1.04033e-07
r_0038	1.04033e-07
r_0039	1.04033e-07
r_0040	1.04033e-07
r_0042	0.309876
r_0045	1.04033e-07
r_0058	1.04033e-07
r_0060	1.04033e-07
r_0061	1.04033e-07
r_0063	1.04033e-07
r_0065	1.04033e-07
r_0066	1.04033e-07
r_0067	1.04033e-07
r_0068	1.04027e-07
r_0075	1.04033e-07
r_0079	1.04033e-07
r_0080	1.01198e-07
r_0081	1.04033e-07
r_0086	1.04033e-07
r_0087	1.04033e-07
r_0091	1.61518e-05
r_0096	1.04033e-07
r_0097	1.04033e-07
r_0104	1.04033e-07
r_0109	1.04033e-07
r_0112	1.04033e-07
r_0113	0.327745
r_0115	0.0289973
r_0118	0.0289973
r_0127	1.04033e-07
r_0142	1.00593e-07
r_0144	1.00591e-07
r_0145	1.04033e-07
r_0148	1.03924e-07
r_0149	0.327745
r_0151	1.04033e-07
r_0152	1.04033e-07
r_0153	1.04033e-07
r_0154	1.04033e-07
r_0157	1.04033e-07
r_0163	0.833952
r_0165	0.833952
r_0172	1.04033e-07
r_0173	1.4425e-07
r_0188	0.206769
r_0195	1.04033e-07
r_0202	1.04033e-07
r_0203	1.04033e-07
r_0207	1.04033e-07
r_0208	1.04033e-07
r_0209	1.04033e-07
r_0211	1.04033e-07
r_0212	1.04033e-07
r_0214	1.04033e-07
r_0215	0.059224
r_0216	5.7395e-05
r_0219	0.059224
r_0220	1.04033e-07
r_0225	1.04033e-07
r_0226	0.790567
r_0227	0.151377
r_0231	1.04033e-07
r_0234	1.04033e-07
r_0235	1.04033e-07
r_0236	1.04033e-07
r_0237	1.04033e-07
r_0238	1.04033e-07
r_0239	1.04033e-07
r_0240	1.04033e-07
r_0241	1.04033e-07
r_0244	1.04033e-07
r_0250	1.04033e-07
r_0255	1.04033e-07
r_0278	1.04033e-07
r_0279	1.04033e-07
r_0301	0.309876
r_0303	0.553248
r_0304	1.04033e-07
r_0307	2.8654e-07
r_0308	0.910042
r_0311	0.404884
r_0312	0.981589
r_0313	1.04033e-07
r_0317	1.04033e-07
r_0326	0.0784823
r_0330	1.04033e-07
r_0344	1.04033e-07
r_0346	1.04033e-07
r_0347	1.04033e-07
r_0348	0.276836
r_0349	1.04033e-07
r_0350	1.04033e-07
r_0352	1.04033e-07
r_0353	1.04033e-07
r_0355	1.04033e-07
r_0361	1.04033e-07
r_0362	1.04033e-07
r_0364	0.309876
r_0436	1.04033e-07
r_0438	1.043e-07
r_0439	1.043e-07
r_0440	1.04033e-07
r_0445	1.10884e-07
r_0446	1.10891e-07
r_0447	0.0340763
r_0452	1.04033e-07
r_0453	1.04033e-07
r_0454	0.0493864
r_0462	1.04033e-07
r_0468	0.048459
r_0469	0.309876
r_0471	1.034e-07
r_0473	0.048459
r_0476	1.04033e-07
r_0478	1.04033e-07
r_0479	1.04033e-07
r_0490	0.0493864
r_0492	0.313285
r_0499	1.04033e-07
r_0501	1.10883e-07
r_0502	1.10673e-07
r_0503	1.10856e-07
r_0505	3.70738e-07
r_0510	1.04033e-07
r_0512	1.04033e-07
r_0514	1.04033e-07
r_0524	1.04033e-07
r_0525	1.04033e-07
r_0528	0.0140325
r_0529	0.00999842
r_0530	1.04033e-07
r_0531	1.04033e-07
r_0535	0.309876
r_0536	1.04033e-07
r_0537	1.04033e-07
r_0538	1.04033e-07
r_0539	1.04033e-07
r_0542	1.04033e-07
r_0545	1.04033e-07
r_0546	0.059224
r_0548	0.0883297
r_0549	1.04033e-07
r_0552	0.309876
r_0557	1.04033e-07
r_0558	1.04033e-07
r_0560	1.04033e-07
r_0561	1.04033e-07
r_0563	1.04033e-07
r_0564	1.04033e-07
r_0565	1.04033e-07
r_0566	1.04033e-07
r_0568	0.523073
r_0569	0.43813
r_0570	1.04033e-07
r_0659	0.445908
r_0663	0.173925
r_0664	0.13581
r_0665	1.04033e-07
r_0667	1.04033e-07
r_0669	1.04033e-07
r_0671	1.04033e-07
r_0678	1.04033e-07
r_0692	0.327745
r_0694	1.04033e-07
r_0698	1.04033e-07
r_0699	1.04033e-07
r_0701	1.04033e-07
r_0711	1.04033e-07
r_0714	0.0148018
r_0715	0.309876
r_0718	0.125967
r_0719	0.512392
r_0722	1.04033e-07
r_0723	1.0403e-07
r_0724	0.0340763
r_0725	1.10764e-07
r_0726	1.00593e-07
r_0727	1.01198e-07
r_0729	1.04033e-07
r_0731	0.0400457
r_0732	1.0616e-07
r_0733	0.0340763
r_0735	0.000150951
r_0736	0.000258658
r_0739	1.04033e-07
r_0757	0.0185755
r_0758	0.0185755
r_0759	0.0289973
r_0762	1.04033e-07
r_0768	1.04033e-07
r_0770	1.78042e-09
r_0771	1.04033e-07
r_0773	0.000281082
r_0785	1.04033e-07
r_0786	1.04033e-07
r_0795	0.000264711
r_0800	1.04033e-07
r_0811	1.04033e-07
r_0813	0.333142
r_0815	0.381138
r_0816	1.04033e-07
r_0818	0.0289973
r_0819	0.0373654
r_0820	1.04033e-07
r_0821	1.04033e-07
r_0831	3.70738e-07
r_0841	1.04033e-07
r_0842	1.04033e-07
r_0843	1.04033e-07
r_0851	0.0226213
r_0852	1.04033e-07
r_0855	1.04033e-07
r_0883	1.04033e-07
r_0887	0.000514804
r_0888	1.04033e-07
r_0891	1.1016e-07
r_0902	1.04033e-07
r_0903	1.04033e-07
r_0904	1.04033e-07
r_0905	1.04033e-07
r_0906	1.04033e-07
r_0907	1.04033e-07
r_0908	1.04033e-07
r_0909	1.04033e-07
r_0910	1.04033e-07
r_0911	1.04033e-07
r_0912	1.04033e-07
r_0913	1.04033e-07
r_0914	1.04033e-07
r_0915	1.04033e-07
r_0916	1.04033e-07
r_0917	1.1016e-07
r_0918	1.1016e-07
r_0935	1.04033e-07
r_0937	1.04033e-07
r_0938	1.04033e-07
r_0939	1.04033e-07
r_0941	1.04033e-07
r_0942	1.04033e-07
r_0957	1.04033e-07
r_0958	0.00299805
r_0959	1.44255e-07
r_0967	1.04033e-07
r_0968	1.04033e-07
r_0970	0.00999842
r_0973	0.309876
r_0974	0.0142189
r_0976	0.0265134
r_0978	1.04033e-07
r_0988	1.04033e-07
r_0989	1.04033e-07
r_0990	0.000514804
r_0995	1.04033e-07
r_0996	1.04033e-07
r_0997	1.04033e-07
r_1002	1.04033e-07
r_1011	1.04033e-07
r_1012	1.04033e-07
r_1023	1.04027e-07
r_1026	1.04033e-07
r_1027	1.04033e-07
r_1036	1.04033e-07
r_1038	0.638636
r_1041	0.0883297
r_1042	1.04033e-07
r_1045	1.04033e-07
r_1051	1.04033e-07
r_1055	1.04033e-07
r_1057	1.04033e-07
r_1063	0.00214365
r_1066	1.04033e-07
r_1072	1.04033e-07
r_1081	1.04033e-07
r_1083	1.04033e-07
r_1084	1.04033e-07
r_1088	1.04033e-07
r_1089	1.04033e-07
r_1099	1.04033e-07
r_1110	2.61738e-07
r_1112	0.714226
r_1115	1.01261e-07
r_1126	0.068538
r_1127	0.0804784
r_1128	0.327745
r_1129	1.04044e-07
r_1137	0.0743187
r_1138	0.0743187
r_1139	0.309876
r_1166	0.327745
r_1178	1.04033e-07
r_1179	1.04033e-07
r_1194	0.00872597
r_1237	0.0289973
r_1244	8.50586e-08
r_1245	0.196218
r_1249	1.04033e-07
r_1258	1.04033e-07
r_1265	1.04033e-07
r_1266	1.04033e-07
r_1277	1.08202e-07
r_1567	0.0804784
r_1568	1.04033e-07
r_1574	1.04033e-07
r_1585	1.04033e-07
r_1596	0.173925
r_1603	1.04033e-07
r_1606	1.04033e-07
r_1622	1.04033e-07
r_1631	0.327745
r_1632	0.833952
r_1633	0.327745
r_1654	1.01261e-07
r_1665	4.60659e-10
r_1667	4.1496e-09
r_1669	4.60659e-10
r_1672	1.04576e-07
r_1682	1.04033e-07
r_1689	0.309876
r_1694	4.60659e-10
r_1696	7.52582e-08
r_1697	1.04576e-07
r_1700	0.309876
r_1703	5.84205e-09
r_1704	0.0265134
r_1708	0.0804784
r_1714	0.327745
r_1715	0.309876
r_1729	1.04033e-07
r_1736	1.04033e-07
r_1738	1.04033e-07
r_1744	0.276836
r_1745	1.04033e-07
r_1746	0.0111296
r_1748	1.04033e-07
r_1754	1.04033e-07
r_1758	1.04033e-07
r_1761	0.309876
r_1762	0.309876
r_1763	0.833952
r_1766	1.04033e-07
r_1794	0.0340763
r_1809	0.0111296
r_1811	1.10869e-07
r_1812	1.04033e-07
r_1813	1.04033e-07
r_1814	1.04033e-07
r_1825	1.04033e-07
r_1829	4.60659e-10
r_1830	0.309876
r_1832	8.23363e-08
r_1838	1.04033e-07
r_1840	1.04033e-07
r_1861	1.04033e-07
r_1887	1.04033e-07
r_1898	0.13581
r_1930	0.309876
r_1932	1.04033e-07
r_1963	1.04033e-07
r_1964	1.04033e-07
r_1965	1.10962e-07
r_1977	1.04033e-07
r_1978	1.043e-07
r_1979	1.04303e-07
r_1980	0.309876
r_1991	0.309876
r_1992	1.04303e-07
r_2005	8.50586e-08
r_2020	1.04033e-07
r_2022	1.04033e-07
r_2030	1.04033e-07
r_2032	0.43813
r_2034	0.0435549
r_2037	0.309876
r_2045	1.10856e-07
r_2049	1.04033e-07
r_2053	1.04033e-07
r_2054	1.04033e-07
r_2060	1.04033e-07
r_2069	1.04033e-07
r_2070	0.0760727
r_2071	0.0580826
r_2093	1.04033e-07
r_2094	1.04033e-07
r_2096	0.0191581
r_2097	4.60659e-10
r_2098	0.309876
r_2100	1.08202e-07
r_2108	1.04033e-07
r_2111	1.04033e-07
r_2114	1.04033e-07
r_2117	0.0201419
r_2119	0.00195554
r_2125	0.0677422
r_2131	0.449461
r_2132	0.191235
r_2140	1.04033e-07
r_2141	1.04033e-07
r_2182	1.04033e-07
r_2183	1.04033e-07
r_2195	0.309876
r_2197	1.04033e-07
r_2201	0.309876
r_2205	0.309876
r_2236	0.309876
r_2254	0.309876
r_2271	0.309876
r_2283	0.309876
r_2305	0.553248
r_2308	0.557129
r_2309	0.212582
r_2310	0.0932554
r_2312	0.047174
r_2313	0.0474482
r_2314	0.050039
r_2316	0.0845058
r_2317	0.327745
r_2318	0.776704
r_2324	0.047174
r_2325	0.0474482
r_2326	0.050039
r_2332	0.0126554
r_2333	0.00995657
r_2334	0.000792898
r_2335	0.228383
r_2336	0.527089
r_2337	0.969862
r_2340	0.0845058
r_2341	0.327745
r_2342	0.776704
r_2346	0.00960789
r_2348	0.892514
r_2350	0.309876
r_2362	0.0207656
r_2364	0.17139
r_2376	0.309876
r_2378	0.0355442
r_2386	0.0995157
r_2388	0.268667
r_2392	0.0906563
r_2394	0.0835023
r_2397	0.309876
r_2398	0.309876
r_2401	0.309876
r_2402	0.309876
r_2404	0.309876
r_2411	0.309876
r_2418	0.327745
r_2432	0.0126554
r_2433	0.00470636
r_2434	0.584201
r_2436	0.00126464
r_2437	0.369336
r_2438	0.775822
r_2446	0.0115536
r_2447	0.0146672
r_2448	0.107533
r_2450	0.00126464
r_2451	0.369336
r_2452	0.775822
r_2454	0.327745
r_2455	0.233982
r_2456	0.180717
r_2464	0.835681
r_2465	0.0718454
r_2466	0.197609
r_2468	0.611958
r_2469	0.58161
r_2470	0.459597
r_2472	0.569755
r_2473	0.776791
r_2474	0.309876
r_2476	0.788886
r_2477	0.979263
r_2480	0.522415
r_2481	0.798874
r_2482	0.837424
r_2484	0.799662
r_2485	0.375624
r_2486	0.307371
r_2488	0.291233
r_2489	0.371452
r_2490	0.963633
r_2492	0.0407666
r_2493	0.382984
r_2494	0.821322
r_2496	0.291233
r_2497	0.371452
r_2498	0.963633
r_2500	0.0407666
r_2501	0.382984
r_2502	0.821322
r_2504	0.291233
r_2505	0.371452
r_2506	0.963633
r_2508	0.0407666
r_2509	0.382984
r_2510	0.821322
r_2814	0.309876
r_2815	0.309876
r_2886	0.309876
r_2888	0.309876
r_2889	0.309876
r_2890	0.309876
r_2892	0.072796
r_2893	0.97517
r_2894	0.149043
r_2896	0.309876
r_2898	0.309876
r_2899	0.309876
r_2900	0.0757903
r_2903	0.309876
r_2904	0.309876
r_2908	0.429164
r_2910	0.327745
r_2912	0.309876
r_2914	0.309876
r_2916	0.309876
r_2919	0.309876
r_2921	0.309876
r_2923	0.309876
r_2937	0.309876
r_2938	0.309876
r_2942	0.309876
r_2944	0.327745
r_2946	0.327745
r_2952	0.309876
r_2956	0.0795545
r_2957	0.171975
r_2959	0.364518
r_2960	0.161694
r_2961	0.206692
r_2965	0.309876
r_2967	0.309876
r_2968	0.309876
r_2972	0.309876
r_2991	0.309876
r_3000	0.309876
r_3001	0.309876
r_3003	0.309876
r_3004	0.309876
r_3104	0.309876
r_3107	0.309876
r_3312	0.32226
r_3313	0.673679
r_3314	0.309876
r_3365	0.309876
r_3368	0.309876
r_3501	0.309876
r_3503	0.309876
r_3511	1.04033e-07
r_3516	0.309876
r_3517	0.0074609
r_3518	0.517693
r_3519	0.0131354
r_3520	0.0619321
r_3525	0.244351
r_3526	7.85908e-05
r_3528	0.0144515
r_3529	0.0471748
r_3530	0.0471748
r_3531	1.04033e-07
r_3532	1.04033e-07
r_3533	1.04033e-07
r_3534	0.743087
r_3535	0.0471748
r_3536	3.30731e-08
r_3537	0.00980034
r_3538	3.66462e-08
r_3540	3.66462e-08
r_3543	1.04033e-07
r_3544	1.04033e-07
r_3545	5.72454e-09
r_3546	0.0185755
r_3547	1.0029e-07
r_3548	1.0029e-07
r_3555	0.327745
r_3556	0.309876
r_3558	0.309876
r_3559	0.309876
r_3562	0.327745
r_3563	0.233982
r_3564	0.180717
r_3565	0.309876
r_3566	0.309876
r_3574	0.309876
r_3576	0.309876
r_3577	0.0845058
r_3578	0.517693
r_3579	0.832037
r_3580	0.0619321
r_3581	0.092514
r_3589	0.327745
r_3590	0.309876
r_3592	0.309876
r_3593	0.309876
r_3609	0.309876
r_3611	0.309876
r_3653	0.857667
r_3662	0.0206282
r_3663	0.0206282
r_3664	0.0206282
r_3665	0.873501
r_3669	0.692422
r_3670	0.309876
r_3671	0.309876
r_3682	0.309876
r_3689	0.309876
r_3691	0.327745
r_3693	0.309876
r_3701	0.309876
r_3706	0.309876
r_3743	0.32226
r_3744	0.673679
r_3745	0.309876
r_3751	0.32226
r_3752	0.673679
r_3753	0.309876
r_3755	0.0845058
r_3756	0.327745
r_3757	0.776704
r_3765	0.835681
r_3766	0.0718454
r_3767	0.197609
r_3769	0.611958
r_3770	0.58161
r_3771	0.459597
r_3773	0.835681
r_3774	0.0718454
r_3775	0.197609
r_3777	0.611958
r_3778	0.58161
r_3779	0.459597
r_3782	0.309876
r_3786	0.309876
r_3790	0.0207656
r_3791	0.17139
r_3792	0.309876
r_3793	0.309876
r_3798	0.0207656
r_3799	0.17139
r_3806	0.743546
r_3808	0.309876
r_3809	0.309876
r_3813	0.569755
r_3814	0.776791
r_3815	0.309876
r_3817	0.788886
r_3818	0.979263
r_3821	0.569755
r_3822	0.776791
r_3823	0.309876
r_3825	0.788886
r_3826	0.979263
r_3845	0.522415
r_3846	0.798874
r_3847	0.837424
r_3849	0.799662
r_3850	0.375624
r_3851	0.307371
r_3853	0.522415
r_3854	0.798874
r_3855	0.837424
r_3857	0.799662
r_3858	0.375624
r_3859	0.307371
r_3877	0.309876
r_3880	0.309876
r_3903	0.309876
r_3906	0.309876
r_3939	1.04033e-07
r_3963	0.327745
r_3964	0.233982
r_3965	0.180717
r_3966	0.309876
r_3967	0.309876
r_3972	1.04033e-07
r_3973	1.04033e-07
r_3976	1.04033e-07
r_3980	1.04033e-07
r_3987	1.04033e-07
r_3988	0.525445
r_3989	0.214606
r_3990	0.963633
r_3992	0.0235242
r_3993	0.187556
r_3994	0.821322
r_3995	0.309876
r_3996	1.04033e-07
r_3997	0.535693
r_3998	0.0190166
r_3999	0.0405256
r_4005	1.04033e-07
r_4007	0.309876
r_4008	0.309876
r_4010	0.309876
r_4016	0.306377
r_4018	0.0206282
r_4024	0.0855269
r_4026	0.268667
r_4038	1.04033e-07
r_4039	0.982177
r_4040	1.04033e-07
r_4041	1.04033e-07
r_4046	0.000100176
r_4047	1.04033e-07
r_4048	1.04033e-07
r_4049	1.04033e-07
r_4050	1.04033e-07
r_4063	1.04033e-07
r_4065	1.04033e-07
r_4196	1.04033e-07
r_4216	1.04033e-07
r_4226	5.1104e-06
r_4249	0.981589
r_4262	0.0225189
r_4264	0.228045
r_4333	0.0397418
r_4390	0.327745
r_4391	0.327745
r_4392	0.327745
r_4460	8.5342e-08
r_4484	0.381138
r_4494	0.327745
r_4505	0.327745
r_4527	8.5342e-08
r_4570	0.826746
r_4571	0.826746
r_4581	0.826746
r_4582	0.826746
r_4587	1.04033e-07
r_4588	1.04033e-07
r_4589	1.04033e-07
r_4590	1.04033e-07
r_4591	1.04033e-07
r_4592	1.04033e-07
r_4593	1.04033e-07
r_4594	1.04033e-07
r_4595	1.04033e-07
r_4596	1.04033e-07
r_4597	1.04033e-07
r_4598	1.04033e-07
r_4599	1.04033e-07
r_4600	1.04033e-07
r_4621	0.981589
r_4631	0.309876
r_4636	0.309876
r_4641	0.309876
r_4646	0.309876
r_4652	0.847829
r_4656	0.847829
r_4657	0.847829
r_4658	0.847829
r_4659	0.847829
r_4670	0.309876
r_4674	0.309876
r_4675	0.309876
r_4676	0.309876
r_4677	0.309876
r_4682	0.309876
r_4701	0.981589
r_4702	0.85672
r_4703	0.85672
r_4724	0.0397418
r_4745	0.0397418
r_4749	1.04033e-07

## Sheet: Legend
p-values indicating whether reaction flux differed between unstressed and stressed condition. Only active reactions are included. If the reaction was shown in Fig3E, then its reaction equation is also shown.
