# Supplementary material for: Yeast9: a consensus genome-scale metabolic model for S. cerevisiae curated by the community
Source: Mol Syst Biol. 2024 Aug 12;20(10):1134–50. doi: 10.1038/s44320-024-00060-7 (PMC11450192; doi:10.1038/s44320-024-00060-7)
Supplement: Supplementary file 9 — Dataset EV4 [file 44320_2024_60_MOESM9_ESM.xlsx]

## Sheet: Dataset EV4
Category	Term	Count	%	PValue	Genes	List Total	Pop Hits	Pop Total	Fold Enrichment	Bonferroni	Benjamini	FDR
GOTERM_BP_DIRECT	GO:0008652~cellular amino acid biosynthetic process	53	37.8571	2.96934e-63	854690, 854096, 853122, 852550, 854297, 854852, 852551, 854377, 855786, 851069, 853118, 856825, 856824, 850327, 855619, 853573, 850581, 854501, 854025, 850342, 850420, 851346, 851425, 851820, 853604, 851705, 855084, 856173, 856411, 856778, 854479, 855444, 853025, 854356, 850348, 851956, 852729, 856268, 855135, 853473, 851010, 856420, 856782, 853230, 852464, 856744, 853357, 851894, 853669, 854714,…	140	92	5697	23.4426	7.72027e-61	7.72027e-61	6.05745e-61
GOTERM_BP_DIRECT	GO:0006418~tRNA aminoacylation for protein translation	17	12.1429	9.75409e-18	856196, 853181, 854056, 853097, 856145, 854732, 852202, 856402, 856412, 854339, 851587, 850522, 850643, 855943, 852986, 852606, 852418	140	34	5697	20.3464	2.53606e-15	1.26803e-15	9.94917e-16
GOTERM_BP_DIRECT	GO:0009073~aromatic amino acid family biosynthetic process	10	7.14286	4.89303e-13	853669, 856824, 851605, 856173, 852858, 851956, 852729, 851705, 852464, 852551	140	12	5697	33.9107	1.27212e-10	4.24063e-11	3.32726e-11
GOTERM_BP_DIRECT	GO:0006526~arginine biosynthetic process	8	5.71429	5.00021e-10	854096, 855084, 856411, 853573, 854297, 853357, 854479, 854025	140	10	5697	32.5543	1.30005e-07	3.25014e-08	2.55011e-08
GOTERM_BP_DIRECT	GO:0019878~lysine biosynthetic process via aminoadipic acid	8	5.71429	1.34716e-09	851346, 854714, 851425, 851820, 853230, 854852, 852672, 855786	140	11	5697	29.5948	3.50262e-07	7.00524e-08	5.49642e-08
GOTERM_BP_DIRECT	GO:0000105~histidine biosynthetic process	7	5	1.49893e-08	853118, 854690, 850327, 852550, 856782, 850581, 854377	140	9	5697	31.65	3.89721e-06	5.81187e-07	4.56009e-07
GOTERM_BP_DIRECT	GO:0009086~methionine biosynthetic process	10	7.14286	1.56474e-08	853118, 856084, 856825, 854090, 853604, 853869, 851010, 856778, 852752, 855444	140	29	5697	14.032	4.0683e-06	5.81187e-07	4.56009e-07
GOTERM_BP_DIRECT	GO:0009085~lysine biosynthetic process	7	5	3.67232e-08	851346, 854714, 851425, 851820, 853230, 854852, 855786	140	10	5697	28.485	9.54799e-06	1.1935e-06	9.36442e-07
GOTERM_BP_DIRECT	GO:0006164~purine nucleotide biosynthetic process	9	6.42857	5.43203e-08	853118, 854093, 856836, 850715, 851073, 856375, 855149, 855501, 853654	140	24	5697	15.2598	1.41232e-05	1.56925e-06	1.23126e-06
GOTERM_BP_DIRECT	GO:0009082~branched-chain amino acid biosynthetic process	7	5	2.8243e-07	850348, 855619, 853604, 855135, 853473, 851069, 850342	140	13	5697	21.9115	7.34292e-05	7.34319e-06	5.76158e-06
GOTERM_BP_DIRECT	GO:0006207~'de novo' pyrimidine nucleobase biosynthetic process	6	4.28571	9.37545e-07	853844, 854865, 853573, 854479, 855313, 853311	140	9	5697	27.1286	0.000243732	2.21602e-05	1.73872e-05
GOTERM_BP_DIRECT	GO:0008152~metabolic process	17	12.1429	1.46844e-06	851193, 856173, 855084, 855245, 853155, 852550, 851493, 855149, 852672, 853311, 853118, 853669, 850327, 850715, 852519, 851705, 852818	140	161	5697	4.29676	0.000381721	3.18161e-05	2.49634e-05
GOTERM_BP_DIRECT	GO:0000103~sulfate assimilation	6	4.28571	3.30436e-06	853602, 850588, 854090, 853869, 851010, 853123	140	11	5697	22.1961	0.000858766	6.60872e-05	5.1853e-05
GOTERM_BP_DIRECT	GO:0008654~phospholipid biosynthetic process	9	6.42857	4.08358e-06	853536, 856748, 853941, 852317, 852271, 853061, 851508, 855552, 854346	140	40	5697	9.15589	0.00106117	7.58379e-05	5.95036e-05
GOTERM_BP_DIRECT	GO:0006221~pyrimidine nucleotide biosynthetic process	6	4.28571	5.55377e-06	853844, 854865, 853573, 854479, 855313, 853311	140	12	5697	20.3464	0.00144294	9.18766e-05	7.20878e-05
GOTERM_BP_DIRECT	GO:0016310~phosphorylation	19	13.5714	5.65394e-06	854093, 851193, 855245, 853155, 850370, 856420, 852065, 856375, 856778, 853654, 851388, 851894, 853844, 856836, 853798, 851812, 853869, 854529, 851705	140	221	5697	3.49848	0.00146895	9.18766e-05	7.20878e-05
GOTERM_BP_DIRECT	GO:0035999~tetrahydrofolate interconversion	5	3.57143	1.12242e-05	853118, 856084, 850747, 852565, 852752	140	7	5697	29.0663	0.00291406	0.000171665	0.000134691
GOTERM_BP_DIRECT	GO:0006541~glutamine metabolic process	7	5	1.35799e-05	853669, 856824, 856268, 852550, 854479, 853311, 853025	140	23	5697	12.3848	0.00352458	0.000196155	0.000153906
GOTERM_BP_DIRECT	GO:0043039~tRNA aminoacylation	5	3.57143	3.88922e-05	854339, 850522, 854513, 852606, 854732	140	9	5697	22.6071	0.0100612	0.000532209	0.000417579
GOTERM_BP_DIRECT	GO:0044283~small molecule biosynthetic process	4	2.85714	5.58617e-05	851346, 851425, 852519, 852818	140	4	5697	40.6929	0.0144195	0.000691621	0.000542657
GOTERM_BP_DIRECT	GO:0009423~chorismate biosynthetic process	4	2.85714	5.58617e-05	851605, 852729, 851705, 852551	140	4	5697	40.6929	0.0144195	0.000691621	0.000542657
GOTERM_BP_DIRECT	GO:0006520~cellular amino acid metabolic process	7	5	6.93862e-05	853604, 853573, 851010, 853357, 851311, 853311, 850420	140	30	5697	9.495	0.0178793	0.000820018	0.000643399
GOTERM_BP_DIRECT	GO:0009097~isoleucine biosynthetic process	5	3.57143	9.80463e-05	850348, 853604, 855135, 853473, 851069	140	11	5697	18.4968	0.0251711	0.00106854	0.000838393
GOTERM_BP_DIRECT	GO:0006412~translation	19	13.5714	9.86345e-05	856196, 853181, 854056, 853097, 856145, 854732, 852202, 856402, 856412, 854339, 851587, 850522, 854513, 850643, 855943, 852986, 852606, 852418, 850749	140	273	5697	2.8321	0.0253202	0.00106854	0.000838393
GOTERM_BP_DIRECT	GO:0009156~ribonucleoside monophosphate biosynthetic process	4	2.85714	0.000137155	854093, 856836, 856375, 853654	140	5	5697	32.5543	0.0350344	0.00132075	0.00103628
GOTERM_BP_DIRECT	GO:0016024~CDP-diacylglycerol biosynthetic process	4	2.85714	0.000137155	853941, 852317, 852271, 851508	140	5	5697	32.5543	0.0350344	0.00132075	0.00103628
GOTERM_BP_DIRECT	GO:0006015~5-phosphoribose 1-diphosphate biosynthetic process	4	2.85714	0.000137155	854093, 856836, 856375, 853654	140	5	5697	32.5543	0.0350344	0.00132075	0.00103628
GOTERM_BP_DIRECT	GO:0071704~organic substance metabolic process	7	5	0.00017156	853732, 855131, 856268, 855321, 852519, 852818, 853025	140	35	5697	8.13857	0.043629	0.00159306	0.00124994
GOTERM_BP_DIRECT	GO:0009165~nucleotide biosynthetic process	5	3.57143	0.00020449	854093, 856836, 850307, 856375, 853654	140	13	5697	15.6511	0.0517839	0.00183336	0.00143848
GOTERM_BP_DIRECT	GO:0044249~cellular biosynthetic process	6	4.28571	0.000235292	851346, 854093, 856836, 851425, 856375, 853654	140	24	5697	10.1732	0.0593491	0.0020392	0.00159999
GOTERM_BP_DIRECT	GO:0009099~valine biosynthetic process	4	2.85714	0.000269407	850348, 855135, 853473, 851069	140	6	5697	27.1286	0.0676578	0.00218893	0.00171747
GOTERM_BP_DIRECT	GO:0009088~threonine biosynthetic process	4	2.85714	0.000269407	853604, 856420, 856778, 850420	140	6	5697	27.1286	0.0676578	0.00218893	0.00171747
GOTERM_BP_DIRECT	GO:0006644~phospholipid metabolic process	6	4.28571	0.000288394	856748, 853941, 852271, 853061, 851508, 854346	140	25	5697	9.76629	0.0722503	0.0022722	0.0017828
GOTERM_BP_DIRECT	GO:0006096~glycolytic process	6	4.28571	0.000350118	853805, 851193, 854529, 855245, 853155, 850370	140	26	5697	9.39066	0.0870248	0.00267737	0.00210071
GOTERM_BP_DIRECT	GO:0000162~tryptophan biosynthetic process	4	2.85714	0.000463044	853669, 856824, 852858, 851956	140	7	5697	23.2531	0.113452	0.00343976	0.00269889
GOTERM_BP_DIRECT	GO:0009058~biosynthetic process	6	4.28571	0.000952915	856824, 854690, 851605, 852551, 852672, 855444	140	32	5697	7.62991	0.219543	0.00688217	0.00539985
GOTERM_BP_DIRECT	GO:0015810~aspartate transport	3	2.14286	0.00174493	856132, 855969, 854397	140	3	5697	40.6929	0.364967	0.011342	0.00889913
GOTERM_BP_DIRECT	GO:0019240~citrulline biosynthetic process	3	2.14286	0.00174493	853573, 853357, 853311	140	3	5697	40.6929	0.364967	0.011342	0.00889913
GOTERM_BP_DIRECT	GO:0006228~UTP biosynthetic process	3	2.14286	0.00174493	853798, 853573, 853311	140	3	5697	40.6929	0.364967	0.011342	0.00889913
GOTERM_BP_DIRECT	GO:0043490~malate-aspartate shuttle	3	2.14286	0.00174493	856132, 855969, 854397	140	3	5697	40.6929	0.364967	0.011342	0.00889913
GOTERM_BP_DIRECT	GO:0006629~lipid metabolic process	12	8.57143	0.0017955	853536, 856748, 853941, 852317, 852271, 853061, 851508, 855288, 855552, 854495, 854346, 856722	140	161	5697	3.03301	0.373276	0.0113861	0.0089337
GOTERM_BP_DIRECT	GO:0006090~pyruvate metabolic process	4	2.85714	0.00203155	851193, 854529, 852519, 852818	140	11	5697	14.7974	0.410653	0.0125763	0.00986752
GOTERM_BP_DIRECT	GO:1901564~organonitrogen compound metabolic process	4	2.85714	0.00339748	850715, 853573, 852550, 855149	140	13	5697	12.5209	0.587223	0.0186008	0.0145945
GOTERM_BP_DIRECT	GO:0055129~L-proline biosynthetic process	3	2.14286	0.00343399	856744, 854501, 851894	140	4	5697	30.5196	0.591137	0.0186008	0.0145945
GOTERM_BP_DIRECT	GO:0006561~proline biosynthetic process	3	2.14286	0.00343399	856744, 854501, 851894	140	4	5697	30.5196	0.591137	0.0186008	0.0145945
GOTERM_BP_DIRECT	GO:0070778~L-aspartate transport	3	2.14286	0.00343399	856132, 855969, 854397	140	4	5697	30.5196	0.591137	0.0186008	0.0145945
GOTERM_BP_DIRECT	GO:0006571~tyrosine biosynthetic process	3	2.14286	0.00343399	856173, 852464, 852672	140	4	5697	30.5196	0.591137	0.0186008	0.0145945
GOTERM_BP_DIRECT	GO:0072528~pyrimidine-containing compound biosynthetic process	3	2.14286	0.00343399	853844, 854865, 855313	140	4	5697	30.5196	0.591137	0.0186008	0.0145945
GOTERM_BP_DIRECT	GO:0006807~nitrogen compound metabolic process	7	5	0.00379013	850327, 856268, 856147, 853573, 851311, 853311, 853025	140	62	5697	4.59435	0.62742	0.0201109	0.0157793
GOTERM_BP_DIRECT	GO:0006139~nucleobase-containing compound metabolic process	5	3.57143	0.00440773	853844, 851812, 850715, 850906, 855149	140	28	5697	7.26658	0.682901	0.0229202	0.0179835
GOTERM_BP_DIRECT	GO:0046474~glycerophospholipid biosynthetic process	3	2.14286	0.00563189	851508, 855552, 854346	140	5	5697	24.4157	0.769713	0.0287116	0.0225275
GOTERM_BP_DIRECT	GO:0006094~gluconeogenesis	4	2.85714	0.00630546	853805, 852519, 850370, 852818	140	16	5697	10.1732	0.806912	0.0308241	0.024185
GOTERM_BP_DIRECT	GO:1901566~organonitrogen compound biosynthetic process	4	2.85714	0.00630546	851346, 851425, 854690, 856778	140	16	5697	10.1732	0.806912	0.0308241	0.024185
GOTERM_BP_DIRECT	GO:0006099~tricarboxylic acid cycle	5	3.57143	0.00640192	854714, 855866, 853230, 851493, 850871	140	31	5697	6.56336	0.811725	0.0308241	0.024185
GOTERM_BP_DIRECT	GO:0006102~isocitrate metabolic process	3	2.14286	0.00831313	854714, 851493, 850871	140	6	5697	20.3464	0.885873	0.0360235	0.0282646
GOTERM_BP_DIRECT	GO:0070814~hydrogen sulfide biosynthetic process	3	2.14286	0.00831313	853602, 850588, 853869	140	6	5697	20.3464	0.885873	0.0360235	0.0282646
GOTERM_BP_DIRECT	GO:0044205~'de novo' UMP biosynthetic process	3	2.14286	0.00831313	854865, 855313, 853311	140	6	5697	20.3464	0.885873	0.0360235	0.0282646
GOTERM_BP_DIRECT	GO:0006555~methionine metabolic process	3	2.14286	0.00831313	856084, 851010, 852752	140	6	5697	20.3464	0.885873	0.0360235	0.0282646
GOTERM_BP_DIRECT	GO:0015813~L-glutamate transport	3	2.14286	0.00831313	856132, 855969, 854397	140	6	5697	20.3464	0.885873	0.0360235	0.0282646
GOTERM_BP_DIRECT	GO:0000947~amino acid catabolic process to alcohol via Ehrlich pathway	3	2.14286	0.00831313	854068, 851386, 852442	140	6	5697	20.3464	0.885873	0.0360235	0.0282646
GOTERM_BP_DIRECT	GO:0046940~nucleoside monophosphate phosphorylation	3	2.14286	0.0114532	853844, 851812, 851388	140	7	5697	17.4398	0.949964	0.0488167	0.0383024
GOTERM_BP_DIRECT	GO:0006097~glyoxylate cycle	3	2.14286	0.0150283	851493, 850342, 850871	140	8	5697	15.2598	0.980494	0.063022	0.049448
GOTERM_BP_DIRECT	GO:0006189~'de novo' IMP biosynthetic process	3	2.14286	0.0190158	850715, 851073, 855149	140	9	5697	13.5643	0.993206	0.0784781	0.0615751
GOTERM_BP_DIRECT	GO:0006656~phosphatidylcholine biosynthetic process	3	2.14286	0.0332369	853536, 853061, 855552	140	12	5697	10.1732	0.999848	0.132948	0.104313
GOTERM_BP_DIRECT	GO:0019752~carboxylic acid metabolic process	3	2.14286	0.0332369	851346, 851425, 855619	140	12	5697	10.1732	0.999848	0.132948	0.104313
GOTERM_BP_DIRECT	GO:0009117~nucleotide metabolic process	3	2.14286	0.0386623	853798, 851812, 850307	140	13	5697	9.39066	0.999965	0.145741	0.11435
GOTERM_BP_DIRECT	GO:0044281~small molecule metabolic process	4	2.85714	0.0388326	855288, 856420, 852550, 854495	140	31	5697	5.25069	0.999966	0.145741	0.11435
GOTERM_BP_DIRECT	GO:0006426~glycyl-tRNA aminoacylation	2	1.42857	0.0482065	856196, 852418	140	2	5697	40.6929	0.999997	0.145741	0.11435
GOTERM_BP_DIRECT	GO:0000097~sulfur amino acid biosynthetic process	2	1.42857	0.0482065	853602, 850588	140	2	5697	40.6929	0.999997	0.145741	0.11435
GOTERM_BP_DIRECT	GO:0061621~canonical glycolysis	2	1.42857	0.0482065	855245, 853155	140	2	5697	40.6929	0.999997	0.145741	0.11435
GOTERM_BP_DIRECT	GO:0009092~homoserine metabolic process	2	1.42857	0.0482065	856420, 855444	140	2	5697	40.6929	0.999997	0.145741	0.11435
GOTERM_BP_DIRECT	GO:0006148~inosine catabolic process	2	1.42857	0.0482065	855321, 850906	140	2	5697	40.6929	0.999997	0.145741	0.11435
GOTERM_BP_DIRECT	GO:0043436~oxoacid metabolic process	2	1.42857	0.0482065	851346, 851425	140	2	5697	40.6929	0.999997	0.145741	0.11435
GOTERM_BP_DIRECT	GO:0070150~mitochondrial glycyl-tRNA aminoacylation	2	1.42857	0.0482065	856196, 852418	140	2	5697	40.6929	0.999997	0.145741	0.11435
GOTERM_BP_DIRECT	GO:0006434~seryl-tRNA aminoacylation	2	1.42857	0.0482065	851587, 856402	140	2	5697	40.6929	0.999997	0.145741	0.11435
GOTERM_BP_DIRECT	GO:0006553~lysine metabolic process	2	1.42857	0.0482065	854852, 855786	140	2	5697	40.6929	0.999997	0.145741	0.11435
GOTERM_BP_DIRECT	GO:0046132~pyrimidine ribonucleoside biosynthetic process	2	1.42857	0.0482065	854865, 855313	140	2	5697	40.6929	0.999997	0.145741	0.11435
GOTERM_BP_DIRECT	GO:0015966~diadenosine tetraphosphate biosynthetic process	2	1.42857	0.0482065	856196, 852418	140	2	5697	40.6929	0.999997	0.145741	0.11435
GOTERM_BP_DIRECT	GO:0019264~glycine biosynthetic process from serine	2	1.42857	0.0482065	850747, 852565	140	2	5697	40.6929	0.999997	0.145741	0.11435
GOTERM_BP_DIRECT	GO:0046115~guanosine catabolic process	2	1.42857	0.0482065	855321, 850906	140	2	5697	40.6929	0.999997	0.145741	0.11435
GOTERM_BP_DIRECT	GO:0070981~L-asparagine biosynthetic process	2	1.42857	0.0482065	856268, 853025	140	2	5697	40.6929	0.999997	0.145741	0.11435
GOTERM_BP_DIRECT	GO:0080058~protein deglutathionylation	2	1.42857	0.0482065	850732, 853123	140	2	5697	40.6929	0.999997	0.145741	0.11435
GOTERM_BP_DIRECT	GO:0042450~arginine biosynthetic process via ornithine	2	1.42857	0.0482065	856411, 853357	140	2	5697	40.6929	0.999997	0.145741	0.11435
GOTERM_BP_DIRECT	GO:0046653~tetrahydrofolate metabolic process	2	1.42857	0.0482065	850747, 852565	140	2	5697	40.6929	0.999997	0.145741	0.11435
GOTERM_BP_DIRECT	GO:0044208~'de novo' AMP biosynthetic process	2	1.42857	0.0482065	851073, 855501	140	2	5697	40.6929	0.999997	0.145741	0.11435
GOTERM_BP_DIRECT	GO:0019255~glucose 1-phosphate metabolic process	2	1.42857	0.0482065	853732, 855131	140	2	5697	40.6929	0.999997	0.145741	0.11435
GOTERM_BP_DIRECT	GO:0006730~one-carbon metabolic process	3	2.14286	0.0567292	853118, 850747, 852565	140	16	5697	7.62991	1	0.169536	0.13302
GOTERM_BP_DIRECT	GO:0006529~asparagine biosynthetic process	2	1.42857	0.0714373	856268, 853025	140	3	5697	27.1286	1	0.187613	0.147204
GOTERM_BP_DIRECT	GO:0035336~long-chain fatty-acyl-CoA metabolic process	2	1.42857	0.0714373	855288, 854495	140	3	5697	27.1286	1	0.187613	0.147204
GOTERM_BP_DIRECT	GO:0019388~galactose catabolic process	2	1.42857	0.0714373	853732, 855131	140	3	5697	27.1286	1	0.187613	0.147204
GOTERM_BP_DIRECT	GO:0044539~long-chain fatty acid import	2	1.42857	0.0714373	855288, 854495	140	3	5697	27.1286	1	0.187613	0.147204
GOTERM_BP_DIRECT	GO:0009298~GDP-mannose biosynthetic process	2	1.42857	0.0714373	850499, 856720	140	3	5697	27.1286	1	0.187613	0.147204
GOTERM_BP_DIRECT	GO:1905329~sphingoid long-chain base transport	2	1.42857	0.0714373	855288, 854495	140	3	5697	27.1286	1	0.187613	0.147204
GOTERM_BP_DIRECT	GO:0006432~phenylalanyl-tRNA aminoacylation	2	1.42857	0.0714373	850522, 850749	140	3	5697	27.1286	1	0.187613	0.147204
GOTERM_BP_DIRECT	GO:0006568~tryptophan metabolic process	2	1.42857	0.0714373	853669, 852858	140	3	5697	27.1286	1	0.187613	0.147204
GOTERM_BP_DIRECT	GO:0030388~fructose 1,6-bisphosphate metabolic process	2	1.42857	0.0714373	855245, 853155	140	3	5697	27.1286	1	0.187613	0.147204
GOTERM_BP_DIRECT	GO:0009090~homoserine biosynthetic process	2	1.42857	0.0714373	853604, 856778	140	3	5697	27.1286	1	0.187613	0.147204
GOTERM_BP_DIRECT	GO:0046655~folic acid metabolic process	2	1.42857	0.0714373	850747, 852565	140	3	5697	27.1286	1	0.187613	0.147204
GOTERM_BP_DIRECT	GO:0006739~NADP metabolic process	2	1.42857	0.0714373	851493, 850871	140	3	5697	27.1286	1	0.187613	0.147204
GOTERM_BP_DIRECT	GO:0006424~glutamyl-tRNA aminoacylation	2	1.42857	0.094105	853181, 852606	140	4	5697	20.3464	1	0.233022	0.182833
GOTERM_BP_DIRECT	GO:0006431~methionyl-tRNA aminoacylation	2	1.42857	0.094105	853181, 852606	140	4	5697	20.3464	1	0.233022	0.182833
GOTERM_BP_DIRECT	GO:0009094~L-phenylalanine biosynthetic process	2	1.42857	0.094105	856173, 852672	140	4	5697	20.3464	1	0.233022	0.182833
GOTERM_BP_DIRECT	GO:0006011~UDP-glucose metabolic process	2	1.42857	0.094105	853732, 855131	140	4	5697	20.3464	1	0.233022	0.182833
GOTERM_BP_DIRECT	GO:0006592~ornithine biosynthetic process	2	1.42857	0.094105	855084, 854025	140	4	5697	20.3464	1	0.233022	0.182833
GOTERM_BP_DIRECT	GO:0006565~L-serine catabolic process	2	1.42857	0.094105	850747, 852565	140	4	5697	20.3464	1	0.233022	0.182833
GOTERM_BP_DIRECT	GO:0006006~glucose metabolic process	3	2.14286	0.0994228	853732, 855131, 855321	140	22	5697	5.54903	1	0.243867	0.191342

## Sheet: Legend
Results from GO term enrichment analysis for 149 genes that show consistent directional change in both flux and protein level.
